# Supplementary material for: Constructing sulfur and oxygen super-coordinated main-group electrocatalysts for selective and cumulative H2O2 production
Source: Nat Commun. 2024 Jan 2;15:193. doi: 10.1038/s41467-023-44585-1 (PMC10761824; doi:10.1038/s41467-023-44585-1)
Supplement: Supplementary file 3 — Source Data [file 41467_2023_44585_MOESM3_ESM.zip › Source Data/Fig. 1.xlsx]

## Sheet: Fig. 1b
Fig. 1b
		\g(D)\i(G)\-(*OOH)	H\-(2)O\-(2)	\g(D)\i(G)\-(*OH)	H\-(2)O	Label	Label-2
		8.65975	-3.73975	5.17513	-3.73975	PbS\-(3)O\-(1)-f	PbS\-(3)O\-(1)-f
		9.27852	-4.35852	5.74529	-4.35852	PbS\-(4)-f	PbS\-(4)-f
		3.32334	-0.196656	-0.122656	-0.122656	PbS\-(3)O\-(1)	PbS\-(3)O\-(1)
		3.2662	-0.253796	-0.24679	-0.24679	PbS\-(4)	PbS\-(4)
		4.21374	0.693737	0.532472	0.532472	PbS\-(4)O\-(2)	PbS\-(4)O\-(2)
		4.35	0.64	0.779877	0.779747	PtHg\-(4)	Pt

## Sheet: Fig. 1c
Fig. 1c
			4e−ORR pathway		2e−ORR pathway
			Species		Species
		Reaction coordinate	PbS4	PbS4O2	PbS4	PbS4O2
		0.5	0	0	0	0
		2.7	-0.8238	0.12374	-0.8238	0.12374
		4.9	-2.58925	-1.26312	0.26	0.26
		7.1	-2.67679	-1.89753
		9.3	-1.6	-1.6

## Sheet: Fig. 1e
Fig. 1e
	Energy	Pb 6\i(p )of PbS\-(4)	Pb 5\i(d )of PbS\-(4)	O 2\i(p )of *OOH	O 2\i(p )of *OOH		Pb 6\i(p )of PbS\-(4)	Pb 5\i(d )of PbS\-(4)	O 2\i(p )of *OOH	O 2\i(p )of *OOH
	eV			129	130				129	130
	up					dn
	#Energy					#Energy
	-24.1197	0	0	0	0	-24.1197	0	0	0	0
	-24.1027	0	0	0	0	-24.1027	0	0	0	0
	-24.0867	0	0	0	0	-24.0867	0	0	0	0
	-24.0707	0	0	0	0	-24.0707	0	0	0	0
	-24.0537	0	0	0	0	-24.0537	0	0	0	0
	-24.0377	0	0	0	0	-24.0377	0	0	0	0
	-24.0217	0	0	0	0	-24.0217	0	0	0	0
	-24.0047	0	0	0	0	-24.0047	0	0	0	0
	-23.9887	0	0	0	0	-23.9887	0	0	0	0
	-23.9727	0	0	0	0	-23.9727	0	0	0	0
	-23.9557	0	0	0	0	-23.9557	0	0	0	0
	-23.9397	0	0	0	0	-23.9397	0	0	0	0
	-23.9237	0	0	0	0	-23.9237	0	0	0	0
	-23.9067	0	0	0	0	-23.9067	0	0	0	0
	-23.8907	0	0	0	0	-23.8907	0	0	0	0
	-23.8747	0	0	0	0	-23.8747	0	0	0	0
	-23.8577	0	0	0	0	-23.8577	0	0	0	0
	-23.8417	0	0	0	0	-23.8417	0	0	0	0
	-23.8257	0	0	0	0	-23.8257	0	0	0	0
	-23.8087	0	0	0	0	-23.8087	0	0	0	0
	-23.7927	0	0	0	0	-23.7927	0	0	0	0
	-23.7767	0	0	0	0	-23.7767	0	0	0	0
	-23.7597	0	0	0	0	-23.7597	0	0	0	0
	-23.7437	0	0	0	0	-23.7437	0	0	0	0
	-23.7277	0	0	0	0	-23.7277	0	0	0	0
	-23.7107	0	0	0	0	-23.7107	0	0	0	0
	-23.6947	0	0	0	0	-23.6947	0	0	0	0
	-23.6787	0	0	0	0	-23.6787	0	0	0	0
	-23.6617	0	0	0	0	-23.6617	0	0	0	0
	-23.6457	0	0	0	0	-23.6457	0	0	0	0
	-23.6297	0	0	0	0	-23.6297	0	0	0	0
	-23.6127	0	0	0	0	-23.6127	0	0	0	0
	-23.5967	0	0	0	0	-23.5967	0	0	0	0
	-23.5807	0	0	0	0	-23.5807	0	0	0	0
	-23.5637	0	0	0	0	-23.5637	0	0	0	0
	-23.5477	0	0	0	0	-23.5477	0	0	0	0
	-23.5317	0	0	0	0	-23.5317	0	0	0	0
	-23.5147	0	0	0	0	-23.5147	0	0	0	0
	-23.4987	0	0	0	0	-23.4987	0	0	0	0
	-23.4827	0	0	0	0	-23.4827	0	0	0	0
	-23.4657	0	0	0	0	-23.4657	0	0	0	0
	-23.4497	0	0	0	0	-23.4497	0	0	0	0
	-23.4337	0	0	0	0	-23.4337	0	0	0	0
	-23.4167	0	0	0	0	-23.4167	0	0	0	0
	-23.4007	0	0	0	0	-23.4007	0	0	0	0
	-23.3847	0	0	0	0	-23.3847	0	0	0	0
	-23.3677	0	0	0	0	-23.3677	0	0	0	0
	-23.3517	0	0	0	0	-23.3517	0	0	0	0
	-23.3357	0	0	0	0	-23.3357	0	0	0	0
	-23.3187	0	0	0	0	-23.3187	0	0	0	0
	-23.3027	0	0	0	0	-23.3027	0	0	0	0
	-23.2867	0	0	0	0	-23.2867	0	0	0	0
	-23.2697	0	0	0	0	-23.2697	0	0	0	0
	-23.2537	0	0	0	0	-23.2537	0	0	0	0
	-23.2377	0	0	0	0	-23.2377	0	0	0	0
	-23.2207	0	0	0	0	-23.2207	0	0	0	0
	-23.2047	0	0	0	0	-23.2047	0	0	0	0
	-23.1887	0	0	0	0	-23.1887	0	0	0	0
	-23.1717	0	0	0	0	-23.1717	0	0	0	0
	-23.1557	0	0	0	0	-23.1557	0	0	0	0
	-23.1397	0	0	0	0	-23.1397	0	0	0	0
	-23.1227	0	0	0	0	-23.1227	0	0	0	0
	-23.1067	0	0	0	0	-23.1067	0	0	0	0
	-23.0907	0	0	0	0	-23.0907	0	0	0	0
	-23.0737	0	0	0	0	-23.0737	0	0	0	0
	-23.0577	0	0	0	0	-23.0577	0	0	0	0
	-23.0417	0	0	0	0	-23.0417	0	0	0	0
	-23.0247	0	0	0	0	-23.0247	0	0	0	0
	-23.0087	0	0	0	0	-23.0087	0	0	0	0
	-22.9927	0	0	0	0	-22.9927	0	0	0	0
	-22.9757	0	0	0	0	-22.9757	0	0	0	0
	-22.9597	0	0	0	0	-22.9597	0	0	0	0
	-22.9437	0	0	0	0	-22.9437	0	0	0	0
	-22.9267	0	0	0	0	-22.9267	0	0	0	0
	-22.9107	0	0	0	0	-22.9107	0	0	0	0
	-22.8947	0	0	0	0	-22.8947	0	0	0	0
	-22.8777	0	0	0	0	-22.8777	0	0	0	0
	-22.8617	0	0	0	0	-22.8617	0	0	0	0
	-22.8457	0	0	0	0	-22.8457	0	0	0	0
	-22.8287	0	0	0	0	-22.8287	0	0	0	0
	-22.8127	0	0	0	0	-22.8127	0	0	0	0
	-22.7967	0	0	0	0	-22.7967	0	0	0	0
	-22.7797	0	1e-05	2e-05	3e-05	-22.7797	0	0	-1e-05	-1e-05
	-22.7637	1e-05	7e-05	0.00017	0.00021	-22.7637	0	-3e-05	-7e-05	-8e-05
	-22.7477	7e-05	0.00038	0.00091	0.00113	-22.7477	-3e-05	-0.00016	-0.0004	-0.0005
	-22.7307	0.00028	0.00159	0.00387	0.00478	-22.7307	-0.00014	-0.00077	-0.00188	-0.00233
	-22.7147	0.00098	0.00548	0.01336	0.01648	-22.7147	-0.00053	-0.00299	-0.00727	-0.00894
	-22.6987	0.00275	0.01532	0.03742	0.04613	-22.6987	-0.00166	-0.00932	-0.02265	-0.02788
	-22.6817	0.00623	0.03479	0.08491	0.10468	-22.6817	-0.00421	-0.02356	-0.05722	-0.07044
	-22.6657	0.01146	0.06401	0.15627	0.19259	-22.6657	-0.00861	-0.04827	-0.11724	-0.14433
	-22.6497	0.0171	0.09552	0.23316	0.2874	-22.6497	-0.01431	-0.08021	-0.19481	-0.23978
	-22.6327	0.02069	0.11551	0.28212	0.34778	-22.6327	-0.01927	-0.1081	-0.26241	-0.32303
	-22.6167	0.0203	0.11338	0.27681	0.34124	-22.6167	-0.02105	-0.11806	-0.28672	-0.3529
	-22.6007	0.01615	0.09022	0.22016	0.2715	-22.6007	-0.01866	-0.10454	-0.25394	-0.31272
	-22.5837	0.01043	0.05821	0.14203	0.17515	-22.5837	-0.0134	-0.07513	-0.18248	-0.22466
	-22.5677	0.00545	0.03046	0.07433	0.09164	-22.5677	-0.00781	-0.04377	-0.10629	-0.13085
	-22.5517	0.00231	0.01291	0.03153	0.03888	-22.5517	-0.00368	-0.02067	-0.05021	-0.0618
	-22.5347	0.0008	0.00444	0.01085	0.01337	-22.5347	-0.00141	-0.00792	-0.01923	-0.02367
	-22.5187	0.00022	0.00124	0.00302	0.00372	-22.5187	-0.00044	-0.00246	-0.00597	-0.00734
	-22.5027	5e-05	0.00028	0.00068	0.00084	-22.5027	-0.00011	-0.00062	-0.0015	-0.00185
	-22.4867	1e-05	5e-05	0.00012	0.00016	-22.4867	-2e-05	-0.00012	-0.0003	-0.00038
	-22.4697	0	1e-05	2e-05	2e-05	-22.4697	0	-2e-05	-4e-05	-7e-05
	-22.4537	0	0	0	0	-22.4537	0	0	-1e-05	-1e-05
	-22.4377	0	0	0	0	-22.4377	0	0	0	0
	-22.4207	0	0	0	0	-22.4207	0	0	0	0
	-22.4047	0	0	0	0	-22.4047	0	0	0	0
	-22.3887	0	0	0	0	-22.3887	0	0	0	0
	-22.3717	0	0	0	0	-22.3717	0	0	0	0
	-22.3557	0	0	0	0	-22.3557	0	0	0	0
	-22.3397	0	0	0	0	-22.3397	0	0	0	0
	-22.3227	0	0	0	0	-22.3227	0	0	0	0
	-22.3067	0	0	0	0	-22.3067	0	0	0	0
	-22.2907	0	0	0	0	-22.2907	0	0	0	0
	-22.2737	0	0	0	0	-22.2737	0	0	0	0
	-22.2577	0	0	0	0	-22.2577	0	0	0	0
	-22.2417	0	0	0	0	-22.2417	0	0	0	0
	-22.2247	0	0	0	0	-22.2247	0	0	0	0
	-22.2087	0	0	0	0	-22.2087	0	0	0	0
	-22.1927	0	0	0	0	-22.1927	0	0	0	0
	-22.1757	0	0	0	0	-22.1757	0	0	0	0
	-22.1597	0	0	0	0	-22.1597	0	0	0	0
	-22.1437	0	0	0	0	-22.1437	0	0	0	0
	-22.1267	0	0	0	0	-22.1267	0	0	0	0
	-22.1107	0	0	0	0	-22.1107	0	0	0	0
	-22.0947	0	0	0	0	-22.0947	0	0	0	0
	-22.0777	0	0	0	0	-22.0777	0	0	0	0
	-22.0617	0	0	0	0	-22.0617	0	0	0	0
	-22.0457	0	0	0	0	-22.0457	0	0	0	0
	-22.0287	0	0	0	0	-22.0287	0	0	0	0
	-22.0127	0	0	0	0	-22.0127	0	0	0	0
	-21.9967	0	0	0	0	-21.9967	0	0	0	0
	-21.9797	0	0	0	0	-21.9797	0	0	0	0
	-21.9637	0	0	0	0	-21.9637	0	0	0	0
	-21.9477	0	0	0	0	-21.9477	0	0	0	0
	-21.9307	0	0	0	0	-21.9307	0	0	0	0
	-21.9147	0	0	0	0	-21.9147	0	0	0	0
	-21.8987	0	0	0	0	-21.8987	0	0	0	0
	-21.8817	0	0	0	0	-21.8817	0	0	0	0
	-21.8657	0	0	0	0	-21.8657	0	0	0	0
	-21.8497	0	0	0	0	-21.8497	0	0	0	0
	-21.8327	0	0	0	0	-21.8327	0	0	0	0
	-21.8167	0	0	0	0	-21.8167	0	0	0	0
	-21.8007	0	0	0	0	-21.8007	0	0	0	0
	-21.7837	0	0	0	0	-21.7837	0	0	0	0
	-21.7677	0	0	0	0	-21.7677	0	0	0	0
	-21.7517	0	0	0	0	-21.7517	0	0	0	0
	-21.7347	0	0	0	0	-21.7347	0	0	0	0
	-21.7187	0	0	0	0	-21.7187	0	0	0	0
	-21.7027	0	0	0	0	-21.7027	0	0	0	0
	-21.6857	0	0	0	0	-21.6857	0	0	0	0
	-21.6697	0	0	0	0	-21.6697	0	0	0	0
	-21.6537	0	0	0	0	-21.6537	0	0	0	0
	-21.6367	0	0	0	0	-21.6367	0	0	0	0
	-21.6207	0	0	0	0	-21.6207	0	0	0	0
	-21.6047	0	0	0	0	-21.6047	0	0	0	0
	-21.5877	0	0	0	0	-21.5877	0	0	0	0
	-21.5717	0	0	0	0	-21.5717	0	0	0	0
	-21.5557	0	0	0	0	-21.5557	0	0	0	0
	-21.5387	0	0	0	0	-21.5387	0	0	0	0
	-21.5227	0	0	0	0	-21.5227	0	0	0	0
	-21.5067	0	0	0	0	-21.5067	0	0	0	0
	-21.4897	0	0	0	0	-21.4897	0	0	0	0
	-21.4737	0	0	0	0	-21.4737	0	0	0	0
	-21.4577	0	0	0	0	-21.4577	0	0	0	0
	-21.4407	0	0	0	0	-21.4407	0	0	0	0
	-21.4247	0	0	0	0	-21.4247	0	0	0	0
	-21.4087	0	0	0	0	-21.4087	0	0	0	0
	-21.3917	0	0	0	0	-21.3917	0	0	0	0
	-21.3757	0	0	0	0	-21.3757	0	0	0	0
	-21.3597	0	0	0	0	-21.3597	0	0	0	0
	-21.3427	0	0	0	0	-21.3427	0	0	0	0
	-21.3267	0	0	0	0	-21.3267	0	0	0	0
	-21.3107	0	0	0	0	-21.3107	0	0	0	0
	-21.2937	0	0	0	0	-21.2937	0	0	0	0
	-21.2777	0	0	0	0	-21.2777	0	0	0	0
	-21.2617	0	0	0	0	-21.2617	0	0	0	0
	-21.2447	0	0	0	0	-21.2447	0	0	0	0
	-21.2287	0	0	0	0	-21.2287	0	0	0	0
	-21.2127	0	0	0	0	-21.2127	0	0	0	0
	-21.1957	0	0	0	0	-21.1957	0	0	0	0
	-21.1797	0	0	0	0	-21.1797	0	0	0	0
	-21.1637	0	0	0	0	-21.1637	0	0	0	0
	-21.1467	0	0	0	0	-21.1467	0	0	0	0
	-21.1307	0	0	0	0	-21.1307	0	0	0	0
	-21.1147	0	0	0	0	-21.1147	0	0	0	0
	-21.0977	0	0	0	0	-21.0977	0	0	0	0
	-21.0817	0	0	0	0	-21.0817	0	0	0	0
	-21.0657	0	0	0	0	-21.0657	0	0	0	0
	-21.0487	0	0	0	0	-21.0487	0	0	0	0
	-21.0327	0	0	0	0	-21.0327	0	0	0	0
	-21.0167	0	0	0	0	-21.0167	0	0	0	0
	-20.9997	0	0	0	0	-20.9997	0	0	0	0
	-20.9837	0	0	0	0	-20.9837	0	0	0	0
	-20.9677	0	0	0	0	-20.9677	0	0	0	0
	-20.9507	0	0	0	0	-20.9507	0	0	0	0
	-20.9347	0	0	0	0	-20.9347	0	0	0	0
	-20.9187	0	0	0	0	-20.9187	0	0	0	0
	-20.9017	0	0	0	0	-20.9017	0	0	0	0
	-20.8857	0	0	0	0	-20.8857	0	0	0	0
	-20.8697	0	0	0	0	-20.8697	0	0	0	0
	-20.8527	0	0	0	0	-20.8527	0	0	0	0
	-20.8367	0	0	0	0	-20.8367	0	0	0	0
	-20.8207	0	0	0	0	-20.8207	0	0	0	0
	-20.8037	0	0	0	0	-20.8037	0	0	0	0
	-20.7877	0	0	0	0	-20.7877	0	0	0	0
	-20.7717	0	0	0	0	-20.7717	0	0	0	0
	-20.7547	0	0	0	0	-20.7547	0	0	0	0
	-20.7387	0	0	0	0	-20.7387	0	0	0	0
	-20.7227	0	0	0	0	-20.7227	0	0	0	0
	-20.7057	0	0	0	0	-20.7057	0	0	0	0
	-20.6897	0	0	0	0	-20.6897	0	0	0	0
	-20.6737	0	0	0	0	-20.6737	0	0	0	0
	-20.6567	0	0	0	0	-20.6567	0	0	0	0
	-20.6407	0	0	0	0	-20.6407	0	0	0	0
	-20.6247	0	0	0	0	-20.6247	0	0	0	0
	-20.6077	0	0	0	0	-20.6077	0	0	0	0
	-20.5917	0	0	0	0	-20.5917	0	0	0	0
	-20.5757	0	0	0	0	-20.5757	0	0	0	0
	-20.5587	0	0	0	0	-20.5587	0	0	0	0
	-20.5427	0	0	0	0	-20.5427	0	0	0	0
	-20.5267	0	0	0	0	-20.5267	0	0	0	0
	-20.5097	0	0	0	0	-20.5097	0	0	0	0
	-20.4937	0	0	0	0	-20.4937	0	0	0	0
	-20.4777	0	0	0	0	-20.4777	0	0	0	0
	-20.4607	0	0	0	0	-20.4607	0	0	0	0
	-20.4447	0	0	0	0	-20.4447	0	0	0	0
	-20.4287	0	0	0	0	-20.4287	0	0	0	0
	-20.4117	0	0	0	0	-20.4117	0	0	0	0
	-20.3957	0	0	0	0	-20.3957	0	0	0	0
	-20.3797	0	0	0	0	-20.3797	0	0	0	0
	-20.3627	0	0	0	0	-20.3627	0	0	0	0
	-20.3467	0	0	0	0	-20.3467	0	0	0	0
	-20.3307	0	0	0	0	-20.3307	0	0	0	0
	-20.3147	0	0	0	0	-20.3147	0	0	0	0
	-20.2977	0	0	0	0	-20.2977	0	0	0	0
	-20.2817	0	0	0	0	-20.2817	0	0	0	0
	-20.2657	0	0	0	0	-20.2657	0	0	0	0
	-20.2487	0	0	0	0	-20.2487	0	0	0	0
	-20.2327	0	0	0	0	-20.2327	0	0	0	0
	-20.2167	0	0	0	0	-20.2167	0	0	0	0
	-20.1997	0	0	0	0	-20.1997	0	0	0	0
	-20.1837	0	0	0	0	-20.1837	0	0	0	0
	-20.1677	0	0	0	0	-20.1677	0	0	0	0
	-20.1507	0	0	0	0	-20.1507	0	0	0	0
	-20.1347	0	0	0	0	-20.1347	0	0	0	0
	-20.1187	0	0	0	0	-20.1187	0	0	0	0
	-20.1017	0	0	0	0	-20.1017	0	0	0	0
	-20.0857	0	0	0	0	-20.0857	0	0	0	0
	-20.0697	0	0	0	0	-20.0697	0	0	0	0
	-20.0527	0	0	0	0	-20.0527	0	0	0	0
	-20.0367	0	0	0	0	-20.0367	0	0	0	0
	-20.0207	0	0	0	0	-20.0207	0	0	0	0
	-20.0037	0	0	0	0	-20.0037	0	0	0	0
	-19.9877	0	1e-05	0	0	-19.9877	0	-1e-05	0	0
	-19.9717	1e-05	4e-05	0	0	-19.9717	0	-2e-05	0	0
	-19.9547	1e-05	0.00012	0	0	-19.9547	-1e-05	-6e-05	0	0
	-19.9387	3e-05	0.00026	0	0	-19.9387	-2e-05	-0.00017	0	0
	-19.9227	6e-05	0.0005	1e-05	0	-19.9227	-4e-05	-0.00035	0	0
	-19.9057	9e-05	0.00079	1e-05	0	-19.9057	-7e-05	-0.00062	-1e-05	0
	-19.8897	0.00013	0.00109	2e-05	1e-05	-19.8897	-0.00011	-0.00091	-1e-05	0
	-19.8737	0.00015	0.00133	2e-05	1e-05	-19.8737	-0.00014	-0.00117	-2e-05	-1e-05
	-19.8567	0.00016	0.00141	2e-05	1e-05	-19.8567	-0.00015	-0.00134	-2e-05	-1e-05
	-19.8407	0.00015	0.00132	2e-05	1e-05	-19.8407	-0.00015	-0.00136	-2e-05	-1e-05
	-19.8247	0.00012	0.00106	1e-05	0	-19.8247	-0.00013	-0.0012	-2e-05	-1e-05
	-19.8077	8e-05	0.00073	1e-05	0	-19.8077	-0.0001	-0.00091	-1e-05	0
	-19.7917	5e-05	0.00045	1e-05	0	-19.7917	-6e-05	-0.0006	-1e-05	0
	-19.7757	2e-05	0.00033	0	0	-19.7757	-3e-05	-0.0004	0	0
	-19.7587	1e-05	0.00039	0	0	-19.7587	-1e-05	-0.00036	0	0
	-19.7427	2e-05	0.00067	0	0	-19.7427	-2e-05	-0.00051	0	0
	-19.7267	3e-05	0.00119	0	0	-19.7267	-2e-05	-0.00089	0	0
	-19.7097	4e-05	0.00188	0	0	-19.7097	-3e-05	-0.00148	0	0
	-19.6937	6e-05	0.00264	0	0	-19.6937	-5e-05	-0.00223	0	0
	-19.6777	6e-05	0.00319	0	0	-19.6777	-5e-05	-0.0029	0	0
	-19.6607	6e-05	0.00328	0	0	-19.6607	-6e-05	-0.00324	0	0
	-19.6447	5e-05	0.00285	0	0	-19.6447	-6e-05	-0.00308	0	0
	-19.6287	5e-05	0.00214	0	0	-19.6287	-5e-05	-0.00248	0	0
	-19.6117	4e-05	0.00148	0	0	-19.6117	-4e-05	-0.00178	0	0
	-19.5957	4e-05	0.00111	1e-05	0	-19.5957	-4e-05	-0.00124	0	0
	-19.5797	5e-05	0.00109	1e-05	0	-19.5797	-5e-05	-0.00105	-1e-05	0
	-19.5627	7e-05	0.00135	1e-05	0	-19.5627	-6e-05	-0.00118	-1e-05	0
	-19.5467	0.0001	0.0018	2e-05	1e-05	-19.5467	-9e-05	-0.00153	-2e-05	-1e-05
	-19.5307	0.00011	0.00242	2e-05	1e-05	-19.5307	-0.0001	-0.00207	-2e-05	-1e-05
	-19.5137	0.00014	0.00306	3e-05	1e-05	-19.5137	-0.00012	-0.00276	-3e-05	-1e-05
	-19.4977	0.00015	0.00351	3e-05	1e-05	-19.4977	-0.00015	-0.00336	-3e-05	-1e-05
	-19.4817	0.00015	0.00351	4e-05	1e-05	-19.4817	-0.00015	-0.0036	-4e-05	-1e-05
	-19.4647	0.00013	0.00304	3e-05	1e-05	-19.4647	-0.00014	-0.00333	-3e-05	-1e-05
	-19.4487	9e-05	0.00229	2e-05	1e-05	-19.4487	-0.0001	-0.00266	-2e-05	-1e-05
	-19.4327	6e-05	0.00152	1e-05	0	-19.4327	-7e-05	-0.00184	-1e-05	0
	-19.4157	3e-05	0.00091	1e-05	0	-19.4157	-4e-05	-0.00113	-1e-05	0
	-19.3997	1e-05	0.00049	0	0	-19.3997	-1e-05	-0.00063	0	0
	-19.3837	0	0.00025	0	0	-19.3837	-1e-05	-0.00031	0	0
	-19.3667	0	0.00012	0	0	-19.3667	0	-0.00014	0	0
	-19.3507	0	0.0001	0	0	-19.3507	0	-0.00011	0	0
	-19.3347	0	0.00019	0	0	-19.3347	0	-0.00015	0	0
	-19.3177	0	0.00044	0	0	-19.3177	0	-0.00034	0	0
	-19.3017	1e-05	0.00083	0	0	-19.3017	-1e-05	-0.00069	0	0
	-19.2857	1e-05	0.00135	0	0	-19.2857	-1e-05	-0.00116	0	0
	-19.2687	2e-05	0.00182	0	0	-19.2687	-2e-05	-0.00165	0	0
	-19.2527	3e-05	0.00222	0	0	-19.2527	-2e-05	-0.00206	0	0
	-19.2367	3e-05	0.00258	0	0	-19.2367	-3e-05	-0.00238	0	0
	-19.2197	3e-05	0.00291	1e-05	0	-19.2197	-3e-05	-0.00272	-1e-05	0
	-19.2037	5e-05	0.00326	2e-05	1e-05	-19.2037	-4e-05	-0.00309	-1e-05	0
	-19.1877	5e-05	0.00345	2e-05	1e-05	-19.1877	-5e-05	-0.0034	-2e-05	-1e-05
	-19.1707	6e-05	0.00336	3e-05	1e-05	-19.1707	-6e-05	-0.00347	-3e-05	-1e-05
	-19.1547	6e-05	0.00294	3e-05	1e-05	-19.1547	-6e-05	-0.00315	-3e-05	-1e-05
	-19.1387	4e-05	0.00233	3e-05	1e-05	-19.1387	-5e-05	-0.00253	-3e-05	-1e-05
	-19.1217	3e-05	0.00186	2e-05	1e-05	-19.1217	-4e-05	-0.00195	-2e-05	-1e-05
	-19.1057	2e-05	0.00199	2e-05	1e-05	-19.1057	-3e-05	-0.00175	-2e-05	-1e-05
	-19.0897	3e-05	0.00284	2e-05	1e-05	-19.0897	-3e-05	-0.00227	-2e-05	-1e-05
	-19.0727	4e-05	0.0043	2e-05	1e-05	-19.0727	-3e-05	-0.00345	-2e-05	-1e-05
	-19.0567	5e-05	0.00573	2e-05	1e-05	-19.0567	-4e-05	-0.00492	-2e-05	-1e-05
	-19.0407	5e-05	0.00638	2e-05	1e-05	-19.0407	-5e-05	-0.00596	-2e-05	-1e-05
	-19.0237	4e-05	0.00588	1e-05	0	-19.0237	-5e-05	-0.00603	-2e-05	-1e-05
	-19.0077	3e-05	0.00451	1e-05	0	-19.0077	-4e-05	-0.00504	-1e-05	0
	-18.9917	2e-05	0.00305	0	0	-18.9917	-3e-05	-0.00359	-1e-05	0
	-18.9747	2e-05	0.00239	0	0	-18.9747	-1e-05	-0.00253	0	0
	-18.9587	1e-05	0.00314	0	0	-18.9587	-2e-05	-0.00262	0	0
	-18.9427	3e-05	0.00557	0	0	-18.9427	-2e-05	-0.00429	0	0
	-18.9257	5e-05	0.00939	0	0	-18.9257	-4e-05	-0.00758	0	0
	-18.9097	8e-05	0.01354	1e-05	0	-18.9097	-7e-05	-0.01181	0	0
	-18.8937	9e-05	0.01674	1e-05	0	-18.8937	-9e-05	-0.01566	-1e-05	0
	-18.8767	0.0001	0.01788	1e-05	0	-18.8767	-0.0001	-0.01789	-1e-05	0
	-18.8607	9e-05	0.01676	1e-05	0	-18.8607	-9e-05	-0.01775	-1e-05	0
	-18.8447	7e-05	0.01395	1e-05	0	-18.8447	-8e-05	-0.01553	-1e-05	0
	-18.8277	5e-05	0.01079	0	0	-18.8277	-6e-05	-0.01222	0	0
	-18.8117	4e-05	0.00888	1e-05	0	-18.8117	-4e-05	-0.00942	0	0
	-18.7957	3e-05	0.00942	2e-05	1e-05	-18.7957	-3e-05	-0.00867	-1e-05	0
	-18.7787	3e-05	0.01264	5e-05	2e-05	-18.7787	-2e-05	-0.01068	-3e-05	-1e-05
	-18.7627	4e-05	0.01748	9e-05	4e-05	-18.7627	-3e-05	-0.01496	-7e-05	-3e-05
	-18.7467	5e-05	0.02211	0.00015	8e-05	-18.7467	-5e-05	-0.02002	-0.00013	-7e-05
	-18.7297	5e-05	0.02464	0.00022	0.00011	-18.7297	-5e-05	-0.02386	-0.00018	-0.0001
	-18.7137	4e-05	0.02392	0.00025	0.00013	-18.7137	-4e-05	-0.02491	-0.00024	-0.00013
	-18.6977	2e-05	0.02016	0.00025	0.00013	-18.6977	-4e-05	-0.0226	-0.00026	-0.00014
	-18.6807	2e-05	0.015	0.0002	0.0001	-18.6807	-2e-05	-0.01786	-0.00024	-0.00012
	-18.6647	1e-05	0.01144	0.00017	9e-05	-18.6647	-1e-05	-0.013	-0.00018	-0.0001
	-18.6487	1e-05	0.01503	0.00022	0.00013	-18.6487	-1e-05	-0.01203	-0.00018	-0.0001
	-18.6317	4e-05	0.03906	0.00062	0.00037	-18.6317	-2e-05	-0.02347	-0.00037	-0.00022
	-18.6157	0.00013	0.1159	0.00187	0.00114	-18.6157	-7e-05	-0.06881	-0.00111	-0.00067
	-18.5997	0.00038	0.31094	0.00509	0.00309	-18.5997	-0.00023	-0.19626	-0.00323	-0.00197
	-18.5827	0.00099	0.73074	0.01192	0.00729	-18.5827	-0.00064	-0.49268	-0.00815	-0.00498
	-18.5667	0.00228	1.50959	0.02454	0.01509	-18.5667	-0.00157	-1.08132	-0.01784	-0.01098
	-18.5507	0.00463	2.75508	0.04453	0.02754	-18.5507	-0.00336	-2.09131	-0.03436	-0.02126
	-18.5337	0.00809	4.42546	0.07113	0.04422	-18.5337	-0.00632	-3.56826	-0.05834	-0.03628
	-18.5177	0.01202	6.17648	0.0988	0.06167	-18.5177	-0.01016	-5.32734	-0.0867	-0.05418
	-18.5017	0.01501	7.37426	0.11749	0.07356	-18.5017	-0.01382	-6.86274	-0.11123	-0.06977
	-18.4847	0.0156	7.4315	0.11785	0.07397	-18.4847	-0.01574	-7.51478	-0.12136	-0.07633
	-18.4687	0.01342	6.26607	0.09877	0.06208	-18.4687	-0.01487	-6.91707	-0.11117	-0.07007
	-18.4527	0.00954	4.41033	0.06869	0.04323	-18.4527	-0.01162	-5.31736	-0.08482	-0.05354
	-18.4357	0.00562	2.61569	0.03955	0.02492	-18.4357	-0.00751	-3.41979	-0.05365	-0.0339
	-18.4197	0.00277	1.36199	0.0189	0.01194	-18.4197	-0.00404	-1.86981	-0.02811	-0.01778
	-18.4037	0.00117	0.74644	0.0076	0.00481	-18.4037	-0.00182	-0.92915	-0.01228	-0.00778
	-18.3867	0.00046	0.74287	0.00273	0.00173	-18.3867	-0.00073	-0.55373	-0.00457	-0.0029
	-18.3707	0.00023	1.54113	0.00119	0.00076	-18.3707	-0.00029	-0.71204	-0.00159	-0.00102
	-18.3547	0.00021	3.67224	0.00124	0.00081	-18.3547	-0.00017	-1.66364	-0.0008	-0.00052
	-18.3377	0.00034	7.66004	0.00227	0.00151	-18.3377	-0.00018	-3.99529	-0.00106	-0.00071
	-18.3217	0.00058	13.2162	0.00401	0.00267	-18.3217	-0.00031	-8.20468	-0.00205	-0.00138
	-18.3057	0.00087	18.6251	0.00593	0.00398	-18.3057	-0.00054	-13.8669	-0.0036	-0.00243
	-18.2887	0.00112	21.3793	0.00721	0.00484	-18.2887	-0.00081	-19.1217	-0.00525	-0.00356
	-18.2727	0.00123	20.0133	0.00724	0.00486	-18.2727	-0.00105	-21.472	-0.0063	-0.00428
	-18.2567	0.00114	15.4071	0.00605	0.00406	-18.2567	-0.00113	-19.7034	-0.00625	-0.00424
	-18.2397	0.00093	10.1507	0.00443	0.00289	-18.2397	-0.00104	-14.9603	-0.00521	-0.00349
	-18.2237	0.00067	6.6657	0.00323	0.00191	-18.2237	-0.00081	-9.9527	-0.00389	-0.00249
	-18.2077	0.00044	5.90513	0.00296	0.0014	-18.2077	-0.00056	-6.984	-0.00309	-0.00164
	-18.1907	0.00031	7.26275	0.00351	0.00132	-18.1907	-0.00035	-6.72418	-0.00315	-0.00125
	-18.1747	0.00023	9.194	0.00429	0.00146	-18.1747	-0.00025	-8.23478	-0.00384	-0.00121
	-18.1587	0.00021	10.1723	0.0047	0.00152	-18.1587	-0.00021	-9.8275	-0.00452	-0.00128
	-18.1417	0.00018	9.66381	0.00447	0.00137	-18.1417	-0.00019	-10.2167	-0.00468	-0.00126
	-18.1257	0.00017	8.45678	0.00394	0.00108	-18.1257	-0.00018	-9.39193	-0.00433	-0.00109
	-18.1097	0.00019	7.90342	0.00377	0.00086	-18.1097	-0.00019	-8.46241	-0.00396	-0.00089
	-18.0937	0.00026	8.67539	0.00422	0.00082	-18.0937	-0.00024	-8.55435	-0.0041	-0.00082
	-18.0767	0.00034	10.1552	0.005	0.00092	-18.0767	-0.00032	-9.71243	-0.00472	-0.0009
	-18.0607	0.00042	10.9689	0.00542	0.00102	-18.0607	-0.00039	-10.8546	-0.0053	-0.00104
	-18.0447	0.00041	10.1506	0.00503	0.00099	-18.0447	-0.00042	-10.736	-0.00525	-0.00108
	-18.0277	0.00034	7.87617	0.00392	0.00081	-18.0277	-0.00038	-8.9986	-0.0044	-0.00095
	-18.0117	0.00024	5.15459	0.00257	0.00053	-18.0117	-0.00028	-6.34472	-0.0031	-0.00069
	-17.9957	0.00014	2.93523	0.00147	0.00029	-17.9957	-0.00018	-3.83084	-0.00188	-0.00041
	-17.9787	7e-05	1.54834	0.00077	0.00014	-17.9787	-9e-05	-2.0707	-0.00102	-0.0002
	-17.9627	4e-05	0.816	0.00041	5e-05	-17.9627	-5e-05	-1.07395	-0.00053	-9e-05
	-17.9467	3e-05	0.44269	0.00023	2e-05	-17.9467	-3e-05	-0.56516	-0.00028	-4e-05
	-17.9297	3e-05	0.23875	0.00011	1e-05	-17.9297	-3e-05	-0.30051	-0.00016	-1e-05
	-17.9137	4e-05	0.12453	7e-05	1e-05	-17.9137	-3e-05	-0.15685	-8e-05	-1e-05
	-17.8977	7e-05	0.0647	4e-05	2e-05	-17.8977	-6e-05	-0.08132	-5e-05	-2e-05
	-17.8807	0.00012	0.03539	5e-05	5e-05	-17.8807	-0.0001	-0.04417	-4e-05	-3e-05
	-17.8647	0.00017	0.0207	5e-05	6e-05	-17.8647	-0.00015	-0.02577	-5e-05	-5e-05
	-17.8487	0.00019	0.01264	6e-05	7e-05	-17.8487	-0.00019	-0.01575	-6e-05	-7e-05
	-17.8317	0.00019	0.00786	5e-05	7e-05	-17.8317	-0.0002	-0.00977	-5e-05	-7e-05
	-17.8157	0.00015	0.00479	4e-05	5e-05	-17.8157	-0.00017	-0.00598	-4e-05	-6e-05
	-17.7997	0.0001	0.0027	2e-05	4e-05	-17.7997	-0.00012	-0.00344	-3e-05	-5e-05
	-17.7827	5e-05	0.00132	1e-05	2e-05	-17.7827	-7e-05	-0.00178	-2e-05	-2e-05
	-17.7667	2e-05	0.00055	1e-05	0	-17.7667	-3e-05	-0.00077	-1e-05	0
	-17.7507	1e-05	0.00019	0	0	-17.7507	-1e-05	-0.00027	0	0
	-17.7337	0	6e-05	0	0	-17.7337	0	-8e-05	0	0
	-17.7177	0	5e-05	0	0	-17.7177	0	-3e-05	0	0
	-17.7017	0	0.00019	0	0	-17.7017	0	-0.0001	0	0
	-17.6847	0	0.00076	0	0	-17.6847	0	-0.00045	0	0
	-17.6687	1e-05	0.00236	0	0	-17.6687	0	-0.0015	0	0
	-17.6527	3e-05	0.00599	0	0	-17.6527	-1e-05	-0.00417	0	0
	-17.6357	4e-05	0.01234	1e-05	0	-17.6357	-3e-05	-0.00939	0	0
	-17.6197	7e-05	0.02091	1e-05	0	-17.6197	-6e-05	-0.01724	-1e-05	0
	-17.6037	0.00011	0.02947	1e-05	0	-17.6037	-8e-05	-0.02608	-1e-05	0
	-17.5867	0.00012	0.03575	2e-05	0	-17.5867	-0.00012	-0.03309	-2e-05	0
	-17.5707	0.00012	0.03985	2e-05	0	-17.5707	-0.00012	-0.03688	-1e-05	0
	-17.5547	0.00014	0.04455	3e-05	0	-17.5547	-0.00012	-0.03933	-2e-05	0
	-17.5377	0.00015	0.05201	4e-05	0	-17.5377	-0.00013	-0.04402	-3e-05	0
	-17.5217	0.00017	0.06045	4e-05	0	-17.5217	-0.00015	-0.05204	-3e-05	0
	-17.5057	0.00018	0.06462	4e-05	0	-17.5057	-0.00017	-0.05992	-4e-05	0
	-17.4887	0.00018	0.06034	4e-05	0	-17.4887	-0.00018	-0.06209	-4e-05	0
	-17.4727	0.00014	0.04812	3e-05	0	-17.4727	-0.00017	-0.05561	-4e-05	0
	-17.4567	9e-05	0.03267	2e-05	0	-17.4567	-0.00012	-0.04245	-3e-05	0
	-17.4397	5e-05	0.01936	1e-05	0	-17.4397	-8e-05	-0.02777	-2e-05	0
	-17.4237	3e-05	0.01099	1e-05	0	-17.4237	-4e-05	-0.01623	-1e-05	0
	-17.4077	1e-05	0.00736	0	0	-17.4077	-2e-05	-0.00965	0	0
	-17.3907	2e-05	0.00668	0	0	-17.3907	-2e-05	-0.0072	0	0
	-17.3747	3e-05	0.00735	0	0	-17.3747	-2e-05	-0.00713	0	0
	-17.3587	3e-05	0.00857	0	0	-17.3587	-3e-05	-0.00813	0	0
	-17.3417	6e-05	0.01016	0	0	-17.3417	-5e-05	-0.0096	0	0
	-17.3257	7e-05	0.012	0	0	-17.3257	-7e-05	-0.01138	0	0
	-17.3097	9e-05	0.01382	1e-05	0	-17.3097	-8e-05	-0.01321	-1e-05	0
	-17.2927	0.0001	0.01501	1e-05	0	-17.2927	-9e-05	-0.01463	-1e-05	0
	-17.2767	0.00011	0.01494	1e-05	0	-17.2767	-0.00011	-0.01507	-1e-05	0
	-17.2607	0.00011	0.01346	1e-05	0	-17.2607	-0.00011	-0.01421	-1e-05	0
	-17.2437	0.00011	0.01091	1e-05	0	-17.2437	-0.00011	-0.01213	-1e-05	0
	-17.2277	0.00012	0.008	0	1e-05	-17.2277	-0.00012	-0.00937	-1e-05	-1e-05
	-17.2117	0.00015	0.00538	1e-05	4e-05	-17.2117	-0.00014	-0.00656	-1e-05	-3e-05
	-17.1947	0.00017	0.00336	1e-05	4e-05	-17.1947	-0.00017	-0.00419	-1e-05	-4e-05
	-17.1787	0.00019	0.002	1e-05	5e-05	-17.1787	-0.00018	-0.00248	-1e-05	-5e-05
	-17.1627	0.00017	0.00122	1e-05	5e-05	-17.1627	-0.00018	-0.00143	-1e-05	-5e-05
	-17.1457	0.00013	0.00098	1e-05	4e-05	-17.1457	-0.00014	-0.00096	-1e-05	-4e-05
	-17.1297	0.0001	0.00129	1e-05	2e-05	-17.1297	-0.0001	-0.00105	-1e-05	-3e-05
	-17.1137	8e-05	0.00214	0	2e-05	-17.1137	-7e-05	-0.00169	0	-2e-05
	-17.0967	0.00011	0.00331	0	3e-05	-17.0967	-8e-05	-0.00278	0	-2e-05
	-17.0807	0.00017	0.00435	1e-05	5e-05	-17.0807	-0.00014	-0.00398	-1e-05	-4e-05
	-17.0647	0.00029	0.00476	1e-05	9e-05	-17.0647	-0.00025	-0.00471	-1e-05	-7e-05
	-17.0477	0.0004	0.00433	2e-05	0.00013	-17.0477	-0.00037	-0.00464	-2e-05	-0.00012
	-17.0317	0.00046	0.00333	2e-05	0.00016	-17.0317	-0.00046	-0.00383	-2e-05	-0.00016
	-17.0157	0.00045	0.00224	2e-05	0.00016	-17.0157	-0.00047	-0.00272	-3e-05	-0.00016
	-16.9987	0.00035	0.00138	2e-05	0.00012	-16.9987	-0.00039	-0.00174	-2e-05	-0.00014
	-16.9827	0.00022	0.00079	1e-05	8e-05	-16.9827	-0.00028	-0.00101	-1e-05	-0.0001
	-16.9667	0.00012	0.00043	1e-05	4e-05	-16.9667	-0.00015	-0.00057	-1e-05	-5e-05
	-16.9497	7e-05	0.00022	0	2e-05	-16.9497	-8e-05	-0.00029	0	-4e-05
	-16.9337	7e-05	0.00013	0	4e-05	-16.9337	-6e-05	-0.00014	0	-3e-05
	-16.9177	0.00013	0.00013	1e-05	6e-05	-16.9177	-0.0001	-0.0001	0	-5e-05
	-16.9007	0.00025	0.00019	1e-05	0.00012	-16.9007	-0.0002	-0.00015	-1e-05	-0.0001
	-16.8847	0.0004	0.00027	2e-05	0.00018	-16.8847	-0.00035	-0.00023	-2e-05	-0.00017
	-16.8687	0.00052	0.00036	2e-05	0.00024	-16.8687	-0.00049	-0.00033	-2e-05	-0.00024
	-16.8517	0.00055	0.00039	2e-05	0.00025	-16.8517	-0.00057	-0.00036	-3e-05	-0.00027
	-16.8357	0.00047	0.00038	2e-05	0.00022	-16.8357	-0.00053	-0.00036	-2e-05	-0.00025
	-16.8197	0.00032	0.00038	1e-05	0.00016	-16.8197	-0.0004	-0.00034	-2e-05	-0.0002
	-16.8027	0.00018	0.00056	1e-05	0.0001	-16.8027	-0.00024	-0.00039	-1e-05	-0.00012
	-16.7867	8e-05	0.00096	0	5e-05	-16.7867	-0.00012	-0.00066	-1e-05	-7e-05
	-16.7707	3e-05	0.0016	0	5e-05	-16.7707	-5e-05	-0.00116	0	-5e-05
	-16.7537	1e-05	0.00218	0	5e-05	-16.7537	-2e-05	-0.00181	0	-5e-05
	-16.7377	1e-05	0.00259	0	7e-05	-16.7377	-1e-05	-0.00241	0	-6e-05
	-16.7217	3e-05	0.00318	1e-05	0.00017	-16.7217	-2e-05	-0.00293	0	-0.00011
	-16.7047	0.00012	0.00617	3e-05	0.00073	-16.7047	-6e-05	-0.00459	-1e-05	-0.0004
	-16.6887	0.00054	0.01975	0.00011	0.00325	-16.6887	-0.00031	-0.0124	-6e-05	-0.00185
	-16.6727	0.00192	0.06764	0.00042	0.01238	-16.6727	-0.00119	-0.04258	-0.00025	-0.00754
	-16.6557	0.00585	0.20269	0.0013	0.0386	-16.6557	-0.00387	-0.13551	-0.00085	-0.02543
	-16.6397	0.01464	0.50518	0.00327	0.09791	-16.6397	-0.01046	-0.36391	-0.00231	-0.06993
	-16.6237	0.02996	1.03255	0.00674	0.20174	-16.6237	-0.02317	-0.80396	-0.00516	-0.15621
	-16.6067	0.04992	1.7192	0.01126	0.33727	-16.6067	-0.04183	-1.45037	-0.00935	-0.28328
	-16.5907	0.06761	2.32784	0.01526	0.4576	-16.5907	-0.06141	-2.12838	-0.01375	-0.41672
	-16.5747	0.07433	2.55996	0.01678	0.50358	-16.5747	-0.07322	-2.53811	-0.01641	-0.49736
	-16.5577	0.0663	2.28549	0.01499	0.44959	-16.5577	-0.07082	-2.45624	-0.01588	-0.48153
	-16.5417	0.04798	1.65808	0.01085	0.32583	-16.5417	-0.0556	-1.93213	-0.01248	-0.37851
	-16.5257	0.02818	0.97899	0.00638	0.19191	-16.5257	-0.0354	-1.23483	-0.00796	-0.24156
	-16.5087	0.01344	0.47242	0.00305	0.09206	-16.5087	-0.0183	-0.64424	-0.00412	-0.12546
	-16.4927	0.00522	0.18857	0.00119	0.03615	-16.4927	-0.00769	-0.27632	-0.00174	-0.05323
	-16.4767	0.00169	0.06442	0.00038	0.01175	-16.4767	-0.00266	-0.09969	-0.00061	-0.01861
	-16.4597	0.00051	0.021	0.0001	0.00324	-16.4597	-0.00081	-0.03243	-0.00018	-0.00546
	-16.4437	0.00021	0.0084	3e-05	0.0008	-16.4437	-0.00027	-0.01157	-4e-05	-0.0014
	-16.4277	0.00013	0.00495	0	0.0002	-16.4277	-0.00015	-0.00593	-1e-05	-0.00034
	-16.4107	0.00011	0.00364	0	6e-05	-16.4107	-0.00012	-0.00417	0	-0.0001
	-16.3947	8e-05	0.00287	0	4e-05	-16.3947	-9e-05	-0.00323	0	-5e-05
	-16.3787	9e-05	0.00256	0	4e-05	-16.3787	-8e-05	-0.00273	0	-4e-05
	-16.3617	0.00011	0.00284	0	4e-05	-16.3617	-0.0001	-0.00276	0	-4e-05
	-16.3457	0.00017	0.00363	0	5e-05	-16.3457	-0.00014	-0.00339	0	-4e-05
	-16.3297	0.00026	0.00471	0	6e-05	-16.3297	-0.00022	-0.00443	0	-6e-05
	-16.3127	0.00035	0.00574	0	9e-05	-16.3127	-0.00031	-0.00559	0	-9e-05
	-16.2967	0.00041	0.00626	0	0.00011	-16.2967	-0.00039	-0.00638	0	-0.00011
	-16.2807	0.00041	0.00595	0	0.00011	-16.2807	-0.00041	-0.00639	0	-0.00012
	-16.2637	0.00035	0.00485	0	0.0001	-16.2637	-0.00036	-0.00552	0	-0.00012
	-16.2477	0.00024	0.00336	0	7e-05	-16.2477	-0.00027	-0.00405	0	-0.0001
	-16.2317	0.00014	0.00197	0	5e-05	-16.2317	-0.00016	-0.00251	0	-6e-05
	-16.2147	7e-05	0.001	0	1e-05	-16.2147	-8e-05	-0.00132	0	-4e-05
	-16.1987	3e-05	0.00048	0	1e-05	-16.1987	-4e-05	-0.0006	0	-1e-05
	-16.1827	1e-05	0.00032	0	0	-16.1827	-2e-05	-0.00032	0	0
	-16.1657	1e-05	0.00042	0	0	-16.1657	-1e-05	-0.00031	0	0
	-16.1497	2e-05	0.00066	0	0	-16.1497	-1e-05	-0.00049	0	0
	-16.1337	2e-05	0.00088	0	1e-05	-16.1337	-2e-05	-0.00075	0	0
	-16.1167	3e-05	0.00098	0	1e-05	-16.1167	-2e-05	-0.00094	0	-1e-05
	-16.1007	2e-05	0.0009	0	1e-05	-16.1007	-2e-05	-0.00097	0	-1e-05
	-16.0847	2e-05	0.00068	0	0	-16.0847	-2e-05	-0.00084	0	-1e-05
	-16.0677	1e-05	0.00048	0	0	-16.0677	-1e-05	-0.0006	0	0
	-16.0517	1e-05	0.0004	0	0	-16.0517	-2e-05	-0.00045	0	0
	-16.0357	2e-05	0.0005	0	0	-16.0357	-1e-05	-0.00044	0	0
	-16.0187	3e-05	0.00069	0	0	-16.0187	-2e-05	-0.00059	0	0
	-16.0027	4e-05	0.00087	0	0	-16.0027	-3e-05	-0.00079	0	0
	-15.9867	4e-05	0.00091	0	0	-15.9867	-4e-05	-0.0009	0	0
	-15.9697	4e-05	0.00084	0	0	-15.9697	-3e-05	-0.00091	0	0
	-15.9537	4e-05	0.00076	0	0	-15.9537	-5e-05	-0.00085	0	0
	-15.9377	7e-05	0.00082	0	0	-15.9377	-7e-05	-0.00086	0	0
	-15.9217	0.00011	0.00101	0	0	-15.9217	-0.0001	-0.001	0	0
	-15.9047	0.00016	0.00124	0	0	-15.9047	-0.00015	-0.00124	0	0
	-15.8887	0.00019	0.00137	0	0	-15.8887	-0.00019	-0.0014	0	0
	-15.8727	0.0002	0.00125	0	0	-15.8727	-0.0002	-0.00134	0	0
	-15.8557	0.00016	0.00095	0	0	-15.8557	-0.00018	-0.00105	0	0
	-15.8397	0.00011	0.0006	0	0	-15.8397	-0.00013	-0.00069	0	0
	-15.8237	7e-05	0.00033	0	0	-15.8237	-7e-05	-0.00038	0	0
	-15.8067	3e-05	0.0002	0	0	-15.8067	-3e-05	-0.0002	0	0
	-15.7907	2e-05	0.00026	0	0	-15.7907	-2e-05	-0.00017	0	0
	-15.7747	3e-05	0.00056	0	0	-15.7747	-2e-05	-0.00033	0	0
	-15.7577	8e-05	0.00114	0	0	-15.7577	-4e-05	-0.00074	0	0
	-15.7417	0.00013	0.00197	0	0	-15.7417	-9e-05	-0.00143	0	0
	-15.7257	0.00018	0.0029	0	0	-15.7257	-0.00015	-0.00232	0	0
	-15.7087	0.00024	0.0037	0	0	-15.7087	-0.0002	-0.00324	0	0
	-15.6927	0.00027	0.00415	1e-05	0	-15.6927	-0.00025	-0.00395	-1e-05	0
	-15.6767	0.00026	0.00411	1e-05	0	-15.6767	-0.00027	-0.00424	-1e-05	0
	-15.6597	0.00023	0.00362	0	0	-15.6597	-0.00026	-0.00402	-1e-05	0
	-15.6437	0.00018	0.00295	0	0	-15.6437	-0.00021	-0.00344	0	0
	-15.6277	0.00015	0.00242	0	0	-15.6277	-0.00017	-0.00279	0	0
	-15.6107	0.00015	0.00231	0	0	-15.6107	-0.00015	-0.00243	0	0
	-15.5947	0.00018	0.00264	0	0	-15.5947	-0.00017	-0.00254	0	0
	-15.5787	0.00022	0.00312	0	0	-15.5787	-0.00021	-0.00295	0	0
	-15.5617	0.00024	0.00346	0	0	-15.5617	-0.00023	-0.00338	0	0
	-15.5457	0.00024	0.0035	0	0	-15.5457	-0.00025	-0.00352	0	0
	-15.5297	0.00023	0.0033	0	0	-15.5297	-0.00024	-0.00339	0	0
	-15.5127	0.0002	0.003	0	0	-15.5127	-0.0002	-0.00308	0	0
	-15.4967	0.00016	0.00254	0	0	-15.4967	-0.00017	-0.00266	0	0
	-15.4807	0.00013	0.00197	0	0	-15.4807	-0.00014	-0.00215	0	0
	-15.4637	9e-05	0.00138	0	0	-15.4637	-0.0001	-0.00158	0	0
	-15.4477	7e-05	0.00086	0	0	-15.4477	-8e-05	-0.00103	0	0
	-15.4317	6e-05	0.00051	0	0	-15.4317	-6e-05	-0.00061	0	0
	-15.4147	5e-05	0.00037	0	0	-15.4147	-5e-05	-0.00041	0	0
	-15.3987	7e-05	0.00038	0	0	-15.3987	-7e-05	-0.00039	0	0
	-15.3827	0.0001	0.00048	0	0	-15.3827	-0.0001	-0.00047	0	0
	-15.3657	0.00013	0.00056	0	0	-15.3657	-0.00012	-0.00056	0	0
	-15.3497	0.00014	0.0006	0	0	-15.3497	-0.00014	-0.00061	0	0
	-15.3337	0.00015	0.00062	0	0	-15.3337	-0.00015	-0.00064	0	0
	-15.3167	0.00015	0.00075	0	0	-15.3167	-0.00013	-0.00071	0	0
	-15.3007	0.00015	0.001	0	0	-15.3007	-0.00014	-0.00093	0	0
	-15.2847	0.00016	0.00129	0	0	-15.2847	-0.00016	-0.00121	0	0
	-15.2677	0.00017	0.00152	0	0	-15.2677	-0.00017	-0.00148	0	0
	-15.2517	0.00018	0.0016	0	0	-15.2517	-0.00017	-0.00159	0	0
	-15.2357	0.00017	0.00149	0	0	-15.2357	-0.00016	-0.00151	0	0
	-15.2187	0.00015	0.00129	0	0	-15.2187	-0.00016	-0.00132	0	0
	-15.2027	0.00015	0.00112	0	0	-15.2027	-0.00014	-0.00116	0	0
	-15.1867	0.00014	0.00107	0	0	-15.1867	-0.00015	-0.00109	0	0
	-15.1697	0.00015	0.00119	0	0	-15.1697	-0.00015	-0.00118	0	0
	-15.1537	0.00017	0.00146	0	0	-15.1537	-0.00016	-0.00142	0	0
	-15.1377	0.00019	0.00169	0	0	-15.1377	-0.00019	-0.00167	0	0
	-15.1207	0.00019	0.00175	0	0	-15.1207	-0.00019	-0.00178	0	0
	-15.1047	0.00017	0.00153	0	0	-15.1047	-0.00017	-0.00161	0	0
	-15.0887	0.00012	0.0011	0	0	-15.0887	-0.00013	-0.00121	0	0
	-15.0717	7e-05	0.00064	0	0	-15.0717	-8e-05	-0.00075	0	0
	-15.0557	4e-05	0.00033	0	0	-15.0557	-5e-05	-0.00039	0	0
	-15.0397	3e-05	0.00015	0	0	-15.0397	-4e-05	-0.00017	0	0
	-15.0227	5e-05	0.0001	0	0	-15.0227	-5e-05	-0.00011	0	0
	-15.0067	8e-05	0.00013	0	0	-15.0067	-6e-05	-0.00011	0	0
	-14.9907	0.0001	0.00016	0	0	-14.9907	-9e-05	-0.00014	0	0
	-14.9737	0.00011	0.00018	0	0	-14.9737	-0.00011	-0.00017	0	0
	-14.9577	0.0001	0.0002	0	0	-14.9577	-0.0001	-0.0002	0	0
	-14.9417	7e-05	0.00019	0	0	-14.9417	-8e-05	-0.0002	0	0
	-14.9247	6e-05	0.00022	0	0	-14.9247	-6e-05	-0.00022	0	0
	-14.9087	6e-05	0.00028	0	0	-14.9087	-6e-05	-0.00027	0	0
	-14.8927	0.00012	0.0004	0	0	-14.8927	-0.0001	-0.00039	0	0
	-14.8757	0.00022	0.00062	0	0	-14.8757	-0.00019	-0.00058	0	0
	-14.8597	0.00037	0.00088	0	0	-14.8597	-0.00034	-0.00084	0	0
	-14.8437	0.00054	0.00107	0	0	-14.8437	-0.0005	-0.00106	0	0
	-14.8267	0.00063	0.00113	0	1e-05	-14.8267	-0.00061	-0.00116	0	0
	-14.8107	0.00061	0.00102	0	0	-14.8107	-0.00062	-0.00109	0	0
	-14.7947	0.00049	0.00083	0	0	-14.7947	-0.00052	-0.0009	0	0
	-14.7777	0.00032	0.0006	0	0	-14.7777	-0.00035	-0.00064	0	0
	-14.7617	0.00018	0.0004	0	0	-14.7617	-0.0002	-0.00044	0	0
	-14.7457	9e-05	0.00024	0	0	-14.7457	-0.00011	-0.00028	0	0
	-14.7287	4e-05	0.00016	0	0	-14.7287	-5e-05	-0.00017	0	0
	-14.7127	3e-05	0.00014	0	0	-14.7127	-3e-05	-0.00014	0	0
	-14.6967	3e-05	0.00019	0	0	-14.6967	-2e-05	-0.00016	0	0
	-14.6797	6e-05	0.00032	0	0	-14.6797	-4e-05	-0.00026	0	0
	-14.6637	7e-05	0.00047	0	0	-14.6637	-7e-05	-0.00041	0	0
	-14.6477	0.0001	0.00062	0	0	-14.6477	-9e-05	-0.00054	0	0
	-14.6307	0.00013	0.00077	0	0	-14.6307	-0.00012	-0.00068	0	0
	-14.6147	0.00019	0.0009	0	0	-14.6147	-0.00017	-0.0008	0	0
	-14.5987	0.00027	0.00097	0	0	-14.5987	-0.00023	-0.00092	0	0
	-14.5817	0.00038	0.001	0	1e-05	-14.5817	-0.00032	-0.00098	0	0
	-14.5657	0.00047	0.00098	0	1e-05	-14.5657	-0.00043	-0.00099	0	-1e-05
	-14.5497	0.00053	0.00094	0	1e-05	-14.5497	-0.00052	-0.00099	0	-1e-05
	-14.5327	0.00055	0.00099	0	1e-05	-14.5327	-0.00055	-0.00102	0	-1e-05
	-14.5167	0.00055	0.00118	0	1e-05	-14.5167	-0.00055	-0.00115	0	-1e-05
	-14.5007	0.00055	0.00141	0	1e-05	-14.5007	-0.00055	-0.00137	0	-1e-05
	-14.4837	0.00055	0.00158	0	1e-05	-14.4837	-0.00055	-0.00155	0	-1e-05
	-14.4677	0.00054	0.0016	0	1e-05	-14.4677	-0.00054	-0.00161	0	-1e-05
	-14.4517	0.00047	0.00143	0	1e-05	-14.4517	-0.00049	-0.00149	0	-1e-05
	-14.4347	0.00037	0.00115	0	1e-05	-14.4347	-0.00039	-0.00123	0	-1e-05
	-14.4187	0.00025	0.00082	0	0	-14.4187	-0.00028	-0.00092	0	0
	-14.4027	0.00014	0.00054	0	0	-14.4027	-0.00017	-0.00062	0	0
	-14.3857	8e-05	0.00032	0	0	-14.3857	-0.0001	-0.00039	0	0
	-14.3697	5e-05	0.00022	0	0	-14.3697	-5e-05	-0.00026	0	0
	-14.3537	4e-05	0.00021	0	0	-14.3537	-4e-05	-0.00021	0	0
	-14.3367	5e-05	0.00029	0	0	-14.3367	-4e-05	-0.00026	0	0
	-14.3207	0.0001	0.00052	0	0	-14.3207	-8e-05	-0.00041	0	0
	-14.3047	0.00016	0.00083	0	0	-14.3047	-0.00013	-0.00069	0	0
	-14.2877	0.00023	0.00113	0	0	-14.2877	-0.00019	-0.00101	0	0
	-14.2717	0.00027	0.00127	0	0	-14.2717	-0.00026	-0.00122	0	0
	-14.2557	0.00031	0.0012	0	0	-14.2557	-0.0003	-0.00125	0	0
	-14.2387	0.00037	0.00098	0	0	-14.2387	-0.00037	-0.00108	0	0
	-14.2227	0.00053	0.00076	0	1e-05	-14.2227	-0.00049	-0.00088	0	-1e-05
	-14.2067	0.00078	0.0007	1e-05	1e-05	-14.2067	-0.00071	-0.00075	-1e-05	-1e-05
	-14.1897	0.00108	0.00074	1e-05	2e-05	-14.1897	-0.00097	-0.00074	-1e-05	-2e-05
	-14.1737	0.00133	0.00086	1e-05	3e-05	-14.1737	-0.00122	-0.00082	-1e-05	-2e-05
	-14.1577	0.00146	0.00091	1e-05	3e-05	-14.1577	-0.00137	-0.00089	-1e-05	-2e-05
	-14.1407	0.00144	0.0009	1e-05	3e-05	-14.1407	-0.0014	-0.00092	-1e-05	-3e-05
	-14.1247	0.00123	0.00078	1e-05	2e-05	-14.1247	-0.00128	-0.00084	-1e-05	-2e-05
	-14.1087	0.0009	0.00057	1e-05	2e-05	-14.1087	-0.00101	-0.00066	-1e-05	-2e-05
	-14.0917	0.00056	0.00036	0	1e-05	-14.0917	-0.00068	-0.00046	-1e-05	-1e-05
	-14.0757	0.00029	0.00018	0	1e-05	-14.0757	-0.00039	-0.00026	0	-1e-05
	-14.0597	0.00012	8e-05	0	0	-14.0597	-0.00018	-0.00012	0	0
	-14.0427	4e-05	2e-05	0	0	-14.0427	-7e-05	-4e-05	0	0
	-14.0267	1e-05	1e-05	0	0	-14.0267	-2e-05	-1e-05	0	0
	-14.0107	0	0	0	0	-14.0107	-1e-05	0	0	0
	-13.9937	0	0	0	0	-13.9937	0	0	0	0
	-13.9777	0	0	0	0	-13.9777	0	0	0	0
	-13.9617	0	0	0	0	-13.9617	0	0	0	0
	-13.9447	0	0	0	0	-13.9447	0	0	0	0
	-13.9287	0	0	0	0	-13.9287	0	0	0	0
	-13.9127	0	0	0	0	-13.9127	0	0	0	0
	-13.8957	0	0	0	0	-13.8957	0	0	0	0
	-13.8797	0	0	0	0	-13.8797	0	0	0	0
	-13.8637	0	0	0	0	-13.8637	0	0	0	0
	-13.8467	0	0	0	0	-13.8467	0	0	0	0
	-13.8307	0	0	0	0	-13.8307	0	0	0	0
	-13.8147	0	0	0	0	-13.8147	0	0	0	0
	-13.7977	0	2e-05	0	0	-13.7977	0	-1e-05	0	0
	-13.7817	1e-05	6e-05	0	0	-13.7817	-1e-05	-3e-05	0	0
	-13.7657	4e-05	0.00015	0	0	-13.7657	-2e-05	-9e-05	0	0
	-13.7487	9e-05	0.00034	0	0	-13.7487	-6e-05	-0.00023	0	0
	-13.7327	0.00017	0.00065	0	0	-13.7327	-0.00014	-0.0005	0	0
	-13.7167	0.00028	0.00106	0	0	-13.7167	-0.00023	-0.00089	0	0
	-13.7007	0.00038	0.00153	0	0	-13.7007	-0.00035	-0.00134	0	0
	-13.6837	0.00048	0.0019	0	0	-13.6837	-0.00044	-0.00177	0	0
	-13.6677	0.0005	0.00204	1e-05	1e-05	-13.6677	-0.0005	-0.00201	-1e-05	0
	-13.6517	0.00046	0.00189	0	0	-13.6517	-0.00048	-0.00199	0	0
	-13.6347	0.00035	0.00153	0	0	-13.6347	-0.0004	-0.00168	0	0
	-13.6187	0.00024	0.00107	0	0	-13.6187	-0.00028	-0.00124	0	0
	-13.6027	0.00015	0.00064	0	0	-13.6027	-0.00018	-0.00078	0	0
	-13.5857	7e-05	0.00034	0	0	-13.5857	-0.0001	-0.00043	0	0
	-13.5697	3e-05	0.00016	0	0	-13.5697	-4e-05	-0.00021	0	0
	-13.5537	1e-05	8e-05	0	0	-13.5537	-2e-05	-0.00011	0	0
	-13.5367	1e-05	5e-05	0	0	-13.5367	-1e-05	-5e-05	0	0
	-13.5207	0	4e-05	0	0	-13.5207	0	-4e-05	0	0
	-13.5047	0	4e-05	0	0	-13.5047	0	-4e-05	0	0
	-13.4877	0	3e-05	0	0	-13.4877	0	-3e-05	0	0
	-13.4717	0	3e-05	0	0	-13.4717	0	-3e-05	0	0
	-13.4557	0	2e-05	0	0	-13.4557	0	-2e-05	0	0
	-13.4387	1e-05	3e-05	0	0	-13.4387	-1e-05	-3e-05	0	0
	-13.4227	4e-05	0.0001	0	0	-13.4227	-3e-05	-8e-05	0	0
	-13.4067	0.0001	0.00022	0	0	-13.4067	-7e-05	-0.00018	0	0
	-13.3897	0.0002	0.00043	0	0	-13.3897	-0.00017	-0.00037	0	0
	-13.3737	0.00038	0.00066	1e-05	1e-05	-13.3737	-0.00031	-0.0006	0	-1e-05
	-13.3577	0.00061	0.00088	1e-05	2e-05	-13.3577	-0.0005	-0.00082	-1e-05	-1e-05
	-13.3407	0.00088	0.00098	2e-05	3e-05	-13.3407	-0.00076	-0.00096	-2e-05	-2e-05
	-13.3247	0.00115	0.00098	3e-05	5e-05	-13.3247	-0.00102	-0.00099	-3e-05	-3e-05
	-13.3087	0.00127	0.00087	4e-05	6e-05	-13.3087	-0.00121	-0.00091	-3e-05	-5e-05
	-13.2917	0.0012	0.00071	4e-05	6e-05	-13.2917	-0.00123	-0.00075	-4e-05	-6e-05
	-13.2757	0.00097	0.00056	3e-05	4e-05	-13.2757	-0.00106	-0.00058	-3e-05	-4e-05
	-13.2597	0.00068	0.00053	2e-05	3e-05	-13.2597	-0.00078	-0.00047	-2e-05	-3e-05
	-13.2427	0.00046	0.00059	1e-05	1e-05	-13.2427	-0.00051	-0.00046	-1e-05	-2e-05
	-13.2267	0.00036	0.00076	1e-05	1e-05	-13.2267	-0.00035	-0.00058	-1e-05	-1e-05
	-13.2107	0.00032	0.00091	0	0	-13.2107	-0.00029	-0.00077	0	-1e-05
	-13.1937	0.00029	0.00093	0	0	-13.1937	-0.0003	-0.00091	0	0
	-13.1777	0.00024	0.0008	0	0	-13.1777	-0.00028	-0.0009	0	0
	-13.1617	0.00018	0.00059	0	1e-05	-13.1617	-0.00023	-0.00075	0	-1e-05
	-13.1447	0.00012	0.00037	0	1e-05	-13.1447	-0.00017	-0.00052	0	-1e-05
	-13.1287	0.0001	0.00022	0	1e-05	-13.1287	-0.00012	-0.00032	0	-1e-05
	-13.1127	9e-05	0.00013	0	1e-05	-13.1127	-0.00011	-0.00017	0	-1e-05
	-13.0957	0.0001	7e-05	0	0	-13.0957	-0.00011	-9e-05	0	0
	-13.0797	0.0001	5e-05	0	0	-13.0797	-0.0001	-7e-05	0	0
	-13.0637	0.00012	7e-05	0	1e-05	-13.0637	-0.00011	-6e-05	0	0
	-13.0467	0.00016	0.0001	1e-05	1e-05	-13.0467	-0.00014	-8e-05	0	-1e-05
	-13.0307	0.00025	0.00016	1e-05	1e-05	-13.0307	-0.00021	-0.00014	-1e-05	-1e-05
	-13.0147	0.00037	0.00023	1e-05	2e-05	-13.0147	-0.00034	-0.00021	-1e-05	-1e-05
	-12.9977	0.00047	0.00028	2e-05	2e-05	-12.9977	-0.00044	-0.00027	-2e-05	-2e-05
	-12.9817	0.00049	0.00029	2e-05	2e-05	-12.9817	-0.00048	-0.00029	-2e-05	-2e-05
	-12.9657	0.00041	0.00023	2e-05	2e-05	-12.9657	-0.00044	-0.00026	-2e-05	-2e-05
	-12.9487	0.00028	0.00016	1e-05	1e-05	-12.9487	-0.00031	-0.00019	-1e-05	-1e-05
	-12.9327	0.00017	9e-05	1e-05	1e-05	-12.9327	-0.00018	-0.00012	-1e-05	-1e-05
	-12.9167	8e-05	6e-05	0	0	-12.9167	-0.0001	-8e-05	0	0
	-12.8997	6e-05	9e-05	0	0	-12.8997	-5e-05	-8e-05	0	0
	-12.8837	6e-05	0.00014	0	0	-12.8837	-6e-05	-0.00012	0	0
	-12.8677	8e-05	0.00022	0	0	-12.8677	-7e-05	-0.0002	0	0
	-12.8507	0.0001	0.00028	0	0	-12.8507	-9e-05	-0.00025	0	0
	-12.8347	0.0001	0.00028	0	0	-12.8347	-9e-05	-0.00027	0	0
	-12.8187	8e-05	0.00024	0	0	-12.8187	-8e-05	-0.00025	0	0
	-12.8017	6e-05	0.0002	0	0	-12.8017	-6e-05	-0.0002	0	0
	-12.7857	6e-05	0.0002	0	0	-12.7857	-6e-05	-0.00018	0	0
	-12.7697	0.0001	0.00027	0	0	-12.7697	-9e-05	-0.00023	0	0
	-12.7527	0.00017	0.00042	0	0	-12.7527	-0.00014	-0.00036	0	0
	-12.7367	0.00027	0.00063	0	0	-12.7367	-0.00023	-0.00056	0	0
	-12.7207	0.00034	0.00083	0	0	-12.7207	-0.00032	-0.00077	0	0
	-12.7037	0.0004	0.0009	0	0	-12.7037	-0.00039	-0.00089	0	0
	-12.6877	0.00043	0.0009	1e-05	1e-05	-12.6877	-0.00042	-0.0009	-1e-05	-1e-05
	-12.6717	0.00046	0.00087	1e-05	1e-05	-12.6717	-0.00046	-0.00087	-1e-05	-1e-05
	-12.6547	0.00048	0.00085	1e-05	2e-05	-12.6547	-0.00047	-0.00086	-1e-05	-1e-05
	-12.6387	0.0005	0.00084	2e-05	2e-05	-12.6387	-0.0005	-0.00085	-2e-05	-2e-05
	-12.6227	0.00046	0.00077	2e-05	2e-05	-12.6227	-0.00046	-0.00079	-2e-05	-2e-05
	-12.6057	0.00037	0.00068	1e-05	1e-05	-12.6057	-0.00039	-0.00069	-1e-05	-1e-05
	-12.5897	0.00025	0.00054	1e-05	1e-05	-12.5897	-0.00028	-0.00054	-1e-05	-1e-05
	-12.5737	0.00016	0.00048	1e-05	1e-05	-12.5737	-0.00017	-0.00045	-1e-05	-1e-05
	-12.5567	0.00012	0.0005	1e-05	1e-05	-12.5567	-0.00012	-0.00046	-1e-05	-1e-05
	-12.5407	0.00012	0.00056	1e-05	1e-05	-12.5407	-0.00011	-0.00052	-1e-05	-1e-05
	-12.5247	0.00015	0.0006	1e-05	1e-05	-12.5247	-0.00014	-0.00058	-1e-05	-1e-05
	-12.5077	0.00018	0.00058	1e-05	1e-05	-12.5077	-0.00017	-0.0006	-1e-05	-1e-05
	-12.4917	0.00022	0.00051	1e-05	1e-05	-12.4917	-0.0002	-0.00056	-1e-05	-1e-05
	-12.4757	0.00024	0.00044	1e-05	1e-05	-12.4757	-0.00022	-0.00048	-1e-05	-1e-05
	-12.4587	0.00024	0.00039	1e-05	1e-05	-12.4587	-0.00023	-0.00043	-1e-05	-1e-05
	-12.4427	0.00026	0.00038	1e-05	1e-05	-12.4427	-0.00024	-0.00039	-1e-05	-1e-05
	-12.4267	0.00026	0.00035	1e-05	1e-05	-12.4267	-0.00026	-0.00038	-1e-05	-1e-05
	-12.4097	0.00028	0.00031	1e-05	1e-05	-12.4097	-0.00026	-0.00033	-1e-05	-1e-05
	-12.3937	0.0003	0.00028	2e-05	2e-05	-12.3937	-0.00028	-0.00029	-2e-05	-2e-05
	-12.3777	0.00032	0.00025	3e-05	3e-05	-12.3777	-0.00031	-0.00025	-2e-05	-2e-05
	-12.3607	0.00034	0.00026	3e-05	3e-05	-12.3607	-0.00033	-0.00023	-3e-05	-3e-05
	-12.3447	0.00036	0.0003	4e-05	3e-05	-12.3447	-0.00035	-0.00028	-3e-05	-3e-05
	-12.3287	0.00034	0.00039	3e-05	3e-05	-12.3287	-0.00034	-0.00036	-3e-05	-3e-05
	-12.3117	0.00035	0.00051	3e-05	3e-05	-12.3117	-0.00033	-0.00046	-3e-05	-3e-05
	-12.2957	0.00035	0.0006	2e-05	2e-05	-12.2957	-0.00034	-0.00057	-2e-05	-2e-05
	-12.2797	0.00035	0.00064	2e-05	2e-05	-12.2797	-0.00035	-0.00064	-2e-05	-2e-05
	-12.2627	0.00032	0.00061	1e-05	1e-05	-12.2627	-0.00032	-0.00065	-1e-05	-1e-05
	-12.2467	0.00026	0.00051	1e-05	1e-05	-12.2467	-0.00029	-0.00057	-1e-05	-1e-05
	-12.2307	0.00019	0.00038	0	0	-12.2307	-0.00022	-0.00043	0	0
	-12.2137	0.00013	0.00025	0	0	-12.2137	-0.00015	-0.00031	0	0
	-12.1977	0.00012	0.00022	0	0	-12.1977	-0.00011	-0.00023	0	0
	-12.1817	0.00015	0.00027	0	0	-12.1817	-0.00013	-0.00024	0	0
	-12.1647	0.00023	0.00042	0	0	-12.1647	-0.0002	-0.00037	0	0
	-12.1487	0.00036	0.00063	0	0	-12.1487	-0.0003	-0.00055	0	0
	-12.1327	0.00048	0.00083	1e-05	0	-12.1327	-0.00042	-0.00076	0	0
	-12.1157	0.00056	0.00097	1e-05	0	-12.1157	-0.00051	-0.00091	-1e-05	0
	-12.0997	0.00062	0.00099	2e-05	1e-05	-12.0997	-0.00058	-0.00097	-2e-05	-1e-05
	-12.0837	0.00071	0.00088	5e-05	3e-05	-12.0837	-0.00063	-0.0009	-3e-05	-2e-05
	-12.0667	0.00088	0.00073	0.0001	9e-05	-12.0667	-0.00075	-0.00077	-7e-05	-6e-05
	-12.0507	0.00118	0.0006	0.00018	0.00016	-12.0507	-0.001	-0.00063	-0.00013	-0.00012
	-12.0347	0.00154	0.00051	0.00027	0.00024	-12.0347	-0.00136	-0.00053	-0.00022	-0.0002
	-12.0177	0.00181	0.00047	0.00034	0.00029	-12.0177	-0.00171	-0.0005	-0.0003	-0.00026
	-12.0017	0.00182	0.00042	0.00035	0.00031	-12.0017	-0.00185	-0.00046	-0.00034	-0.00029
	-11.9857	0.00158	0.00035	0.0003	0.00026	-11.9857	-0.00172	-0.00041	-0.00031	-0.00027
	-11.9687	0.00121	0.00028	0.00023	0.00021	-11.9687	-0.00139	-0.00033	-0.00025	-0.00022
	-11.9527	0.00084	0.00021	0.00016	0.00014	-11.9527	-0.00098	-0.00024	-0.00017	-0.00016
	-11.9367	0.00054	0.00013	0.0001	9e-05	-11.9367	-0.00062	-0.00017	-0.00011	-0.0001
	-11.9197	0.00031	9e-05	5e-05	4e-05	-11.9197	-0.00036	-0.0001	-7e-05	-5e-05
	-11.9037	0.00017	7e-05	3e-05	2e-05	-11.9037	-0.00019	-7e-05	-3e-05	-2e-05
	-11.8877	0.0001	8e-05	1e-05	1e-05	-11.8877	-0.0001	-6e-05	-1e-05	-1e-05
	-11.8707	9e-05	0.0001	1e-05	1e-05	-11.8707	-7e-05	-8e-05	-1e-05	-1e-05
	-11.8547	0.00011	0.00016	1e-05	0	-11.8547	-9e-05	-0.00013	-1e-05	0
	-11.8387	0.00015	0.00025	1e-05	0	-11.8387	-0.00013	-0.00021	0	0
	-11.8217	0.00021	0.00034	1e-05	1e-05	-11.8217	-0.00019	-0.0003	0	0
	-11.8057	0.00026	0.00043	1e-05	1e-05	-11.8057	-0.00024	-0.00039	-1e-05	-1e-05
	-11.7897	0.00032	0.00051	1e-05	1e-05	-11.7897	-0.0003	-0.00049	-1e-05	-1e-05
	-11.7727	0.00036	0.00059	2e-05	2e-05	-11.7727	-0.00035	-0.00057	-2e-05	-1e-05
	-11.7567	0.00038	0.00062	3e-05	2e-05	-11.7567	-0.00038	-0.00064	-3e-05	-2e-05
	-11.7407	0.00035	0.00058	3e-05	2e-05	-11.7407	-0.00037	-0.00062	-3e-05	-2e-05
	-11.7237	0.00026	0.00044	2e-05	1e-05	-11.7237	-0.00031	-0.00052	-2e-05	-1e-05
	-11.7077	0.00018	0.0003	1e-05	1e-05	-11.7077	-0.00022	-0.00037	-1e-05	-1e-05
	-11.6917	9e-05	0.00015	1e-05	0	-11.6917	-0.00012	-0.0002	-1e-05	-1e-05
	-11.6747	3e-05	7e-05	0	0	-11.6747	-6e-05	-0.0001	0	0
	-11.6587	2e-05	3e-05	0	0	-11.6587	-2e-05	-4e-05	0	0
	-11.6427	2e-05	5e-05	1e-05	1e-05	-11.6427	-2e-05	-3e-05	0	0
	-11.6257	7e-05	8e-05	3e-05	2e-05	-11.6257	-4e-05	-5e-05	-2e-05	-1e-05
	-11.6097	0.00021	0.00017	9e-05	8e-05	-11.6097	-0.00014	-0.00012	-5e-05	-4e-05
	-11.5937	0.00051	0.0003	0.00021	0.00017	-11.5937	-0.00036	-0.00024	-0.00014	-0.00013
	-11.5767	0.00099	0.00045	0.00041	0.00034	-11.5767	-0.00078	-0.00038	-0.00032	-0.00025
	-11.5607	0.00157	0.00059	0.00065	0.00052	-11.5607	-0.00135	-0.00055	-0.00052	-0.00043
	-11.5447	0.00206	0.00067	0.00082	0.00067	-11.5447	-0.00192	-0.00068	-0.00072	-0.0006
	-11.5287	0.00221	0.00069	0.00086	0.0007	-11.5287	-0.00221	-0.00074	-0.00081	-0.00067
	-11.5117	0.00195	0.00066	0.00072	0.0006	-11.5117	-0.00209	-0.00071	-0.00075	-0.00062
	-11.4957	0.00144	0.00057	0.0005	0.00041	-11.4957	-0.00165	-0.00063	-0.00056	-0.00046
	-11.4797	0.0009	0.00044	0.00028	0.00023	-11.4797	-0.00109	-0.00051	-0.00034	-0.00027
	-11.4627	0.00052	0.00031	0.00013	0.00012	-11.4627	-0.00063	-0.00036	-0.00017	-0.00015
	-11.4467	0.00032	0.00021	9e-05	7e-05	-11.4467	-0.00036	-0.00024	-9e-05	-8e-05
	-11.4307	0.00027	0.00012	9e-05	8e-05	-11.4307	-0.00026	-0.00014	-8e-05	-7e-05
	-11.4137	0.00034	0.00012	0.00013	0.00012	-11.4137	-0.0003	-0.00012	-0.00011	-9e-05
	-11.3977	0.00044	0.00014	0.00018	0.00015	-11.3977	-0.0004	-0.00014	-0.00015	-0.00013
	-11.3817	0.00049	0.00017	0.0002	0.00016	-11.3817	-0.00047	-0.00017	-0.00019	-0.00015
	-11.3647	0.0005	0.00024	0.00018	0.00015	-11.3647	-0.00051	-0.00023	-0.00018	-0.00015
	-11.3487	0.00047	0.00032	0.00013	0.00011	-11.3487	-0.00048	-0.0003	-0.00014	-0.00012
	-11.3327	0.00044	0.0004	8e-05	7e-05	-11.3327	-0.00045	-0.00038	-9e-05	-8e-05
	-11.3157	0.00044	0.00048	4e-05	3e-05	-11.3157	-0.00043	-0.00047	-5e-05	-4e-05
	-11.2997	0.00042	0.00051	2e-05	1e-05	-11.2997	-0.00043	-0.00051	-3e-05	-2e-05
	-11.2837	0.00036	0.00044	2e-05	1e-05	-11.2837	-0.00037	-0.00047	-2e-05	-1e-05
	-11.2667	0.00028	0.00033	0	0	-11.2667	-0.00029	-0.00036	0	0
	-11.2507	0.00018	0.0002	1e-05	1e-05	-11.2507	-0.0002	-0.00024	-1e-05	-1e-05
	-11.2347	0.00012	0.00011	3e-05	2e-05	-11.2347	-0.00012	-0.00014	-2e-05	-1e-05
	-11.2177	0.00015	7e-05	7e-05	5e-05	-11.2177	-0.00013	-8e-05	-5e-05	-3e-05
	-11.2017	0.00025	5e-05	0.00014	0.00013	-11.2017	-0.00019	-6e-05	-0.00011	-9e-05
	-11.1857	0.0004	8e-05	0.00026	0.00021	-11.1857	-0.00034	-8e-05	-0.0002	-0.00016
	-11.1687	0.00055	0.00012	0.00035	0.00028	-11.1687	-0.0005	-0.00012	-0.00031	-0.00024
	-11.1527	0.00062	0.00013	0.0004	0.00032	-11.1527	-0.0006	-0.00014	-0.00036	-0.00028
	-11.1367	0.00057	0.00012	0.00036	0.00028	-11.1367	-0.00059	-0.00013	-0.00035	-0.00027
	-11.1197	0.00043	0.0001	0.00027	0.00022	-11.1197	-0.00047	-0.00012	-0.00029	-0.00022
	-11.1037	0.0003	0.0001	0.00017	0.00014	-11.1037	-0.00033	-0.00011	-0.00019	-0.00015
	-11.0877	0.00025	0.00015	0.00011	9e-05	-11.0877	-0.00025	-0.00014	-0.00011	-9e-05
	-11.0707	0.00028	0.00026	0.0001	8e-05	-11.0707	-0.00025	-0.00021	-9e-05	-7e-05
	-11.0547	0.00039	0.0004	0.00012	9e-05	-11.0547	-0.00034	-0.00035	-0.0001	-8e-05
	-11.0387	0.00051	0.00054	0.00014	0.00012	-11.0387	-0.00045	-0.00049	-0.00013	-0.0001
	-11.0217	0.00058	0.00061	0.00015	0.00012	-11.0217	-0.00054	-0.00058	-0.00014	-0.00011
	-11.0057	0.00056	0.00059	0.00015	0.00012	-11.0057	-0.00057	-0.0006	-0.00014	-0.00011
	-10.9897	0.0005	0.0005	0.00014	0.00011	-10.9897	-0.00053	-0.00055	-0.00013	-0.00011
	-10.9727	0.0004	0.00039	0.00013	0.0001	-10.9727	-0.00045	-0.00044	-0.00012	-0.0001
	-10.9567	0.00031	0.00026	0.00011	9e-05	-10.9567	-0.00035	-0.00031	-0.00011	-8e-05
	-10.9407	0.00021	0.00017	9e-05	7e-05	-10.9407	-0.00025	-0.0002	-9e-05	-7e-05
	-10.9237	0.00013	9e-05	7e-05	5e-05	-10.9237	-0.00016	-0.00011	-7e-05	-5e-05
	-10.9077	7e-05	7e-05	4e-05	3e-05	-10.9077	-9e-05	-7e-05	-4e-05	-3e-05
	-10.8917	4e-05	7e-05	3e-05	2e-05	-10.8917	-5e-05	-6e-05	-3e-05	-2e-05
	-10.8747	2e-05	9e-05	3e-05	2e-05	-10.8747	-2e-05	-8e-05	-2e-05	-2e-05
	-10.8587	1e-05	0.00013	4e-05	3e-05	-10.8587	-1e-05	-0.00011	-3e-05	-2e-05
	-10.8427	2e-05	0.00015	6e-05	4e-05	-10.8427	-2e-05	-0.00014	-4e-05	-3e-05
	-10.8257	3e-05	0.00015	7e-05	4e-05	-10.8257	-2e-05	-0.00015	-5e-05	-4e-05
	-10.8097	5e-05	0.00015	6e-05	4e-05	-10.8097	-5e-05	-0.00017	-6e-05	-4e-05
	-10.7937	5e-05	0.00012	6e-05	3e-05	-10.7937	-5e-05	-0.00014	-6e-05	-4e-05
	-10.7767	4e-05	9e-05	3e-05	3e-05	-10.7767	-5e-05	-0.0001	-4e-05	-3e-05
	-10.7607	4e-05	6e-05	3e-05	2e-05	-10.7607	-4e-05	-8e-05	-3e-05	-2e-05
	-10.7447	3e-05	4e-05	3e-05	2e-05	-10.7447	-3e-05	-5e-05	-3e-05	-2e-05
	-10.7277	6e-05	3e-05	8e-05	5e-05	-10.7277	-5e-05	-3e-05	-6e-05	-4e-05
	-10.7117	0.00015	7e-05	0.00024	0.00018	-10.7117	-0.0001	-6e-05	-0.00014	-0.00012
	-10.6957	0.0004	0.00015	0.00067	0.00053	-10.6957	-0.00027	-0.00013	-0.0004	-0.00031
	-10.6787	0.00095	0.00034	0.00165	0.00129	-10.6787	-0.00066	-0.00027	-0.00101	-0.00079
	-10.6627	0.00194	0.00063	0.00346	0.0027	-10.6627	-0.0014	-0.00054	-0.00223	-0.00174
	-10.6467	0.00337	0.00107	0.00608	0.00475	-10.6467	-0.0026	-0.00091	-0.00424	-0.0033
	-10.6297	0.00489	0.00151	0.00889	0.00693	-10.6297	-0.00409	-0.00136	-0.0068	-0.0053
	-10.6137	0.00589	0.00179	0.01072	0.00835	-10.6137	-0.00541	-0.00174	-0.00912	-0.00709
	-10.5977	0.00586	0.00179	0.01061	0.00827	-10.5977	-0.00594	-0.00187	-0.01007	-0.00783
	-10.5807	0.00481	0.0015	0.0086	0.00668	-10.5807	-0.00537	-0.00168	-0.00912	-0.00708
	-10.5647	0.00331	0.00113	0.00568	0.00442	-10.5647	-0.00404	-0.0013	-0.00674	-0.00523
	-10.5487	0.00204	0.00084	0.00307	0.00238	-10.5487	-0.0026	-0.00094	-0.00407	-0.00316
	-10.5317	0.00131	0.00076	0.00136	0.00106	-10.5317	-0.00161	-0.00077	-0.00201	-0.00156
	-10.5157	0.00101	0.00079	0.00051	0.00039	-10.5157	-0.00111	-0.00076	-0.00082	-0.00064
	-10.4997	0.00088	0.00078	0.00017	0.00013	-10.4997	-0.00092	-0.00079	-0.00029	-0.00022
	-10.4827	0.00072	0.00067	6e-05	5e-05	-10.4827	-0.00078	-0.00073	-0.0001	-7e-05
	-10.4667	0.00049	0.00047	3e-05	2e-05	-10.4667	-0.00059	-0.00056	-4e-05	-3e-05
	-10.4507	0.00028	0.00026	2e-05	1e-05	-10.4507	-0.00037	-0.00035	-2e-05	-1e-05
	-10.4337	0.00013	0.00013	0	0	-10.4337	-0.00019	-0.00018	-1e-05	0
	-10.4177	5e-05	4e-05	0	0	-10.4177	-8e-05	-7e-05	0	0
	-10.4017	1e-05	1e-05	1e-05	1e-05	-10.4017	-2e-05	-2e-05	-1e-05	-1e-05
	-10.3847	1e-05	1e-05	5e-05	3e-05	-10.3847	-2e-05	-1e-05	-3e-05	-2e-05
	-10.3687	4e-05	1e-05	0.00014	0.00012	-10.3687	-3e-05	-1e-05	-9e-05	-7e-05
	-10.3527	0.0001	3e-05	0.00033	0.00027	-10.3527	-8e-05	-3e-05	-0.00024	-0.00018
	-10.3357	0.00019	6e-05	0.00064	0.0005	-10.3357	-0.00015	-6e-05	-0.00047	-0.00037
	-10.3197	0.0003	0.00011	0.00098	0.00077	-10.3197	-0.00025	-0.0001	-0.00077	-0.00061
	-10.3037	0.00037	0.00014	0.00127	0.00099	-10.3037	-0.00035	-0.00014	-0.00106	-0.00083
	-10.2867	0.0004	0.00017	0.00141	0.00111	-10.2867	-0.00038	-0.00017	-0.00124	-0.00097
	-10.2707	0.00038	0.0002	0.00149	0.00117	-10.2707	-0.00038	-0.00019	-0.0013	-0.00103
	-10.2547	0.00036	0.00021	0.0016	0.00125	-10.2547	-0.00035	-0.00023	-0.00137	-0.00108
	-10.2377	0.00036	0.00026	0.00176	0.00139	-10.2377	-0.00035	-0.00025	-0.00151	-0.00119
	-10.2217	0.00037	0.0003	0.00186	0.00146	-10.2217	-0.00036	-0.00031	-0.00163	-0.00128
	-10.2057	0.00037	0.00031	0.00172	0.00135	-10.2057	-0.00037	-0.00032	-0.00159	-0.00125
	-10.1887	0.00031	0.00028	0.00134	0.00105	-10.1887	-0.00033	-0.00029	-0.00131	-0.00103
	-10.1727	0.00025	0.00021	0.00086	0.00067	-10.1727	-0.00025	-0.00023	-0.00089	-0.0007
	-10.1567	0.00017	0.00016	0.00044	0.00034	-10.1567	-0.00019	-0.00017	-0.0005	-0.0004
	-10.1397	0.00012	0.0001	0.00021	0.00016	-10.1397	-0.00014	-0.00011	-0.00024	-0.00018
	-10.1237	8e-05	7e-05	0.00014	0.00011	-10.1237	-8e-05	-8e-05	-0.00011	-0.0001
	-10.1077	6e-05	6e-05	0.00018	0.00014	-10.1077	-6e-05	-7e-05	-0.00014	-0.00011
	-10.0907	5e-05	8e-05	0.00034	0.00028	-10.0907	-6e-05	-7e-05	-0.00025	-0.00019
	-10.0747	7e-05	9e-05	0.00061	0.00049	-10.0747	-6e-05	-0.0001	-0.00046	-0.00037
	-10.0587	9e-05	0.00014	0.00094	0.00075	-10.0587	-8e-05	-0.00014	-0.00071	-0.00057
	-10.0417	0.00011	0.00016	0.00127	0.00103	-10.0417	-0.00011	-0.00016	-0.001	-0.0008
	-10.0257	0.00015	0.00019	0.0016	0.00129	-10.0257	-0.00013	-0.00017	-0.00126	-0.00102
	-10.0097	0.00018	0.0002	0.00187	0.00152	-10.0097	-0.00017	-0.00018	-0.0015	-0.00121
	-9.99273	0.00024	0.00021	0.00205	0.00166	-9.99273	-0.00023	-0.0002	-0.00167	-0.00135
	-9.97673	0.00031	0.00025	0.00204	0.00166	-9.97673	-0.00029	-0.00023	-0.0017	-0.00138
	-9.96073	0.00042	0.0003	0.00187	0.00153	-9.96073	-0.00039	-0.0003	-0.00159	-0.0013
	-9.94373	0.00054	0.0004	0.00165	0.00136	-9.94373	-0.00051	-0.00037	-0.0014	-0.00114
	-9.92773	0.00067	0.00048	0.00153	0.00127	-9.92773	-0.00062	-0.00045	-0.00123	-0.00102
	-9.91173	0.00072	0.00054	0.00167	0.00139	-9.91173	-0.00069	-0.00052	-0.00119	-0.00099
	-9.89473	0.00074	0.00056	0.00246	0.00207	-9.89473	-0.0007	-0.00053	-0.00138	-0.00116
	-9.87873	0.00073	0.00056	0.0051	0.00427	-9.87873	-0.00067	-0.00051	-0.00208	-0.00174
	-9.86273	0.00078	0.00061	0.0127	0.01061	-9.86273	-0.00065	-0.00051	-0.00421	-0.00352
	-9.84573	0.001	0.0008	0.03121	0.02611	-9.84573	-0.00071	-0.00057	-0.01021	-0.00853
	-9.82973	0.00156	0.00128	0.06793	0.05687	-9.82973	-0.00098	-0.00079	-0.02497	-0.0209
	-9.81373	0.00253	0.00215	0.12497	0.10465	-9.81373	-0.0016	-0.00131	-0.05492	-0.04598
	-9.79673	0.00372	0.00323	0.19082	0.15975	-9.79673	-0.00264	-0.00219	-0.10305	-0.08631
	-9.78073	0.00467	0.00411	0.24014	0.20102	-9.78073	-0.00389	-0.00331	-0.16191	-0.13558
	-9.76473	0.00486	0.00438	0.24839	0.208	-9.76473	-0.00483	-0.00424	-0.21155	-0.17713
	-9.74773	0.00417	0.00383	0.21128	0.1768	-9.74773	-0.005	-0.00452	-0.22927	-0.19198
	-9.73173	0.00295	0.00279	0.1477	0.12358	-9.73173	-0.00428	-0.004	-0.20579	-0.17231
	-9.71573	0.00172	0.00167	0.08491	0.07101	-9.71573	-0.00304	-0.00293	-0.15263	-0.12787
	-9.69873	0.00083	0.00083	0.04013	0.03356	-9.69873	-0.0018	-0.00178	-0.09346	-0.07825
	-9.68273	0.00038	0.00038	0.01559	0.01303	-9.68273	-0.00091	-0.00091	-0.0471	-0.03942
	-9.66673	0.0003	0.00024	0.00498	0.00416	-9.66673	-0.00049	-0.00048	-0.0195	-0.01632
	-9.64973	0.00048	0.00034	0.00132	0.0011	-9.64973	-0.00047	-0.00037	-0.00662	-0.00554
	-9.63373	0.00084	0.00059	0.0003	0.00024	-9.63373	-0.00072	-0.00053	-0.00185	-0.00154
	-9.61773	0.00123	0.00086	8e-05	5e-05	-9.61773	-0.0011	-0.00078	-0.00044	-0.00036
	-9.60073	0.00147	0.00104	5e-05	1e-05	-9.60073	-0.00141	-0.00099	-0.00011	-7e-05
	-9.58473	0.00144	0.00101	4e-05	1e-05	-9.58473	-0.00146	-0.00104	-5e-05	-1e-05
	-9.56873	0.00115	0.0008	4e-05	1e-05	-9.56873	-0.00123	-0.00088	-4e-05	-1e-05
	-9.55173	0.00072	0.00052	4e-05	2e-05	-9.55173	-0.00084	-0.0006	-2e-05	-1e-05
	-9.53573	0.00038	0.00027	0.00017	0.00016	-9.53573	-0.00047	-0.00033	-5e-05	-2e-05
	-9.51973	0.00018	0.00013	0.0009	0.00081	-9.51973	-0.00021	-0.00015	-0.00018	-0.00016
	-9.50273	0.00011	0.0001	0.00385	0.00351	-9.50273	-0.00011	-8e-05	-0.00092	-0.00084
	-9.48673	0.00017	0.00019	0.01357	0.01235	-9.48673	-0.0001	-9e-05	-0.00392	-0.00356
	-9.47073	0.00039	0.00046	0.03897	0.03546	-9.47073	-0.00019	-0.00023	-0.01365	-0.01243
	-9.45373	0.00084	0.00096	0.09126	0.08303	-9.45373	-0.00042	-0.00055	-0.03898	-0.03549
	-9.43773	0.0015	0.00169	0.17405	0.15843	-9.43773	-0.00079	-0.00109	-0.09096	-0.08282
	-9.42173	0.00225	0.00248	0.27037	0.24612	-9.42173	-0.00134	-0.00188	-0.17324	-0.15775
	-9.40473	0.00277	0.003	0.34203	0.31135	-9.40473	-0.00194	-0.00272	-0.26895	-0.24504
	-9.38873	0.00283	0.003	0.35232	0.32077	-9.38873	-0.00234	-0.00328	-0.34047	-0.31023
	-9.37273	0.00239	0.00247	0.29614	0.26967	-9.37273	-0.00237	-0.00328	-0.35155	-0.32029
	-9.35673	0.00171	0.0017	0.20497	0.18683	-9.35673	-0.002	-0.00273	-0.29727	-0.27099
	-9.33973	0.00114	0.00105	0.12198	0.11145	-9.33973	-0.00148	-0.00193	-0.20954	-0.19122
	-9.32373	0.00091	0.00066	0.07367	0.06793	-9.32373	-0.0011	-0.00124	-0.1321	-0.1211
	-9.30773	0.00104	0.00058	0.06219	0.05824	-9.30773	-0.00103	-0.00089	-0.09139	-0.08468
	-9.29073	0.0014	0.00065	0.07403	0.06998	-9.29073	-0.00128	-0.00084	-0.08767	-0.08232
	-9.27473	0.00179	0.00077	0.09092	0.08621	-9.27473	-0.00168	-0.00095	-0.10409	-0.0984
	-9.25873	0.00197	0.00084	0.09758	0.09264	-9.25873	-0.00202	-0.00108	-0.11932	-0.11308
	-9.24173	0.00186	0.00082	0.0876	0.08319	-9.24173	-0.00208	-0.00109	-0.11807	-0.11199
	-9.22573	0.00152	0.00072	0.06505	0.06181	-9.22573	-0.00184	-0.00099	-0.09756	-0.0926
	-9.20973	0.0011	0.00056	0.03989	0.03792	-9.20973	-0.00141	-0.00078	-0.06666	-0.06328
	-9.19273	0.00073	0.0004	0.02043	0.01944	-9.19273	-0.00096	-0.00057	-0.0377	-0.03581
	-9.17673	0.00047	0.00029	0.00945	0.00903	-9.17673	-0.0006	-0.00038	-0.01823	-0.01736
	-9.16073	0.00039	0.00022	0.00539	0.00524	-9.16073	-0.00043	-0.00026	-0.00891	-0.00858
	-9.14373	0.00043	0.00022	0.00533	0.00528	-9.14373	-0.00041	-0.00021	-0.00652	-0.0064
	-9.12773	0.0006	0.00029	0.00666	0.00664	-9.12773	-0.00052	-0.00027	-0.00723	-0.00719
	-9.11173	0.00081	0.0004	0.00753	0.00751	-9.11173	-0.00072	-0.00037	-0.00822	-0.00818
	-9.09473	0.00098	0.0005	0.00706	0.00704	-9.09473	-0.0009	-0.00048	-0.00794	-0.0079
	-9.07873	0.00104	0.00056	0.00539	0.00537	-9.07873	-0.00101	-0.00055	-0.00629	-0.00626
	-9.06273	0.00105	0.00059	0.00336	0.00334	-9.06273	-0.00104	-0.0006	-0.00407	-0.00404
	-9.04573	0.00104	0.00059	0.00175	0.00171	-9.04573	-0.00104	-0.00062	-0.00219	-0.00215
	-9.02973	0.00101	0.00059	0.00079	0.00075	-9.02973	-0.00103	-0.00061	-0.00101	-0.00097
	-9.01373	0.00092	0.00053	0.00035	0.00031	-9.01373	-0.00095	-0.00056	-0.00044	-0.0004
	-8.99673	0.00073	0.00043	0.00017	0.00013	-8.99673	-0.00077	-0.00047	-0.00021	-0.00017
	-8.98073	0.0005	0.00029	9e-05	9e-05	-8.98073	-0.00054	-0.00033	-0.00012	-0.0001
	-8.96473	0.0003	0.00017	9e-05	9e-05	-8.96473	-0.00033	-0.00019	-9e-05	-9e-05
	-8.94773	0.00024	0.00013	0.00016	0.00016	-8.94773	-0.00023	-0.00013	-0.00013	-0.00013
	-8.93173	0.00037	0.0002	0.00035	0.00037	-8.93173	-0.00028	-0.00016	-0.00028	-0.0003
	-8.91573	0.0007	0.00036	0.00075	0.00082	-8.91573	-0.00055	-0.00029	-0.00063	-0.00067
	-8.89873	0.00126	0.00065	0.00161	0.00177	-8.89873	-0.00102	-0.00055	-0.00136	-0.00147
	-8.88273	0.00193	0.00094	0.00341	0.00381	-8.88273	-0.00166	-0.00084	-0.00293	-0.00323
	-8.86673	0.00255	0.00115	0.00692	0.00782	-8.86673	-0.00231	-0.0011	-0.00609	-0.00684
	-8.84973	0.00303	0.00119	0.01268	0.01446	-8.84973	-0.00285	-0.0012	-0.01153	-0.01309
	-8.83373	0.00341	0.00113	0.02024	0.02323	-8.83373	-0.00327	-0.00118	-0.01902	-0.02175
	-8.81773	0.00377	0.00107	0.02803	0.03237	-8.81773	-0.00362	-0.00112	-0.02705	-0.03108
	-8.80073	0.00414	0.00111	0.03468	0.04034	-8.80073	-0.00395	-0.00112	-0.03379	-0.03907
	-8.78473	0.00461	0.00119	0.04056	0.04765	-8.78473	-0.00433	-0.00117	-0.03915	-0.04568
	-8.76873	0.0053	0.00126	0.0477	0.05667	-8.76873	-0.00487	-0.00125	-0.04532	-0.05353
	-8.75173	0.00627	0.0012	0.05747	0.06896	-8.75173	-0.00576	-0.00125	-0.05471	-0.06534
	-8.73573	0.00734	0.00104	0.06789	0.08203	-8.73573	-0.00688	-0.00111	-0.06649	-0.08005
	-8.71973	0.00796	0.00081	0.07362	0.08929	-8.71973	-0.00779	-0.00093	-0.07564	-0.09149
	-8.70273	0.00756	0.0006	0.06959	0.08462	-8.70273	-0.00784	-0.00069	-0.07578	-0.09191
	-8.68673	0.0061	0.00041	0.05578	0.06793	-8.68673	-0.00673	-0.0005	-0.06464	-0.07853
	-8.67073	0.00417	0.00027	0.03772	0.04606	-8.67073	-0.00487	-0.00035	-0.04644	-0.05651
	-8.65373	0.00251	0.00021	0.0223	0.02739	-8.65373	-0.00305	-0.00025	-0.02865	-0.03502
	-8.63773	0.00153	0.00019	0.01298	0.01621	-8.63773	-0.00181	-0.00021	-0.01651	-0.02041
	-8.62173	0.00115	0.0002	0.00903	0.01155	-8.62173	-0.00122	-0.00021	-0.01051	-0.01328
	-8.60473	0.00114	0.00027	0.00772	0.01006	-8.60473	-0.00108	-0.00023	-0.0082	-0.01056
	-8.58873	0.00139	0.00043	0.00692	0.00908	-8.58873	-0.0012	-0.00035	-0.00702	-0.00914
	-8.57273	0.00195	0.00075	0.00607	0.00802	-8.57273	-0.0016	-0.00059	-0.00594	-0.00781
	-8.55573	0.00287	0.00121	0.00614	0.00826	-8.55573	-0.00236	-0.001	-0.00545	-0.00725
	-8.53973	0.00419	0.00172	0.0092	0.01288	-8.53973	-0.00349	-0.00152	-0.0069	-0.00949
	-8.52373	0.006	0.00211	0.01938	0.02793	-8.52373	-0.00491	-0.00196	-0.01281	-0.01823
	-8.50673	0.00902	0.00231	0.04438	0.06505	-8.50673	-0.00695	-0.00219	-0.02855	-0.04157
	-8.49073	0.01473	0.00245	0.09467	0.13976	-8.49073	-0.01081	-0.00228	-0.06374	-0.09393
	-8.47473	0.02406	0.00278	0.17459	0.25855	-8.47473	-0.01806	-0.00248	-0.12833	-0.19011
	-8.45773	0.03542	0.00333	0.26879	0.39846	-8.45773	-0.02876	-0.00297	-0.21977	-0.32619
	-8.44173	0.04411	0.00378	0.33969	0.50398	-8.44173	-0.03981	-0.00361	-0.31155	-0.46289
	-8.42573	0.04525	0.00375	0.35028	0.51963	-8.42573	-0.0458	-0.00396	-0.36126	-0.53682
	-8.40873	0.03785	0.00312	0.29345	0.43546	-8.40873	-0.0431	-0.00366	-0.34077	-0.50644
	-8.39273	0.02573	0.00209	0.19956	0.29608	-8.39273	-0.03299	-0.00279	-0.26108	-0.38796
	-8.37673	0.0142	0.00115	0.11009	0.16338	-8.37673	-0.0205	-0.00172	-0.16223	-0.24108
	-8.35973	0.00636	0.00051	0.04926	0.07311	-8.35973	-0.01033	-0.00086	-0.08177	-0.12154
	-8.34373	0.00231	0.00019	0.01791	0.0266	-8.34373	-0.00423	-0.00036	-0.03344	-0.04972
	-8.32773	0.00072	6e-05	0.0055	0.00827	-8.32773	-0.00142	-0.00012	-0.01121	-0.0167
	-8.31073	0.00035	5e-05	0.00247	0.00409	-8.31073	-0.00048	-5e-05	-0.00365	-0.00566
	-8.29473	0.00069	9e-05	0.00508	0.00927	-8.29473	-0.00049	-7e-05	-0.00356	-0.00633
	-8.27873	0.00211	0.00027	0.01591	0.02929	-8.27873	-0.00139	-0.00019	-0.01047	-0.01921
	-8.26173	0.00553	0.00069	0.04241	0.07806	-8.26173	-0.00389	-0.0005	-0.02989	-0.05499
	-8.24573	0.01191	0.0015	0.09199	0.16936	-8.24573	-0.00903	-0.00115	-0.07008	-0.12891
	-8.22973	0.02091	0.00259	0.16202	0.29834	-8.22973	-0.01711	-0.00213	-0.13339	-0.2454
	-8.21273	0.02986	0.00371	0.23164	0.42652	-8.21273	-0.0264	-0.00328	-0.20608	-0.37917
	-8.19673	0.03467	0.00432	0.26884	0.49521	-8.19673	-0.03312	-0.00412	-0.25844	-0.47569
	-8.18073	0.03277	0.00409	0.25369	0.46741	-8.18073	-0.03378	-0.00422	-0.26348	-0.48488
	-8.16373	0.02528	0.00321	0.19525	0.35997	-8.16373	-0.02809	-0.00355	-0.21866	-0.40265
	-8.14773	0.01606	0.00213	0.12351	0.22818	-8.14773	-0.01915	-0.00249	-0.1486	-0.27407
	-8.13173	0.0086	0.00126	0.06587	0.1224	-8.13173	-0.01085	-0.00151	-0.08388	-0.15522
	-8.11473	0.0043	0.00072	0.03266	0.06203	-8.11473	-0.00534	-0.00087	-0.04122	-0.07711
	-8.09873	0.00282	0.00047	0.02105	0.04253	-8.09873	-0.00279	-0.00052	-0.02134	-0.04157
	-8.08273	0.00347	0.00044	0.02544	0.05471	-8.08273	-0.00251	-0.00038	-0.01884	-0.03969
	-8.06573	0.00582	0.0006	0.04309	0.09511	-8.06573	-0.00408	-0.00045	-0.03053	-0.06726
	-8.04973	0.00973	0.00111	0.07484	0.16735	-8.04973	-0.00746	-0.00081	-0.05728	-0.12814
	-8.03373	0.0152	0.00206	0.1238	0.27984	-8.03373	-0.01269	-0.0016	-0.10213	-0.2306
	-8.01673	0.02216	0.00351	0.1912	0.43619	-8.01673	-0.01966	-0.0029	-0.16636	-0.37852
	-8.00073	0.02967	0.00527	0.26837	0.61665	-8.00073	-0.02745	-0.00455	-0.24292	-0.55642
	-7.98473	0.0358	0.0069	0.33344	0.77067	-7.98473	-0.03418	-0.0062	-0.31257	-0.71979
	-7.96773	0.03852	0.00799	0.36315	0.8439	-7.96773	-0.03772	-0.0074	-0.35114	-0.813
	-7.95173	0.03732	0.00835	0.34887	0.8161	-7.95173	-0.03721	-0.00787	-0.3463	-0.807
	-7.93573	0.03315	0.00806	0.30079	0.70943	-7.93573	-0.03351	-0.00772	-0.30531	-0.7171
	-7.91873	0.02731	0.0072	0.23636	0.56218	-7.91873	-0.02809	-0.00708	-0.24532	-0.5812
	-7.90273	0.02072	0.00586	0.17152	0.4122	-7.90273	-0.02193	-0.00597	-0.18181	-0.43492
	-7.88673	0.01468	0.0045	0.12332	0.3027	-7.88673	-0.01589	-0.00466	-0.12877	-0.31285
	-7.86973	0.01091	0.00383	0.11144	0.28581	-7.86973	-0.01135	-0.0037	-0.10295	-0.25917
	-7.85373	0.01079	0.00449	0.15153	0.40392	-7.85373	-0.00991	-0.0038	-0.12189	-0.32147
	-7.83773	0.01436	0.00659	0.24214	0.65506	-7.83773	-0.01224	-0.0053	-0.19332	-0.5217
	-7.82073	0.01962	0.00938	0.35414	0.9622	-7.82073	-0.01727	-0.00787	-0.3017	-0.8197
	-7.80473	0.02352	0.01149	0.43693	1.1886	-7.80473	-0.02231	-0.01036	-0.40481	-1.1019
	-7.78873	0.02358	0.0117	0.4462	1.2151	-7.78873	-0.02435	-0.01148	-0.45133	-1.2299
	-7.77173	0.01959	0.0099	0.37652	1.0262	-7.77173	-0.02206	-0.01055	-0.41568	-1.1341
	-7.75573	0.01351	0.007	0.26399	0.7208	-7.75573	-0.01659	-0.00807	-0.3173	-0.8668
	-7.73973	0.00792	0.00431	0.15826	0.43376	-7.73973	-0.01047	-0.00529	-0.20406	-0.55896
	-7.72273	0.0043	0.00266	0.09011	0.24981	-7.72273	-0.00584	-0.00323	-0.11801	-0.32572
	-7.70673	0.00273	0.00215	0.0633	0.17965	-7.70673	-0.00339	-0.0023	-0.07472	-0.21016
	-7.69073	0.00259	0.00241	0.06475	0.18772	-7.69073	-0.00272	-0.00231	-0.06687	-0.19265
	-7.67373	0.00318	0.003	0.07706	0.22543	-7.67373	-0.00307	-0.00283	-0.07723	-0.22541
	-7.65773	0.00398	0.00346	0.08546	0.25082	-7.65773	-0.00386	-0.00335	-0.08849	-0.25945
	-7.64173	0.00455	0.00352	0.0817	0.24013	-7.64173	-0.00456	-0.00359	-0.08893	-0.26119
	-7.62473	0.00459	0.00313	0.06607	0.19424	-7.62473	-0.00479	-0.00333	-0.07573	-0.22247
	-7.60873	0.00398	0.0024	0.04523	0.13292	-7.60873	-0.00435	-0.0027	-0.0544	-0.15982
	-7.59273	0.00295	0.00162	0.0268	0.07866	-7.59273	-0.00336	-0.00189	-0.03338	-0.098
	-7.57573	0.00188	0.00098	0.01472	0.04319	-7.57573	-0.0022	-0.00117	-0.01838	-0.05393
	-7.55973	0.0011	0.00061	0.00876	0.02576	-7.55973	-0.00126	-0.00069	-0.01033	-0.03035
	-7.54373	0.0007	0.00044	0.00672	0.01979	-7.54373	-0.00074	-0.00045	-0.00727	-0.02142
	-7.52673	0.00065	0.00044	0.00668	0.01964	-7.52673	-0.00058	-0.00042	-0.00693	-0.02039
	-7.51073	0.00084	0.00055	0.00801	0.02333	-7.51073	-0.00069	-0.0005	-0.00811	-0.02374
	-7.49473	0.00125	0.0008	0.01076	0.03102	-7.49473	-0.00105	-0.0007	-0.01067	-0.0309
	-7.47773	0.00187	0.00114	0.0145	0.04147	-7.47773	-0.00162	-0.00101	-0.01435	-0.04118
	-7.46173	0.00256	0.00148	0.01775	0.05053	-7.46173	-0.00232	-0.00135	-0.01795	-0.05117
	-7.44573	0.00314	0.0017	0.0188	0.05321	-7.44573	-0.00296	-0.00162	-0.01965	-0.05576
	-7.42873	0.00338	0.00168	0.01697	0.04771	-7.42873	-0.0033	-0.0017	-0.01842	-0.05196
	-7.41273	0.00317	0.00146	0.01322	0.03675	-7.41273	-0.0032	-0.00156	-0.0148	-0.04136
	-7.39673	0.0026	0.00111	0.0091	0.02492	-7.39673	-0.00272	-0.00125	-0.01037	-0.02859
	-7.37973	0.00187	0.00076	0.00572	0.01538	-7.37973	-0.00204	-0.00089	-0.00653	-0.01768
	-7.36373	0.00127	0.00048	0.00339	0.00896	-7.36373	-0.0014	-0.00057	-0.00383	-0.01017
	-7.34773	0.00099	0.00033	0.00208	0.0054	-7.34773	-0.001	-0.00037	-0.00223	-0.00584
	-7.33073	0.00114	0.00035	0.00188	0.00468	-7.33073	-0.001	-0.00034	-0.0017	-0.00429
	-7.31473	0.00179	0.0005	0.00314	0.00747	-7.31473	-0.00147	-0.00044	-0.00243	-0.00585
	-7.29873	0.00279	0.0007	0.00638	0.0148	-7.29873	-0.00235	-0.00062	-0.00491	-0.01145
	-7.28173	0.00394	0.00085	0.0118	0.02711	-7.28173	-0.00345	-0.0008	-0.00949	-0.02185
	-7.26573	0.00494	0.00091	0.01871	0.04282	-7.26573	-0.00445	-0.00088	-0.01587	-0.03631
	-7.24973	0.00559	0.00088	0.02531	0.05802	-7.24973	-0.00516	-0.00087	-0.02259	-0.05171
	-7.23273	0.00582	0.00083	0.02939	0.06784	-7.23273	-0.00543	-0.0008	-0.02756	-0.06338
	-7.21673	0.00563	0.00082	0.02955	0.06883	-7.21673	-0.0053	-0.00076	-0.02906	-0.06737
	-7.20073	0.00517	0.00084	0.02595	0.06094	-7.20073	-0.00492	-0.00077	-0.02671	-0.06249
	-7.18373	0.00454	0.00085	0.02031	0.04785	-7.18373	-0.00441	-0.00079	-0.02169	-0.05105
	-7.16773	0.00401	0.0008	0.01564	0.03619	-7.16773	-0.00394	-0.00081	-0.01649	-0.03851
	-7.15173	0.00414	0.00073	0.01559	0.03412	-7.15173	-0.00388	-0.00076	-0.01445	-0.03234
	-7.13573	0.00568	0.00067	0.02369	0.04919	-7.13573	-0.00485	-0.0007	-0.01927	-0.0405
	-7.11873	0.00922	0.00071	0.0415	0.08445	-7.11873	-0.00754	-0.00071	-0.03359	-0.06847
	-7.10273	0.01439	0.00092	0.06564	0.13273	-7.10273	-0.01209	-0.00081	-0.05636	-0.11386
	-7.08673	0.01947	0.00127	0.08685	0.17498	-7.08673	-0.01731	-0.0011	-0.08042	-0.1618
	-7.06973	0.02224	0.00162	0.09471	0.18991	-7.06973	-0.02109	-0.00144	-0.09477	-0.19
	-7.05373	0.02144	0.00183	0.08532	0.16996	-7.05373	-0.02163	-0.00169	-0.092	-0.18348
	-7.03773	0.01783	0.00177	0.06467	0.12752	-7.03773	-0.01891	-0.00174	-0.07431	-0.14712
	-7.02073	0.0135	0.00154	0.0438	0.08498	-7.02073	-0.01464	-0.00157	-0.05175	-0.10114
	-7.00473	0.01061	0.00125	0.03177	0.06014	-7.00473	-0.011	-0.0013	-0.03485	-0.0667
	-6.98873	0.01036	0.00105	0.03222	0.05952	-6.98873	-0.00957	-0.00108	-0.02945	-0.0548
	-6.97173	0.01261	0.00096	0.04347	0.07936	-6.97173	-0.01077	-0.00096	-0.03602	-0.06576
	-6.95573	0.0159	0.00091	0.05918	0.10754	-6.95573	-0.01373	-0.00092	-0.05046	-0.09146
	-6.93973	0.01811	0.00084	0.07041	0.1276	-6.93973	-0.01666	-0.00087	-0.06502	-0.11749
	-6.92273	0.01785	0.00078	0.0706	0.12763	-6.92273	-0.0178	-0.00081	-0.07148	-0.12882
	-6.90673	0.01547	0.00076	0.06002	0.10811	-6.90673	-0.01663	-0.00077	-0.06653	-0.11947
	-6.89073	0.01271	0.00089	0.04498	0.08031	-6.89073	-0.01427	-0.00087	-0.05385	-0.09603
	-6.87373	0.01123	0.0012	0.03246	0.05686	-6.87373	-0.01245	-0.00111	-0.04065	-0.07138
	-6.85773	0.01171	0.00166	0.02631	0.04483	-6.85773	-0.01224	-0.00151	-0.03238	-0.05551
	-6.84173	0.01394	0.00209	0.02817	0.04708	-6.84173	-0.01371	-0.00191	-0.03143	-0.05278
	-6.82473	0.01789	0.00236	0.0401	0.06699	-6.82473	-0.01678	-0.0022	-0.03949	-0.06595
	-6.80873	0.02418	0.00246	0.06438	0.10801	-6.80873	-0.02197	-0.00232	-0.0591	-0.09895
	-6.79273	0.03295	0.0025	0.09919	0.16658	-6.79273	-0.02988	-0.00236	-0.09068	-0.15202
	-6.77573	0.04251	0.00264	0.13495	0.22626	-6.77573	-0.03954	-0.00251	-0.1276	-0.21365
	-6.75973	0.04925	0.00287	0.1573	0.26272	-6.75973	-0.04776	-0.00277	-0.15613	-0.26041
	-6.74373	0.04982	0.00299	0.15606	0.25914	-6.74373	-0.0507	-0.00299	-0.16308	-0.2707
	-6.72673	0.04347	0.0028	0.132	0.21777	-6.72673	-0.04656	-0.00296	-0.14533	-0.23973
	-6.71073	0.03265	0.0023	0.09575	0.15695	-6.71073	-0.03684	-0.00257	-0.11102	-0.18188
	-6.69473	0.02124	0.00164	0.06032	0.09826	-6.69473	-0.02522	-0.00193	-0.07354	-0.11957
	-6.67773	0.01231	0.00104	0.03428	0.05562	-6.67773	-0.01521	-0.00125	-0.04327	-0.06995
	-6.66173	0.0071	0.00063	0.0199	0.03229	-6.66173	-0.00856	-0.00074	-0.02427	-0.03916
	-6.64573	0.00532	0.00047	0.01562	0.02543	-6.64573	-0.00536	-0.00047	-0.01564	-0.02531
	-6.62873	0.00637	0.0005	0.01968	0.032	-6.62873	-0.00495	-0.00043	-0.01497	-0.02433
	-6.61273	0.01011	0.00063	0.03227	0.05218	-6.61273	-0.00686	-0.00052	-0.02121	-0.03439
	-6.59673	0.01666	0.0008	0.05475	0.08803	-6.59673	-0.0112	-0.0007	-0.03567	-0.05741
	-6.57973	0.02546	0.00095	0.08576	0.13726	-6.57973	-0.01824	-0.00088	-0.06023	-0.0963
	-6.56373	0.03424	0.00107	0.11719	0.18694	-6.56373	-0.02731	-0.00103	-0.0929	-0.14777
	-6.54773	0.03952	0.00119	0.13608	0.21672	-6.54773	-0.03585	-0.00117	-0.12424	-0.19719
	-6.53073	0.03912	0.0013	0.13431	0.2138	-6.53073	-0.04047	-0.00129	-0.14141	-0.22425
	-6.51473	0.03421	0.00142	0.11694	0.18618	-6.51473	-0.0395	-0.00143	-0.13839	-0.21952
	-6.49873	0.0286	0.00152	0.09921	0.15815	-6.49873	-0.03465	-0.00151	-0.12253	-0.19447
	-6.48173	0.02566	0.0016	0.09442	0.15065	-6.48173	-0.02966	-0.00159	-0.10852	-0.17238
	-6.46573	0.02607	0.00167	0.10427	0.16666	-6.46573	-0.02712	-0.00163	-0.10592	-0.16845
	-6.44973	0.02813	0.00173	0.12046	0.19284	-6.44973	-0.02702	-0.00167	-0.11346	-0.18071
	-6.43273	0.03015	0.00182	0.13507	0.21646	-6.43273	-0.02806	-0.00172	-0.12491	-0.19923
	-6.41673	0.03247	0.00197	0.14906	0.23902	-6.41673	-0.03003	-0.00184	-0.13881	-0.22155
	-6.40073	0.03693	0.00228	0.16971	0.27179	-6.40073	-0.03412	-0.00209	-0.16014	-0.2555
	-6.38373	0.04414	0.0028	0.19851	0.31744	-6.38373	-0.04116	-0.00256	-0.19103	-0.30449
	-6.36773	0.05154	0.0034	0.22338	0.3565	-6.36773	-0.04926	-0.00313	-0.22167	-0.35263
	-6.35173	0.05468	0.00386	0.22579	0.35964	-6.35173	-0.0543	-0.00365	-0.23358	-0.37072
	-6.33473	0.05129	0.00404	0.19961	0.31693	-6.33473	-0.0532	-0.00397	-0.21568	-0.34148
	-6.31873	0.04366	0.00407	0.15934	0.25201	-6.31873	-0.04687	-0.00407	-0.17758	-0.28002
	-6.30273	0.03693	0.00421	0.1305	0.20573	-6.30273	-0.03981	-0.00423	-0.14342	-0.22518
	-6.28573	0.03478	0.00464	0.129	0.20369	-6.28573	-0.03633	-0.00462	-0.13342	-0.20931
	-6.26973	0.03688	0.00523	0.14953	0.23719	-6.26973	-0.03723	-0.00521	-0.14797	-0.23292
	-6.25373	0.03969	0.00563	0.17117	0.2725	-6.25373	-0.03966	-0.00568	-0.16864	-0.26668
	-6.23673	0.03974	0.00551	0.17494	0.27899	-6.23673	-0.0399	-0.00568	-0.17398	-0.27579
	-6.22073	0.03609	0.00483	0.1582	0.25225	-6.22073	-0.03633	-0.00507	-0.15674	-0.24867
	-6.20473	0.03043	0.00385	0.13292	0.21137	-6.20473	-0.03031	-0.00408	-0.12729	-0.20164
	-6.18773	0.02483	0.00293	0.11136	0.17634	-6.18773	-0.02427	-0.00307	-0.10131	-0.15966
	-6.17173	0.02008	0.0022	0.09602	0.15135	-6.17173	-0.01958	-0.00224	-0.08596	-0.13466
	-6.15573	0.0159	0.00175	0.08377	0.13146	-6.15573	-0.0161	-0.00173	-0.0784	-0.12213
	-6.13873	0.0124	0.00161	0.07692	0.12009	-6.13873	-0.0133	-0.0015	-0.07546	-0.117
	-6.12273	0.01065	0.00201	0.08835	0.13729	-6.12273	-0.01148	-0.00171	-0.08343	-0.1289
	-6.10673	0.01217	0.00315	0.13469	0.20885	-6.10673	-0.01187	-0.00254	-0.11759	-0.18135
	-6.08973	0.0175	0.00497	0.21968	0.3404	-6.08973	-0.01557	-0.00414	-0.1887	-0.291
	-6.07373	0.02508	0.0069	0.31921	0.49411	-6.07373	-0.02207	-0.0061	-0.28448	-0.43868
	-6.05773	0.0314	0.00808	0.38654	0.59755	-6.05773	-0.02869	-0.00763	-0.36551	-0.56273
	-6.04073	0.03315	0.00788	0.38399	0.59187	-6.04073	-0.03203	-0.00798	-0.38749	-0.59527
	-6.02473	0.0295	0.00647	0.31357	0.48078	-6.02473	-0.03034	-0.00696	-0.33749	-0.51614
	-6.00873	0.02283	0.00461	0.21636	0.32807	-6.00873	-0.02485	-0.00522	-0.24478	-0.37104
	-5.99173	0.0167	0.00322	0.14015	0.20694	-5.99173	-0.01863	-0.0036	-0.15761	-0.23406
	-5.97573	0.01348	0.00268	0.11047	0.15592	-5.97573	-0.01434	-0.00271	-0.11	-0.15669
	-5.95973	0.0134	0.00302	0.12724	0.17355	-5.95973	-0.01297	-0.00269	-0.10971	-0.14968
	-5.94273	0.01532	0.00396	0.17815	0.24031	-5.94273	-0.01388	-0.00336	-0.14769	-0.19803
	-5.92673	0.01804	0.00529	0.25242	0.33837	-5.92673	-0.01597	-0.00448	-0.21286	-0.28378
	-5.91073	0.02115	0.00692	0.34229	0.45486	-5.91073	-0.01869	-0.00597	-0.29876	-0.39549
	-5.89373	0.02483	0.00867	0.43632	0.5735	-5.89373	-0.02208	-0.00773	-0.39718	-0.5207
	-5.87773	0.02915	0.01039	0.51889	0.6746	-5.87773	-0.02623	-0.00954	-0.49038	-0.6362
	-5.86173	0.03365	0.01211	0.58539	0.754	-5.86173	-0.03072	-0.01115	-0.55998	-0.719
	-5.84473	0.03749	0.01412	0.65582	0.8411	-5.84473	-0.03478	-0.01272	-0.61115	-0.7786
	-5.82873	0.03979	0.01669	0.75686	0.9728	-5.82873	-0.0378	-0.01473	-0.67882	-0.8628
	-5.81273	0.03962	0.01938	0.87826	1.1355	-5.81273	-0.03915	-0.01735	-0.78959	-1.0067
	-5.79573	0.03622	0.02091	0.95518	1.2427	-5.79573	-0.03789	-0.01981	-0.91215	-1.1697
	-5.77973	0.02973	0.02001	0.91613	1.198	-5.77973	-0.03336	-0.02064	-0.96365	-1.2424
	-5.76373	0.02162	0.01666	0.7498	0.9847	-5.76373	-0.02611	-0.0188	-0.87982	-1.1396
	-5.74673	0.01429	0.01205	0.51753	0.6823	-5.74673	-0.01812	-0.01474	-0.67628	-0.8795
	-5.73073	0.00983	0.00785	0.3028	0.40057	-5.73073	-0.0118	-0.01005	-0.43447	-0.5672
	-5.71473	0.00939	0.00522	0.15508	0.20501	-5.71473	-0.00893	-0.00639	-0.23523	-0.30812
	-5.69773	0.01286	0.00422	0.07736	0.10043	-5.69773	-0.01011	-0.00443	-0.11253	-0.14709
	-5.68173	0.01878	0.00434	0.04708	0.05767	-5.68173	-0.0147	-0.00406	-0.05602	-0.07095
	-5.66573	0.02454	0.00478	0.03976	0.0451	-5.66573	-0.02079	-0.00445	-0.0387	-0.04521
	-5.64873	0.02769	0.00495	0.0394	0.0423	-5.64873	-0.02573	-0.00486	-0.03765	-0.04066
	-5.63273	0.02744	0.00472	0.03871	0.04018	-5.63273	-0.02752	-0.00488	-0.03962	-0.04095
	-5.61673	0.0248	0.00425	0.03681	0.03738	-5.61673	-0.02614	-0.00447	-0.0399	-0.04024
	-5.59973	0.02135	0.00381	0.03676	0.03685	-5.59973	-0.0231	-0.00395	-0.03976	-0.03955
	-5.58373	0.01811	0.00365	0.04282	0.04279	-5.58373	-0.01995	-0.00367	-0.04367	-0.04324
	-5.56773	0.01574	0.00387	0.05847	0.05855	-5.56773	-0.01746	-0.00376	-0.05631	-0.0558
	-5.55073	0.01533	0.00444	0.08622	0.08627	-5.55073	-0.01625	-0.0043	-0.08076	-0.08012
	-5.53473	0.01809	0.00538	0.1285	0.12779	-5.53473	-0.01739	-0.00521	-0.11863	-0.11737
	-5.51873	0.02435	0.00651	0.18537	0.1828	-5.51873	-0.02183	-0.00632	-0.17018	-0.16723
	-5.50173	0.03231	0.00747	0.24855	0.24277	-5.50173	-0.02906	-0.00741	-0.23102	-0.22505
	-5.48573	0.03834	0.00778	0.29731	0.28764	-5.48573	-0.0363	-0.00799	-0.28661	-0.27652
	-5.46973	0.0391	0.00709	0.30801	0.29538	-5.46973	-0.0397	-0.00766	-0.31365	-0.29999
	-5.45273	0.03383	0.0055	0.27197	0.25865	-5.45273	-0.03691	-0.00635	-0.29515	-0.27998
	-5.43673	0.02479	0.00361	0.20345	0.19175	-5.43673	-0.02888	-0.00449	-0.23534	-0.22141
	-5.42073	0.01547	0.00201	0.12921	0.12075	-5.42073	-0.01903	-0.00269	-0.15812	-0.14776
	-5.40373	0.00843	0.00102	0.07103	0.06589	-5.40373	-0.01073	-0.0014	-0.09062	-0.08406
	-5.38773	0.00443	0.00057	0.0362	0.03345	-5.38773	-0.00555	-0.00073	-0.04656	-0.04299
	-5.37173	0.00304	0.00049	0.02038	0.0189	-5.37173	-0.00338	-0.00052	-0.02497	-0.02305
	-5.35473	0.00352	0.00064	0.01554	0.01456	-5.35473	-0.0034	-0.00058	-0.01758	-0.01635
	-5.33873	0.00536	0.00091	0.01564	0.01475	-5.33873	-0.00494	-0.00084	-0.01682	-0.01577
	-5.32273	0.00815	0.00137	0.01753	0.01661	-5.32273	-0.00757	-0.00123	-0.01837	-0.01736
	-5.30573	0.01135	0.00197	0.0196	0.01868	-5.30573	-0.01075	-0.00175	-0.02018	-0.01923
	-5.28973	0.01453	0.00268	0.02071	0.01998	-5.28973	-0.01397	-0.00242	-0.02101	-0.02032
	-5.27373	0.0176	0.00351	0.02066	0.02044	-5.27373	-0.01697	-0.00319	-0.02047	-0.02029
	-5.25673	0.02089	0.0045	0.02091	0.02157	-5.25673	-0.01996	-0.0041	-0.01959	-0.02019
	-5.24073	0.0246	0.00575	0.02409	0.02576	-5.24073	-0.02324	-0.00521	-0.02073	-0.02224
	-5.22473	0.02821	0.00714	0.03172	0.03422	-5.22473	-0.02666	-0.00653	-0.02614	-0.0284
	-5.20773	0.03029	0.00828	0.04217	0.04495	-5.20773	-0.02926	-0.0078	-0.03585	-0.03841
	-5.19173	0.02929	0.00861	0.0509	0.05325	-5.19173	-0.02958	-0.00855	-0.04659	-0.04881
	-5.17573	0.02484	0.00784	0.05338	0.05484	-5.17573	-0.02663	-0.00834	-0.05327	-0.05461
	-5.15873	0.01834	0.00621	0.04851	0.04904	-5.15873	-0.02096	-0.00709	-0.05245	-0.05277
	-5.14273	0.01195	0.00432	0.03915	0.03908	-5.14273	-0.01445	-0.00526	-0.04482	-0.04448
	-5.12673	0.00742	0.00269	0.03009	0.02986	-5.12673	-0.00905	-0.00345	-0.03468	-0.03414
	-5.10973	0.00526	0.00161	0.02555	0.02547	-5.10973	-0.00584	-0.00207	-0.0271	-0.02672
	-5.09373	0.00518	0.00109	0.02729	0.0275	-5.09373	-0.00489	-0.00127	-0.02549	-0.02545
	-5.07773	0.0063	0.00102	0.03384	0.03443	-5.07773	-0.0056	-0.00098	-0.03005	-0.03036
	-5.06073	0.00763	0.00122	0.04149	0.04246	-5.06073	-0.00699	-0.00108	-0.03788	-0.03859
	-5.04473	0.00841	0.00146	0.04638	0.04776	-5.04473	-0.00819	-0.00134	-0.04503	-0.04617
	-5.02873	0.00841	0.00161	0.04653	0.04822	-5.02873	-0.00868	-0.00164	-0.04883	-0.05045
	-5.01173	0.00776	0.00161	0.04181	0.04369	-5.01173	-0.00852	-0.00182	-0.04854	-0.05057
	-4.99573	0.00677	0.00143	0.03349	0.03538	-4.99573	-0.00793	-0.00181	-0.04415	-0.04642
	-4.97973	0.00579	0.00117	0.02398	0.02577	-4.97973	-0.00706	-0.00164	-0.03625	-0.03856
	-4.96373	0.00508	0.00095	0.01628	0.01813	-4.96373	-0.00611	-0.00135	-0.02684	-0.02908
	-4.94673	0.00503	0.00084	0.01316	0.01555	-4.94673	-0.00544	-0.00108	-0.01939	-0.02176
	-4.93073	0.00601	0.00095	0.01626	0.02	-4.93073	-0.0055	-0.00096	-0.01719	-0.02029
	-4.91473	0.00825	0.00129	0.02554	0.03171	-4.91473	-0.00665	-0.00105	-0.02164	-0.02639
	-4.89773	0.01149	0.00188	0.03899	0.04842	-4.89773	-0.00894	-0.00139	-0.03147	-0.03874
	-4.88173	0.01486	0.00265	0.05312	0.06615	-4.88173	-0.0119	-0.00199	-0.04326	-0.05348
	-4.86573	0.0174	0.00348	0.06565	0.08242	-4.86573	-0.01466	-0.0027	-0.05377	-0.06692
	-4.84873	0.01889	0.00437	0.07829	0.09983	-4.84873	-0.01657	-0.00349	-0.06274	-0.07914
	-4.83273	0.02005	0.00546	0.09615	0.12513	-4.83273	-0.0178	-0.00436	-0.07425	-0.09563
	-4.81673	0.02177	0.00682	0.1221	0.16175	-4.81673	-0.01918	-0.0055	-0.09381	-0.12358
	-4.79973	0.02394	0.00819	0.15091	0.2025	-4.79973	-0.0213	-0.00688	-0.12234	-0.16397
	-4.78373	0.02553	0.00902	0.17166	0.23295	-4.78373	-0.02376	-0.00816	-0.15237	-0.20661
	-4.76773	0.02623	0.00911	0.17961	0.2473	-4.76773	-0.02558	-0.00891	-0.17307	-0.23744
	-4.75073	0.02772	0.009	0.18507	0.26169	-4.75073	-0.02693	-0.00906	-0.18272	-0.25508
	-4.73473	0.03275	0.0097	0.20881	0.30578	-4.73473	-0.02969	-0.00925	-0.194	-0.27872
	-4.71873	0.04281	0.01203	0.26724	0.40312	-4.71873	-0.03615	-0.01045	-0.22657	-0.33621
	-4.70173	0.05709	0.01618	0.36387	0.55963	-4.70173	-0.04689	-0.01317	-0.29213	-0.44496
	-4.68573	0.07359	0.02183	0.49205	0.76733	-4.68573	-0.06065	-0.01748	-0.39177	-0.60716
	-4.66973	0.09041	0.02825	0.63666	1.00403	-4.66973	-0.07594	-0.023	-0.51842	-0.81424
	-4.65273	0.10538	0.03412	0.76945	1.22694	-4.65273	-0.09135	-0.02892	-0.6556	-1.04206
	-4.63673	0.11535	0.03775	0.85268	1.37515	-4.63673	-0.1047	-0.03395	-0.773	-1.24289
	-4.62073	0.11709	0.03794	0.85485	1.3941	-4.62073	-0.11271	-0.03652	-0.83384	-1.35658
	-4.60373	0.10942	0.03466	0.76848	1.26747	-4.60373	-0.11254	-0.03585	-0.81333	-1.33876
	-4.58773	0.09449	0.02915	0.61841	1.03158	-4.58773	-0.10375	-0.03227	-0.7132	-1.18774
	-4.57173	0.07708	0.02332	0.45047	0.76145	-4.57173	-0.08905	-0.0272	-0.56382	-0.95062
	-4.55473	0.06188	0.01859	0.30816	0.53018	-4.55473	-0.07296	-0.02219	-0.40937	-0.70042
	-4.53873	0.05088	0.01546	0.2121	0.37342	-4.53873	-0.05928	-0.01829	-0.28543	-0.49796
	-4.52273	0.04334	0.01363	0.1592	0.28728	-4.52273	-0.04927	-0.01565	-0.20499	-0.36614
	-4.50573	0.03764	0.01251	0.13632	0.25165	-4.50573	-0.04207	-0.01397	-0.162	-0.29651
	-4.48973	0.033	0.01182	0.13301	0.25248	-4.48973	-0.03633	-0.01281	-0.14465	-0.27118
	-4.47373	0.02993	0.01159	0.14511	0.28553	-4.47373	-0.03172	-0.01201	-0.14434	-0.27876
	-4.45673	0.02928	0.01196	0.16886	0.34398	-4.45673	-0.02894	-0.01169	-0.15691	-0.31393
	-4.44073	0.03063	0.01265	0.19396	0.40474	-4.44073	-0.0286	-0.01189	-0.17703	-0.36517
	-4.42473	0.03175	0.01286	0.20437	0.43287	-4.42473	-0.02976	-0.0122	-0.19316	-0.40705
	-4.40773	0.03016	0.01185	0.18957	0.40547	-4.40773	-0.03014	-0.0119	-0.19226	-0.41082
	-4.39173	0.02523	0.00963	0.15361	0.33217	-4.39173	-0.02777	-0.01054	-0.16996	-0.36743
	-4.37573	0.01849	0.00697	0.11105	0.24364	-4.37573	-0.02268	-0.00836	-0.13434	-0.29448
	-4.35873	0.01204	0.0046	0.07419	0.16581	-4.35873	-0.01647	-0.00602	-0.09778	-0.21832
	-4.34273	0.00714	0.00282	0.04681	0.10665	-4.34273	-0.01083	-0.00403	-0.06733	-0.15329
	-4.32673	0.0039	0.00163	0.02761	0.06393	-4.32673	-0.00651	-0.00253	-0.04367	-0.1011
	-4.30973	0.00199	0.00094	0.01503	0.03545	-4.30973	-0.00359	-0.00148	-0.02595	-0.06091
	-4.29373	0.00114	0.00077	0.00864	0.02158	-4.29373	-0.0019	-0.00093	-0.01441	-0.03471
	-4.27773	0.00121	0.00123	0.00862	0.02398	-4.27773	-0.00133	-0.00099	-0.00985	-0.02575
	-4.26073	0.00223	0.00242	0.01521	0.04449	-4.26073	-0.00183	-0.00179	-0.01282	-0.03671
	-4.24473	0.00423	0.00429	0.02771	0.08175	-4.24473	-0.00338	-0.0034	-0.02306	-0.06788
	-4.22873	0.00683	0.00638	0.04267	0.12592	-4.22873	-0.00576	-0.00553	-0.03809	-0.11255
	-4.21173	0.00915	0.00782	0.0538	0.15876	-4.21173	-0.0082	-0.00743	-0.05212	-0.15406
	-4.19573	0.01025	0.00797	0.05564	0.16434	-4.19573	-0.00969	-0.00823	-0.05829	-0.1724
	-4.17973	0.00979	0.00684	0.04792	0.14213	-4.17973	-0.00962	-0.00753	-0.0536	-0.15871
	-4.16273	0.00844	0.00515	0.03572	0.10734	-4.16273	-0.00827	-0.00585	-0.04136	-0.12331
	-4.14673	0.00714	0.00369	0.02509	0.07765	-4.14673	-0.00669	-0.0041	-0.02841	-0.08639
	-4.13073	0.00643	0.00284	0.01872	0.06058	-4.13073	-0.00567	-0.00292	-0.01965	-0.06233
	-4.11373	0.0061	0.00246	0.01569	0.05281	-4.11373	-0.00537	-0.00239	-0.0157	-0.05246
	-4.09773	0.0057	0.00222	0.01386	0.0479	-4.09773	-0.00538	-0.00223	-0.01434	-0.04968
	-4.08173	0.00495	0.00196	0.01215	0.04308	-4.08173	-0.00524	-0.00211	-0.01335	-0.04728
	-4.06473	0.00398	0.00174	0.01099	0.04079	-4.06473	-0.00475	-0.00192	-0.01218	-0.0443
	-4.04873	0.00317	0.00175	0.01152	0.04542	-4.04873	-0.00406	-0.00182	-0.01177	-0.04504
	-4.03273	0.00284	0.00205	0.01412	0.05838	-4.03273	-0.00348	-0.00198	-0.01334	-0.05409
	-4.01573	0.00304	0.0026	0.01793	0.07588	-4.01573	-0.00323	-0.00246	-0.01688	-0.07124
	-3.99973	0.00363	0.00319	0.02124	0.09095	-3.99973	-0.00327	-0.00309	-0.02098	-0.09039
	-3.98373	0.00443	0.00356	0.02272	0.09807	-3.98373	-0.00356	-0.00356	-0.02374	-0.10344
	-3.96673	0.00525	0.00361	0.02194	0.09543	-3.96673	-0.00408	-0.00373	-0.02399	-0.1053
	-3.95073	0.00579	0.00329	0.01924	0.08436	-3.95073	-0.00483	-0.0035	-0.02169	-0.09562
	-3.93473	0.00588	0.00272	0.01539	0.0683	-3.93473	-0.00557	-0.00297	-0.01766	-0.07784
	-3.91773	0.0056	0.00206	0.01156	0.05244	-3.91773	-0.00597	-0.0023	-0.01311	-0.0578
	-3.90173	0.00543	0.00152	0.00884	0.0416	-3.90173	-0.00591	-0.00168	-0.00935	-0.04179
	-3.88573	0.00576	0.00125	0.00762	0.03705	-3.88573	-0.00575	-0.00128	-0.0072	-0.03357
	-3.86873	0.00655	0.00114	0.00732	0.03561	-3.86873	-0.00594	-0.00109	-0.00661	-0.0322
	-3.85273	0.00728	0.00111	0.00696	0.03277	-3.85273	-0.00649	-0.00108	-0.00672	-0.03303
	-3.83673	0.00742	0.00104	0.00601	0.02679	-3.83673	-0.00698	-0.00107	-0.00658	-0.03146
	-3.81973	0.00692	0.00096	0.00474	0.01956	-3.81973	-0.00698	-0.00106	-0.00579	-0.02642
	-3.80373	0.00615	0.00093	0.00367	0.01399	-3.80373	-0.00649	-0.00101	-0.00469	-0.02004
	-3.78773	0.00541	0.00096	0.00304	0.0112	-3.78773	-0.00582	-0.00097	-0.00374	-0.01497
	-3.77073	0.00464	0.00099	0.0027	0.01026	-3.77073	-0.00517	-0.001	-0.00313	-0.01201
	-3.75473	0.0038	0.00097	0.00239	0.00962	-3.75473	-0.00448	-0.00097	-0.00269	-0.01037
	-3.73873	0.00289	0.00091	0.00198	0.00838	-3.73873	-0.00363	-0.00092	-0.00228	-0.00908
	-3.72173	0.00208	0.00084	0.00149	0.00654	-3.72173	-0.00274	-0.00086	-0.00183	-0.00767
	-3.70573	0.00147	0.0008	0.00104	0.00453	-3.70573	-0.00198	-0.00081	-0.00138	-0.00606
	-3.68973	0.00106	0.00072	0.00066	0.00279	-3.68973	-0.0014	-0.00076	-0.00097	-0.00438
	-3.67273	0.00077	0.00061	0.0004	0.00153	-3.67273	-0.00102	-0.00067	-0.00063	-0.00281
	-3.65673	0.00065	0.00047	0.00023	0.00078	-3.65673	-0.00081	-0.00053	-0.00039	-0.0016
	-3.64073	0.00081	0.00033	0.00015	0.00041	-3.64073	-0.00084	-0.0004	-0.00023	-0.00085
	-3.62373	0.0014	0.00026	0.00015	0.00036	-3.62373	-0.00127	-0.00031	-0.00018	-0.0005
	-3.60773	0.00251	0.00031	0.00021	0.00049	-3.60773	-0.0022	-0.00031	-0.00019	-0.00048
	-3.59173	0.00389	0.00042	0.00034	0.00081	-3.59173	-0.00342	-0.00039	-0.00028	-0.00063
	-3.57473	0.00511	0.00053	0.00051	0.00131	-3.57473	-0.00448	-0.00049	-0.00038	-0.00091
	-3.55873	0.00569	0.00061	0.00071	0.00203	-3.55873	-0.00495	-0.00054	-0.0005	-0.0013
	-3.54273	0.00558	0.00068	0.00093	0.00318	-3.54273	-0.00476	-0.00056	-0.00064	-0.00197
	-3.52573	0.00504	0.00078	0.00119	0.00509	-3.52573	-0.00427	-0.00063	-0.00085	-0.00327
	-3.50973	0.00436	0.00096	0.00142	0.00809	-3.50973	-0.00386	-0.00079	-0.00114	-0.00556
	-3.49373	0.00364	0.00117	0.00158	0.01198	-3.49373	-0.00359	-0.00104	-0.00145	-0.00898
	-3.47673	0.00288	0.00129	0.00163	0.01569	-3.47673	-0.00327	-0.00128	-0.00167	-0.01303
	-3.46073	0.00218	0.00122	0.00156	0.0175	-3.46073	-0.00279	-0.00136	-0.00174	-0.01634
	-3.44473	0.00163	0.00099	0.00136	0.01629	-3.44473	-0.00223	-0.0012	-0.00162	-0.01732
	-3.42773	0.00125	0.00071	0.0011	0.01267	-3.42773	-0.0017	-0.00092	-0.00139	-0.01539
	-3.41173	0.001	0.00051	0.00085	0.00857	-3.41173	-0.0013	-0.00063	-0.00109	-0.01169
	-3.39573	0.00085	0.00043	0.00069	0.00599	-3.39573	-0.00103	-0.00047	-0.00087	-0.00835
	-3.37873	0.00082	0.00043	0.00066	0.00574	-3.37873	-0.0009	-0.00043	-0.00078	-0.00702
	-3.36273	0.00085	0.00049	0.00076	0.00732	-3.36273	-0.00089	-0.00046	-0.00082	-0.00781
	-3.34673	0.00091	0.00052	0.00086	0.00924	-3.34673	-0.00093	-0.00049	-0.00092	-0.00948
	-3.32973	0.00088	0.00049	0.00089	0.00996	-3.32973	-0.00091	-0.0005	-0.00094	-0.01033
	-3.31373	0.00075	0.00043	0.00077	0.00885	-3.31373	-0.00078	-0.00043	-0.00083	-0.00939
	-3.29773	0.00059	0.00039	0.00059	0.00645	-3.29773	-0.00058	-0.00037	-0.00061	-0.00703
	-3.28073	0.00055	0.00039	0.00051	0.00397	-3.28073	-0.0004	-0.00035	-0.0004	-0.00439
	-3.26473	0.00086	0.00046	0.00071	0.00226	-3.26473	-0.00034	-0.00041	-0.00031	-0.00242
	-3.24873	0.00176	0.00054	0.00146	0.00151	-3.24873	-0.00058	-0.00047	-0.00049	-0.0014
	-3.23173	0.00341	0.00059	0.00285	0.00148	-3.23173	-0.00128	-0.00052	-0.00111	-0.00107
	-3.21573	0.00558	0.00061	0.00467	0.00181	-3.21573	-0.00261	-0.00051	-0.00231	-0.00118
	-3.19973	0.00743	0.00057	0.00624	0.00214	-3.19973	-0.00445	-0.00048	-0.00398	-0.00149
	-3.18273	0.00807	0.0005	0.0068	0.00221	-3.18273	-0.00625	-0.00045	-0.0056	-0.00184
	-3.16673	0.0072	0.0004	0.00607	0.00193	-3.16673	-0.00715	-0.00041	-0.00642	-0.002
	-3.15073	0.00543	0.00028	0.00454	0.00147	-3.15073	-0.00671	-0.00035	-0.00601	-0.00183
	-3.13373	0.00393	0.0002	0.00322	0.00113	-3.13373	-0.00532	-0.00025	-0.00473	-0.00146
	-3.11773	0.00357	0.00016	0.0028	0.0011	-3.11773	-0.00398	-0.00019	-0.00346	-0.00114
	-3.10173	0.00444	0.00019	0.00336	0.00138	-3.10173	-0.0036	-0.00016	-0.00295	-0.00109
	-3.08473	0.0059	0.00024	0.00441	0.00179	-3.08473	-0.00434	-0.00019	-0.0034	-0.00135
	-3.06873	0.00695	0.00028	0.00522	0.00216	-3.06873	-0.0056	-0.00023	-0.00431	-0.00174
	-3.05273	0.00702	0.0003	0.00542	0.00249	-3.05273	-0.00646	-0.00028	-0.00499	-0.00209
	-3.03573	0.00636	0.00027	0.0054	0.00308	-3.03573	-0.00638	-0.00029	-0.0051	-0.00241
	-3.01973	0.00585	0.00026	0.00605	0.00436	-3.01973	-0.00565	-0.00025	-0.00502	-0.00302
	-3.00373	0.00625	0.00028	0.00821	0.00665	-3.00373	-0.00512	-0.00024	-0.00566	-0.0044
	-2.98673	0.00771	0.00033	0.012	0.00992	-2.98673	-0.00555	-0.00024	-0.00787	-0.00684
	-2.97073	0.00987	0.00039	0.01672	0.01374	-2.97073	-0.00706	-0.0003	-0.01186	-0.01029
	-2.95473	0.0121	0.00046	0.02101	0.0172	-2.95473	-0.00927	-0.00038	-0.01698	-0.01416
	-2.93773	0.0138	0.00054	0.02346	0.01914	-2.93773	-0.01153	-0.00044	-0.02187	-0.01748
	-2.92173	0.0145	0.00058	0.02316	0.01872	-2.92173	-0.01322	-0.00051	-0.02482	-0.01916
	-2.90573	0.01393	0.00057	0.02022	0.01608	-2.90573	-0.01387	-0.00053	-0.02471	-0.01851
	-2.88873	0.01222	0.00052	0.01584	0.01234	-2.88873	-0.01329	-0.00053	-0.02165	-0.0158
	-2.87273	0.00988	0.00044	0.01181	0.00894	-2.87273	-0.01172	-0.0005	-0.01715	-0.01217
	-2.85673	0.00773	0.00033	0.0098	0.00701	-2.85673	-0.00974	-0.00042	-0.0134	-0.0091
	-2.83973	0.00644	0.00025	0.01085	0.00696	-2.83973	-0.00808	-0.00034	-0.01224	-0.00765
	-2.82373	0.00623	0.0002	0.01534	0.00865	-2.82373	-0.00721	-0.00027	-0.01457	-0.00819
	-2.80773	0.00713	0.00016	0.02359	0.01182	-2.80773	-0.00728	-0.00022	-0.02037	-0.01047
	-2.79073	0.00907	0.00016	0.03655	0.01647	-2.79073	-0.0082	-0.00018	-0.02965	-0.01408
	-2.77473	0.01209	0.00019	0.05517	0.0228	-2.77473	-0.00998	-0.00016	-0.04351	-0.01895
	-2.75873	0.01581	0.00023	0.07763	0.03034	-2.75873	-0.01279	-0.00019	-0.06374	-0.0254
	-2.74273	0.01904	0.00028	0.09715	0.03711	-2.74273	-0.01647	-0.00024	-0.08932	-0.03308
	-2.72573	0.02022	0.00033	0.10534	0.04027	-2.72573	-0.01991	-0.00031	-0.11344	-0.03998
	-2.70973	0.01883	0.00039	0.1015	0.03869	-2.70973	-0.02158	-0.00039	-0.12766	-0.0432
	-2.69373	0.01648	0.00053	0.10215	0.03526	-2.69373	-0.02103	-0.00051	-0.13416	-0.04233
	-2.67673	0.0169	0.00101	0.14764	0.0378	-2.67673	-0.02041	-0.00088	-0.16206	-0.04257
	-2.66073	0.02512	0.00235	0.30558	0.05834	-2.66073	-0.02482	-0.00204	-0.28011	-0.0563
	-2.64473	0.04612	0.00543	0.66568	0.11148	-2.64473	-0.04108	-0.00489	-0.59569	-0.1015
	-2.62773	0.08286	0.01139	1.31539	0.21017	-2.62773	-0.07483	-0.01058	-1.21924	-0.1955
	-2.61173	0.13382	0.02106	2.28635	0.35866	-2.61173	-0.12579	-0.0199	-2.18698	-0.3432
	-2.59573	0.1907	0.03403	3.47814	0.54137	-2.59573	-0.18429	-0.0322	-3.37227	-0.52445
	-2.57873	0.23878	0.04719	4.59503	0.71417	-2.57873	-0.23253	-0.04478	-4.46907	-0.69185
	-2.56273	0.26014	0.05539	5.2028	0.81322	-2.56273	-0.25286	-0.05322	-5.08404	-0.78635
	-2.54673	0.24386	0.05424	4.97361	0.79089	-2.54673	-0.23668	-0.05361	-4.93641	-0.76764
	-2.52973	0.19503	0.04389	3.96451	0.65577	-2.52973	-0.19032	-0.04531	-4.05679	-0.64277
	-2.51373	0.13349	0.02918	2.61315	0.46999	-2.51373	-0.13182	-0.03185	-2.79559	-0.46563
	-2.49773	0.07999	0.0159	1.41924	0.30203	-2.49773	-0.08024	-0.01852	-1.60352	-0.30285
	-2.48073	0.04406	0.00711	0.6375	0.18413	-2.48073	-0.04582	-0.0089	-0.7645	-0.19275
	-2.46473	0.02366	0.00263	0.24033	0.11085	-2.46473	-0.02755	-0.00358	-0.30727	-0.13333
	-2.44873	0.01264	0.00083	0.07885	0.06492	-2.44873	-0.01877	-0.00126	-0.1096	-0.10161
	-2.43173	0.00645	0.00024	0.02405	0.03494	-2.43173	-0.01348	-0.00044	-0.03928	-0.07715
	-2.41573	0.00299	8e-05	0.00735	0.01638	-2.41573	-0.00904	-0.00018	-0.01627	-0.05271
	-2.39973	0.00131	3e-05	0.00249	0.00657	-2.39973	-0.00526	-8e-05	-0.00761	-0.03068
	-2.38273	0.00087	6e-05	0.00147	0.00256	-2.38273	-0.00262	-4e-05	-0.00354	-0.01491
	-2.36673	0.00129	0.00014	0.00214	0.00181	-2.36673	-0.00133	-5e-05	-0.00184	-0.00618
	-2.35073	0.00237	0.00026	0.00392	0.003	-2.35073	-0.00115	-0.0001	-0.00179	-0.0028
	-2.33373	0.00384	0.00043	0.00636	0.00565	-2.33373	-0.00186	-0.00021	-0.003	-0.00269
	-2.31773	0.00523	0.00059	0.00868	0.00943	-2.31773	-0.00313	-0.00038	-0.00511	-0.00467
	-2.30173	0.00605	0.00068	0.01014	0.01353	-2.30173	-0.00455	-0.00055	-0.00747	-0.00807
	-2.28473	0.00603	0.00073	0.01038	0.01659	-2.28473	-0.00558	-0.0007	-0.00928	-0.01203
	-2.26873	0.00525	0.00076	0.0096	0.01741	-2.26873	-0.00581	-0.00077	-0.00997	-0.0152
	-2.25273	0.00411	0.00077	0.00829	0.01579	-2.25273	-0.00522	-0.00081	-0.00949	-0.01631
	-2.23573	0.00297	0.00075	0.00679	0.0126	-2.23573	-0.00411	-0.00079	-0.00821	-0.01494
	-2.21973	0.00212	0.00066	0.00533	0.00935	-2.21973	-0.00292	-0.00074	-0.0066	-0.01188
	-2.20373	0.00182	0.00055	0.0042	0.00756	-2.20373	-0.00199	-0.00065	-0.00499	-0.00853
	-2.18673	0.00233	0.00045	0.00387	0.00848	-2.18673	-0.00157	-0.0005	-0.00368	-0.00635
	-2.17073	0.00383	0.00046	0.00477	0.01272	-2.17073	-0.0019	-0.00039	-0.00312	-0.00646
	-2.15473	0.00618	0.00059	0.00685	0.01946	-2.15473	-0.00315	-0.00038	-0.00367	-0.00949
	-2.13773	0.00872	0.00079	0.0094	0.02616	-2.13773	-0.00526	-0.00049	-0.00542	-0.01517
	-2.12173	0.01056	0.001	0.01134	0.02978	-2.12173	-0.00771	-0.00071	-0.00796	-0.02173
	-2.10573	0.01115	0.0011	0.01184	0.02866	-2.10573	-0.00971	-0.00093	-0.01037	-0.0266
	-2.08873	0.01049	0.00106	0.01069	0.02355	-2.08873	-0.01059	-0.00109	-0.01171	-0.02775
	-2.07273	0.00903	0.00088	0.0084	0.01674	-2.07273	-0.01019	-0.0011	-0.01141	-0.02482
	-2.05673	0.00741	0.00066	0.00583	0.01054	-2.05673	-0.00885	-0.00095	-0.00958	-0.01917
	-2.03973	0.00608	0.00043	0.00409	0.00672	-2.03973	-0.00716	-0.00072	-0.00704	-0.01303
	-2.02373	0.00552	0.00029	0.00461	0.00727	-2.02373	-0.00569	-0.00049	-0.00505	-0.00859
	-2.00773	0.00677	0.00024	0.0103	0.01651	-2.00773	-0.00507	-0.00031	-0.00522	-0.00832
	-1.99073	0.01183	0.00033	0.02625	0.04263	-1.99073	-0.00632	-0.00026	-0.01048	-0.01656
	-1.97473	0.02293	0.0006	0.05814	0.09477	-1.97473	-0.01125	-0.00034	-0.02603	-0.04158
	-1.95873	0.04019	0.00103	0.10609	0.17311	-1.95873	-0.02208	-0.00062	-0.05806	-0.09325
	-1.94173	0.05926	0.00152	0.15835	0.25853	-1.94173	-0.0393	-0.00109	-0.1078	-0.17344
	-1.92573	0.07214	0.00186	0.19389	0.31645	-1.92573	-0.05905	-0.00163	-0.16413	-0.26406
	-1.90973	0.0726	0.00191	0.19626	0.32016	-1.90973	-0.07336	-0.00204	-0.20485	-0.32939
	-1.89273	0.06101	0.00166	0.16626	0.27096	-1.89273	-0.0753	-0.00212	-0.21089	-0.3389
	-1.87673	0.04355	0.00124	0.1202	0.19567	-1.87673	-0.06445	-0.00186	-0.18146	-0.29116
	-1.86073	0.02711	0.00085	0.07635	0.12393	-1.86073	-0.04685	-0.00141	-0.13315	-0.21324
	-1.84373	0.01542	0.00066	0.04519	0.07246	-1.84373	-0.02973	-0.00096	-0.0859	-0.13712
	-1.82773	0.00918	0.0008	0.02981	0.04567	-1.82773	-0.01717	-0.0007	-0.05118	-0.08095
	-1.81173	0.00777	0.00136	0.02985	0.04209	-1.81173	-0.00993	-0.00071	-0.03197	-0.04886
	-1.79473	0.00994	0.00236	0.04244	0.05687	-1.79473	-0.00741	-0.00113	-0.02779	-0.03928
	-1.77873	0.01377	0.00349	0.06067	0.08004	-1.77873	-0.00857	-0.002	-0.03677	-0.04859
	-1.76273	0.01668	0.00423	0.07425	0.09748	-1.76273	-0.01191	-0.00311	-0.05363	-0.06919
	-1.74573	0.0167	0.0042	0.0747	0.09785	-1.74573	-0.01512	-0.004	-0.0691	-0.08853
	-1.72973	0.0137	0.0034	0.06159	0.08042	-1.72973	-0.01606	-0.0042	-0.07377	-0.09425
	-1.71373	0.00951	0.00227	0.04339	0.05586	-1.71373	-0.01405	-0.00359	-0.06491	-0.08261
	-1.69673	0.00709	0.0014	0.03477	0.0415	-1.69673	-0.01064	-0.00258	-0.05023	-0.06265
	-1.68073	0.01067	0.00143	0.05909	0.06205	-1.68073	-0.00937	-0.0018	-0.04795	-0.05499
	-1.66473	0.02779	0.0031	0.1601	0.16114	-1.66473	-0.01609	-0.0021	-0.09084	-0.09386
	-1.64773	0.07041	0.00763	0.40853	0.40822	-1.64773	-0.04044	-0.00452	-0.23535	-0.23555
	-1.63173	0.14994	0.01623	0.8721	0.86945	-1.63173	-0.09509	-0.0104	-0.55688	-0.55396
	-1.61573	0.26366	0.0286	1.53769	1.53054	-1.61573	-0.18764	-0.02051	-1.10233	-1.09421
	-1.59873	0.38296	0.04166	2.23901	2.22473	-1.59873	-0.30664	-0.03361	-1.80586	-1.7898
	-1.58273	0.4601	0.0502	2.69768	2.67494	-1.58273	-0.41479	-0.04562	-2.45043	-2.42346
	-1.56673	0.45758	0.05008	2.69038	2.66362	-1.56673	-0.46521	-0.05138	-2.75715	-2.72103
	-1.54973	0.37679	0.04135	2.22121	2.19508	-1.54973	-0.43299	-0.04799	-2.57417	-2.53456
	-1.53373	0.25709	0.02829	1.51753	1.4976	-1.53373	-0.33428	-0.03719	-1.99358	-1.9584
	-1.51773	0.14598	0.01611	0.86018	0.84725	-1.51773	-0.21398	-0.02389	-1.27937	-1.25452
	-1.50073	0.07141	0.00787	0.41131	0.40439	-1.50073	-0.11395	-0.01276	-0.68063	-0.66628
	-1.48473	0.03488	0.00381	0.18132	0.17769	-1.48473	-0.052	-0.00585	-0.30493	-0.29792
	-1.46873	0.02378	0.00256	0.09772	0.09489	-1.46873	-0.02387	-0.00272	-0.12674	-0.12306
	-1.45173	0.02383	0.00253	0.08204	0.07824	-1.45173	-0.01659	-0.0019	-0.06902	-0.06583
	-1.43573	0.02526	0.00266	0.08334	0.07754	-1.43573	-0.01833	-0.00212	-0.06461	-0.06014
	-1.41973	0.0238	0.0025	0.07945	0.07128	-1.41973	-0.02133	-0.00247	-0.07299	-0.06639
	-1.40273	0.01938	0.00204	0.06697	0.05703	-1.40273	-0.02172	-0.00252	-0.07547	-0.06658
	-1.38673	0.01398	0.0015	0.05105	0.04058	-1.38673	-0.01889	-0.00219	-0.06776	-0.05723
	-1.37073	0.00956	0.00115	0.03852	0.02855	-1.37073	-0.01434	-0.00167	-0.05367	-0.04279
	-1.35373	0.0074	0.00123	0.03574	0.02569	-1.35373	-0.01016	-0.00123	-0.03981	-0.0298
	-1.33773	0.00811	0.0019	0.04759	0.03469	-1.33773	-0.00784	-0.00112	-0.03271	-0.0235
	-1.32173	0.01142	0.00316	0.07385	0.05449	-1.32173	-0.0081	-0.00152	-0.03762	-0.02707
	-1.30473	0.01571	0.00457	0.1054	0.07785	-1.30473	-0.01064	-0.00249	-0.05629	-0.04087
	-1.28873	0.01854	0.0055	0.12634	0.09293	-1.28873	-0.01405	-0.00375	-0.08337	-0.06045
	-1.27273	0.01821	0.00541	0.12417	0.0908	-1.27273	-0.01633	-0.00475	-0.10616	-0.07658
	-1.25573	0.01534	0.00434	0.09961	0.07239	-1.25573	-0.016	-0.00497	-0.11153	-0.08003
	-1.23973	0.01293	0.00287	0.06567	0.04749	-1.23973	-0.0133	-0.00424	-0.09567	-0.06837
	-1.22373	0.01469	0.00166	0.03691	0.02676	-1.22373	-0.01023	-0.00297	-0.06705	-0.04779
	-1.20673	0.02296	0.00098	0.0204	0.01523	-1.20673	-0.00966	-0.00176	-0.03905	-0.02785
	-1.19073	0.0365	0.00083	0.01485	0.01179	-1.19073	-0.01399	-0.00097	-0.02054	-0.01479
	-1.17473	0.04985	0.00089	0.01497	0.01237	-1.17473	-0.02368	-0.00071	-0.01264	-0.00939
	-1.15773	0.0559	0.00097	0.01581	0.01315	-1.15773	-0.03599	-0.00075	-0.01163	-0.00891
	-1.14173	0.05101	0.00089	0.01535	0.01247	-1.14173	-0.0453	-0.00086	-0.0129	-0.00995
	-1.12573	0.0379	0.00075	0.01521	0.01129	-1.12573	-0.04646	-0.00088	-0.01366	-0.01037
	-1.10873	0.02325	0.00069	0.01946	0.01237	-1.10873	-0.03877	-0.0008	-0.01415	-0.0101
	-1.09273	0.01239	0.00086	0.03177	0.01811	-1.09273	-0.02653	-0.00072	-0.01745	-0.01104
	-1.07673	0.0068	0.00123	0.05155	0.02828	-1.07673	-0.01537	-0.00081	-0.02747	-0.01562
	-1.05973	0.00488	0.00168	0.07183	0.03902	-1.05973	-0.00839	-0.0011	-0.04507	-0.02451
	-1.04373	0.00438	0.00191	0.08227	0.04459	-1.04373	-0.00536	-0.0015	-0.06515	-0.03498
	-1.02773	0.00382	0.00176	0.07666	0.04153	-1.02773	-0.00439	-0.00178	-0.07806	-0.04178
	-1.01073	0.00285	0.00135	0.05796	0.03139	-1.01073	-0.0038	-0.00174	-0.07625	-0.04078
	-0.99473	0.00174	0.00083	0.03554	0.01925	-0.99473	-0.00292	-0.00137	-0.06049	-0.03234
	-0.97873	0.00087	0.00041	0.01767	0.00958	-0.97873	-0.00187	-0.00089	-0.03891	-0.02081
	-0.96173	0.00035	0.00016	0.00713	0.00385	-0.96173	-0.00096	-0.00046	-0.0203	-0.01086
	-0.94573	0.00012	5e-05	0.00233	0.00126	-0.94573	-0.00041	-0.00019	-0.00859	-0.00458
	-0.92973	3e-05	1e-05	0.00061	0.00033	-0.92973	-0.00014	-6e-05	-0.00295	-0.00158
	-0.91273	1e-05	0	0.00013	7e-05	-0.91273	-4e-05	-2e-05	-0.00082	-0.00044
	-0.89673	0	0	3e-05	1e-05	-0.89673	-1e-05	0	-0.00019	-0.0001
	-0.88073	0	0	1e-05	0	-0.88073	0	0	-4e-05	-2e-05
	-0.86373	0	0	4e-05	2e-05	-0.86373	0	0	-1e-05	-1e-05
	-0.84773	0	0	0.00019	9e-05	-0.84773	0	0	-7e-05	-3e-05
	-0.83173	1e-05	1e-05	0.00064	0.00028	-0.83173	-1e-05	0	-0.00028	-0.00012
	-0.81473	5e-05	3e-05	0.00182	0.0008	-0.81473	-3e-05	-1e-05	-0.00092	-0.0004
	-0.79873	0.00012	8e-05	0.00419	0.00184	-0.79873	-6e-05	-4e-05	-0.00243	-0.00107
	-0.78273	0.00024	0.00016	0.00781	0.00344	-0.78273	-0.00016	-0.00012	-0.00524	-0.00229
	-0.76573	0.00035	0.00025	0.01178	0.00519	-0.76573	-0.00027	-0.0002	-0.00913	-0.00398
	-0.74973	0.00043	0.00032	0.01442	0.00634	-0.74973	-0.00039	-0.00028	-0.0129	-0.00563
	-0.73373	0.00044	0.00032	0.01433	0.0063	-0.73373	-0.00045	-0.00033	-0.01478	-0.00645
	-0.71673	0.00038	0.00024	0.01154	0.00508	-0.71673	-0.0004	-0.00029	-0.01373	-0.006
	-0.70073	0.00044	0.00016	0.00757	0.00334	-0.70073	-0.00031	-0.00023	-0.01035	-0.00451
	-0.68473	0.00121	0.0001	0.00423	0.00187	-0.68473	-0.00019	-0.00013	-0.00631	-0.00275
	-0.66773	0.00449	7e-05	0.0027	0.00127	-0.66773	-0.0001	-6e-05	-0.00313	-0.00137
	-0.65173	0.01466	0.00015	0.00387	0.00196	-0.65173	-7e-05	-3e-05	-0.00127	-0.00055
	-0.63573	0.03923	0.00037	0.00894	0.00461	-0.63573	-0.00018	-1e-05	-0.00045	-0.00019
	-0.61873	0.08515	0.00079	0.01908	0.00987	-0.61873	-0.00087	-1e-05	-0.00031	-0.00014
	-0.60273	0.14986	0.0014	0.03354	0.01733	-0.60273	-0.0036	-3e-05	-0.00088	-0.00041
	-0.58673	0.21398	0.002	0.04787	0.02474	-0.58673	-0.01218	-0.00013	-0.00291	-0.00133
	-0.57073	0.24768	0.00232	0.05541	0.02864	-0.57073	-0.0334	-0.00033	-0.00798	-0.00364
	-0.55373	0.2326	0.00217	0.05203	0.0269	-0.55373	-0.07431	-0.00075	-0.01777	-0.00812
	-0.53773	0.17765	0.00166	0.03971	0.02052	-0.53773	-0.13404	-0.00134	-0.03205	-0.01464
	-0.52173	0.11202	0.00104	0.02495	0.0129	-0.52173	-0.19604	-0.00195	-0.04689	-0.02142
	-0.50473	0.06458	0.00058	0.01407	0.0073	-0.50473	-0.23263	-0.00233	-0.05561	-0.02542
	-0.48873	0.05087	0.0004	0.0103	0.0054	-0.48873	-0.22397	-0.00225	-0.05355	-0.02448
	-0.47273	0.0747	0.00055	0.01417	0.00752	-0.47273	-0.17582	-0.00175	-0.04201	-0.0192
	-0.45573	0.13043	0.00093	0.02433	0.01295	-0.45573	-0.11575	-0.00114	-0.02751	-0.01257
	-0.43973	0.199	0.00141	0.03704	0.01973	-0.43973	-0.0737	-0.0007	-0.01709	-0.00781
	-0.42373	0.24895	0.00177	0.04631	0.02467	-0.42373	-0.06762	-0.00058	-0.0148	-0.00677
	-0.40673	0.25303	0.00179	0.04707	0.02507	-0.40673	-0.10011	-0.00082	-0.02108	-0.00964
	-0.39073	0.20854	0.00149	0.03878	0.02066	-0.39073	-0.15852	-0.00127	-0.03304	-0.01513
	-0.37473	0.13936	0.001	0.02592	0.01381	-0.37473	-0.21539	-0.00172	-0.04484	-0.02053
	-0.35773	0.07552	0.00054	0.01405	0.00749	-0.35773	-0.23978	-0.00193	-0.04989	-0.02285
	-0.34173	0.03319	0.00023	0.00618	0.00329	-0.34173	-0.21672	-0.00173	-0.04509	-0.02066
	-0.32573	0.01182	8e-05	0.0022	0.00117	-0.32573	-0.15891	-0.00127	-0.03306	-0.01514
	-0.30873	0.00341	2e-05	0.00063	0.00034	-0.30873	-0.09448	-0.00076	-0.01966	-0.00901
	-0.29273	0.00079	0	0.00014	8e-05	-0.29273	-0.04554	-0.00036	-0.00947	-0.00434
	-0.27673	0.00015	0	2e-05	1e-05	-0.27673	-0.01781	-0.00014	-0.0037	-0.0017
	-0.25973	3e-05	0	0	0	-0.25973	-0.00564	-4e-05	-0.00117	-0.00054
	-0.24373	0	0	0	0	-0.24373	-0.00145	-1e-05	-0.0003	-0.00014
	-0.22773	0	0	0	0	-0.22773	-0.00031	0	-6e-05	-3e-05
	-0.21073	0	0	0	0	-0.21073	-5e-05	0	-1e-05	0
	-0.19473	1e-05	0	0	0	-0.19473	-1e-05	0	0	0
	-0.17873	8e-05	0	3e-05	2e-05	-0.17873	0	0	0	0
	-0.16173	0.00039	3e-05	0.00012	0.00012	-0.16173	0	0	0	0
	-0.14573	0.00143	9e-05	0.00043	0.00043	-0.14573	0	0	0	0
	-0.12973	0.00447	0.00027	0.00129	0.00129	-0.12973	0	0	0	0
	-0.11273	0.01185	0.00067	0.00318	0.00324	-0.11273	-4e-05	0	-3e-05	-1e-05
	-0.09673	0.02806	0.00132	0.00645	0.00683	-0.09673	-0.00014	-3e-05	-0.0001	-5e-05
	-0.08073	0.06352	0.00214	0.01097	0.01265	-0.08073	-0.0005	-8e-05	-0.00041	-0.0002
	-0.06373	0.14321	0.00283	0.01624	0.022	-0.06373	-0.00165	-0.00024	-0.00128	-0.00062
	-0.04773	0.31436	0.00309	0.02237	0.0383	-0.04773	-0.00477	-0.0006	-0.00323	-0.0016
	-0.03173	0.63241	0.00285	0.0307	0.0666	-0.03173	-0.01284	-0.00124	-0.00662	-0.00355
	-0.01473	1.10741	0.00237	0.04221	0.10898	-0.01473	-0.03362	-0.00204	-0.01123	-0.00704
	0.00127	1.64373	0.0019	0.05513	0.15785	0.00127	-0.08511	-0.00273	-0.01615	-0.01328
	0.01727	2.04113	0.0016	0.06437	0.19512	0.01727	-0.19888	-0.00299	-0.02062	-0.02475
	0.03427	2.11057	0.00149	0.06506	0.20239	0.03427	-0.40977	-0.00271	-0.02502	-0.04466
	0.05027	1.81242	0.00159	0.05703	0.17468	0.05027	-0.72769	-0.00211	-0.03059	-0.07455
	0.06627	1.29309	0.00205	0.04532	0.12504	0.06627	-1.11173	-0.0015	-0.03784	-0.1114
	0.08327	0.77005	0.00285	0.03584	0.07419	0.08327	-1.47395	-0.0011	-0.04537	-0.14721
	0.09927	0.38855	0.00373	0.03066	0.03666	0.09927	-1.71071	-0.00098	-0.05073	-0.17175
	0.11527	0.17322	0.00416	0.02748	0.01536	0.11527	-1.74267	-0.00112	-0.05193	-0.17625
	0.13227	0.074	0.00382	0.02312	0.00572	0.13227	-1.54548	-0.00158	-0.04876	-0.15733
	0.14827	0.03295	0.00286	0.01678	0.00205	0.14827	-1.17647	-0.00236	-0.04292	-0.12036
	0.16427	0.01524	0.00175	0.01011	0.00077	0.16427	-0.75965	-0.00328	-0.03667	-0.07787
	0.18127	0.0067	0.00086	0.00499	0.0003	0.18127	-0.41331	-0.00392	-0.03095	-0.04233
	0.19727	0.00256	0.00035	0.002	0.0001	0.19727	-0.19076	-0.00392	-0.02509	-0.01942
	0.21327	0.00082	0.00011	0.00065	3e-05	0.21327	-0.07647	-0.00318	-0.01844	-0.00769
	0.23027	0.00021	3e-05	0.00017	1e-05	0.23027	-0.02777	-0.00213	-0.01167	-0.00274
	0.24627	4e-05	0	4e-05	0	0.24627	-0.00954	-0.00114	-0.00617	-0.00091
	0.26227	4e-05	0	1e-05	0	0.26227	-0.00314	-0.0005	-0.00269	-0.00029
	0.27927	0.0002	0	1e-05	2e-05	0.27927	-0.00095	-0.00018	-0.00096	-9e-05
	0.29527	0.0011	0	5e-05	0.00013	0.29527	-0.00029	-5e-05	-0.00028	-2e-05
	0.31127	0.00477	1e-05	0.00023	0.00057	0.31127	-0.00024	-1e-05	-7e-05	-3e-05
	0.32827	0.01678	6e-05	0.00078	0.00203	0.32827	-0.00102	0	-5e-05	-0.00013
	0.34427	0.04783	0.00017	0.00224	0.00579	0.34427	-0.00451	-1e-05	-0.00017	-0.00059
	0.36027	0.11061	0.00039	0.00518	0.0134	0.36027	-0.01638	-5e-05	-0.00066	-0.00213
	0.37727	0.20778	0.00074	0.00979	0.02511	0.37727	-0.04828	-0.00013	-0.00192	-0.00629
	0.39327	0.31793	0.00112	0.01539	0.03815	0.39327	-0.11553	-0.00031	-0.00464	-0.01501
	0.40927	0.40099	0.0014	0.02107	0.04703	0.40927	-0.22467	-0.00063	-0.00921	-0.02909
	0.42627	0.43166	0.00146	0.02811	0.04707	0.42627	-0.35731	-0.00099	-0.01546	-0.0457
	0.44227	0.43406	0.00132	0.04193	0.03837	0.44227	-0.47217	-0.00129	-0.02339	-0.0583
	0.45827	0.47122	0.00121	0.06979	0.02571	0.45827	-0.53957	-0.00143	-0.03538	-0.06055
	0.47527	0.58544	0.00125	0.11316	0.0146	0.47527	-0.57971	-0.00143	-0.05724	-0.05154
	0.49127	0.74778	0.00142	0.16122	0.00763	0.49127	-0.6497	-0.00144	-0.09417	-0.03667
	0.50727	0.88006	0.00159	0.19659	0.00429	0.50727	-0.77763	-0.00155	-0.14261	-0.02291
	0.52427	0.93973	0.00168	0.21181	0.00293	0.52427	-0.92004	-0.00172	-0.18748	-0.01382
	0.54027	0.97095	0.00172	0.21864	0.00239	0.54027	-1.00833	-0.00186	-0.21413	-0.00894
	0.55627	1.04735	0.00183	0.23469	0.00231	0.55627	-1.03557	-0.00189	-0.22355	-0.00626
	0.57327	1.16472	0.00206	0.25979	0.00275	0.57327	-1.06485	-0.00195	-0.23194	-0.00457
	0.58927	1.22342	0.00224	0.27099	0.00409	0.58927	-1.13763	-0.0021	-0.24896	-0.00358
	0.60527	1.13005	0.00232	0.24677	0.00719	0.60527	-1.19882	-0.00229	-0.26261	-0.00351
	0.62227	0.90432	0.00244	0.1904	0.01306	0.62227	-1.1503	-0.00245	-0.25059	-0.00489
	0.63827	0.65675	0.00289	0.12643	0.02163	0.63827	-0.96575	-0.00262	-0.20639	-0.00864
	0.65427	0.48127	0.00371	0.0782	0.03048	0.65427	-0.72978	-0.00302	-0.14731	-0.01579
	0.67127	0.38691	0.00456	0.05181	0.0355	0.67127	-0.54958	-0.00374	-0.09746	-0.02588
	0.68727	0.32574	0.00491	0.03933	0.03383	0.68727	-0.4611	-0.00444	-0.06734	-0.03597
	0.70327	0.25602	0.00446	0.03088	0.02628	0.70327	-0.42043	-0.00468	-0.05183	-0.0415
	0.72027	0.17436	0.00341	0.02202	0.01665	0.72027	-0.36645	-0.00419	-0.04094	-0.03944
	0.73627	0.09967	0.00229	0.01335	0.00863	0.73627	-0.27803	-0.00321	-0.02951	-0.03078
	0.75227	0.04755	0.00151	0.00677	0.00369	0.75227	-0.17631	-0.00218	-0.01816	-0.01971
	0.76927	0.01997	0.00119	0.00309	0.00137	0.76927	-0.09215	-0.00153	-0.00929	-0.01036
	0.78527	0.01178	0.00114	0.00219	0.00059	0.78527	-0.0398	-0.00124	-0.00398	-0.0045
	0.80127	0.02215	0.00124	0.00474	0.00062	0.80127	-0.01522	-0.00118	-0.00167	-0.00169
	0.81827	0.06211	0.00153	0.01355	0.00131	0.81827	-0.00928	-0.00117	-0.00172	-0.00073
	0.83427	0.15295	0.00241	0.03348	0.00298	0.83427	-0.01955	-0.00134	-0.00476	-0.0008
	0.85027	0.30901	0.00416	0.06777	0.00577	0.85027	-0.05574	-0.002	-0.01364	-0.00173
	0.86727	0.50928	0.00664	0.11182	0.00926	0.86727	-0.13772	-0.00355	-0.03279	-0.00366
	0.88327	0.6858	0.00893	0.15073	0.01209	0.88327	-0.28127	-0.00586	-0.06507	-0.00651
	0.89927	0.75988	0.00987	0.16691	0.01296	0.89927	-0.47337	-0.00817	-0.10662	-0.00959
	0.91627	0.70249	0.00893	0.15386	0.01148	0.91627	-0.65756	-0.00941	-0.14447	-0.01165
	0.93227	0.55643	0.00672	0.12131	0.00869	0.93227	-0.75723	-0.00887	-0.16278	-0.01175
	0.94827	0.39353	0.00445	0.08562	0.00608	0.94827	-0.72786	-0.00691	-0.15342	-0.01
	0.96527	0.2604	0.00308	0.05774	0.00462	0.96527	-0.59008	-0.0046	-0.12274	-0.00747
	0.98127	0.16549	0.00278	0.03959	0.00427	0.98127	-0.40942	-0.00296	-0.08525	-0.00537
	0.99727	0.10011	0.00307	0.02824	0.00445	0.99727	-0.2477	-0.00238	-0.05373	-0.00438
	1.01427	0.05654	0.00325	0.02049	0.00446	1.01427	-0.13455	-0.00262	-0.03327	-0.00441
	1.03027	0.0296	0.00294	0.01437	0.00387	1.03027	-0.06864	-0.0031	-0.02216	-0.00478
	1.04627	0.01446	0.00217	0.00921	0.00282	1.04627	-0.03512	-0.0032	-0.01609	-0.00473
	1.06327	0.00656	0.00131	0.00513	0.00168	1.06327	-0.01881	-0.00276	-0.01163	-0.00398
	1.07927	0.00272	0.00065	0.00242	0.00081	1.07927	-0.01018	-0.00192	-0.00754	-0.00276
	1.09527	0.0011	0.00025	0.00097	0.00034	1.09527	-0.00513	-0.00109	-0.00415	-0.00156
	1.11227	0.00096	0.0001	0.00048	0.00017	1.11227	-0.00228	-0.0005	-0.0019	-0.00073
	1.12827	0.00291	0.00014	0.00084	0.00033	1.12827	-0.00109	-0.00021	-0.0008	-0.00031
	1.14427	0.00996	0.00041	0.00271	0.00105	1.14427	-0.00151	-0.00016	-0.00067	-0.00027
	1.16127	0.02834	0.0012	0.00769	0.00295	1.16127	-0.00499	-0.00042	-0.0018	-0.00073
	1.17727	0.06573	0.00281	0.01787	0.00683	1.17727	-0.01565	-0.00119	-0.00532	-0.00215
	1.19327	0.1245	0.00538	0.03382	0.01286	1.19327	-0.04051	-0.00286	-0.01319	-0.00528
	1.21027	0.19335	0.00854	0.05236	0.0198	1.21027	-0.08605	-0.00555	-0.02675	-0.0106
	1.22627	0.24855	0.0113	0.06675	0.02505	1.22627	-0.15079	-0.00885	-0.04459	-0.01749
	1.24227	0.26787	0.01266	0.07084	0.02635	1.24227	-0.21969	-0.01166	-0.06147	-0.02383
	1.25927	0.24681	0.01229	0.06365	0.02349	1.25927	-0.26914	-0.01281	-0.07081	-0.02711
	1.27527	0.19932	0.0106	0.04958	0.0185	1.27527	-0.28143	-0.012	-0.06919	-0.02623
	1.29127	0.14517	0.00823	0.03466	0.01399	1.29127	-0.25568	-0.00984	-0.05859	-0.02235
	1.30827	0.09916	0.00588	0.02285	0.01148	1.30827	-0.20573	-0.00735	-0.04417	-0.01792
	1.32427	0.0672	0.00402	0.01541	0.01094	1.32427	-0.15021	-0.00519	-0.03078	-0.0149
	1.34027	0.04851	0.00289	0.01177	0.01125	1.34027	-0.10319	-0.00362	-0.02092	-0.0136
	1.35727	0.03886	0.00245	0.01089	0.01129	1.35727	-0.0704	-0.00268	-0.01499	-0.01309
	1.37327	0.03416	0.00254	0.01189	0.01083	1.37327	-0.05063	-0.00229	-0.01236	-0.01229
	1.38927	0.03194	0.00289	0.01397	0.01026	1.38927	-0.03995	-0.00235	-0.01222	-0.01113
	1.40627	0.03049	0.00326	0.01596	0.00989	1.40627	-0.03478	-0.00271	-0.0138	-0.01017
	1.42227	0.0283	0.00332	0.01666	0.00965	1.42227	-0.03226	-0.00313	-0.01588	-0.00982
	1.43827	0.02539	0.00299	0.0157	0.0097	1.43827	-0.03005	-0.00333	-0.01705	-0.00989
	1.45527	0.02427	0.00251	0.01451	0.01119	1.45527	-0.02762	-0.00315	-0.01673	-0.01043
	1.47127	0.02886	0.0023	0.01562	0.01596	1.47127	-0.02737	-0.00277	-0.01617	-0.01257
	1.48727	0.04144	0.00278	0.0213	0.02507	1.48727	-0.03337	-0.00267	-0.01808	-0.01826
	1.50427	0.05983	0.0041	0.03169	0.03713	1.50427	-0.04787	-0.00326	-0.02482	-0.02848
	1.52027	0.07727	0.00592	0.04396	0.04805	1.52027	-0.06784	-0.00471	-0.03613	-0.04128
	1.53627	0.08583	0.00748	0.05311	0.05321	1.53627	-0.08507	-0.00651	-0.04821	-0.05183
	1.55327	0.08138	0.00801	0.05463	0.05036	1.55327	-0.09082	-0.00783	-0.05536	-0.05506
	1.56927	0.06652	0.0072	0.04802	0.04167	1.56927	-0.08186	-0.00789	-0.05366	-0.04947
	1.58527	0.04952	0.00566	0.0379	0.03279	1.58527	-0.06301	-0.00667	-0.04426	-0.03852
	1.60127	0.04008	0.00443	0.0316	0.03006	1.60127	-0.04428	-0.00498	-0.03319	-0.02881
	1.61827	0.04469	0.00446	0.03482	0.03703	1.61827	-0.03547	-0.00391	-0.02791	-0.02667
	1.63427	0.06368	0.00608	0.0485	0.0523	1.63427	-0.04233	-0.00429	-0.03337	-0.0352
	1.65027	0.09022	0.00872	0.06791	0.06957	1.65027	-0.06441	-0.00625	-0.04967	-0.0527
	1.66727	0.11229	0.01123	0.08437	0.0807	1.66727	-0.09431	-0.0092	-0.07142	-0.07261
	1.68327	0.11834	0.01227	0.08939	0.0799	1.68327	-0.11898	-0.01182	-0.08918	-0.08587
	1.69927	0.10427	0.01117	0.07956	0.06704	1.69927	-0.12565	-0.01277	-0.09391	-0.08575
	1.71627	0.07632	0.00843	0.05898	0.04739	1.71627	-0.1101	-0.01145	-0.08253	-0.07185
	1.73227	0.0462	0.00523	0.03622	0.02806	1.73227	-0.07967	-0.00849	-0.06017	-0.05031
	1.74827	0.02324	0.00269	0.01844	0.01394	1.74827	-0.04751	-0.00519	-0.03625	-0.02932
	1.76527	0.01041	0.00121	0.0082	0.00613	1.76527	-0.02357	-0.00263	-0.01814	-0.0143
	1.78127	0.00625	0.00069	0.00439	0.00338	1.78127	-0.01062	-0.00119	-0.00809	-0.00629
	1.79727	0.00848	0.00082	0.00503	0.00401	1.79727	-0.00679	-0.00074	-0.00467	-0.00369
	1.81427	0.01573	0.00144	0.00854	0.00683	1.81427	-0.00941	-0.00096	-0.00566	-0.00453
	1.83027	0.02677	0.00239	0.01362	0.01077	1.83027	-0.01669	-0.00159	-0.00919	-0.00732
	1.84627	0.03943	0.00352	0.0188	0.01483	1.84627	-0.027	-0.00243	-0.01372	-0.0107
	1.86327	0.05069	0.00471	0.02284	0.01829	1.86327	-0.03816	-0.00328	-0.01772	-0.01358
	1.87927	0.05789	0.00581	0.02533	0.02115	1.87927	-0.04771	-0.00408	-0.02032	-0.01558
	1.89527	0.05988	0.00663	0.02681	0.02393	1.89527	-0.05387	-0.00488	-0.02181	-0.01734
	1.91227	0.05736	0.00683	0.02866	0.02787	1.91227	-0.05608	-0.00561	-0.02322	-0.02001
	1.92827	0.0529	0.00642	0.03335	0.03548	1.92827	-0.05504	-0.00603	-0.02613	-0.02507
	1.94427	0.04992	0.00574	0.04363	0.04981	1.94427	-0.05268	-0.00597	-0.0327	-0.03479
	1.96127	0.05077	0.00533	0.06016	0.07146	1.96127	-0.05155	-0.00562	-0.04505	-0.05156
	1.97727	0.05541	0.00543	0.08004	0.09639	1.97727	-0.05325	-0.0054	-0.06315	-0.07512
	1.99327	0.06268	0.00595	0.09935	0.11919	1.99327	-0.05754	-0.0055	-0.08351	-0.10074
	2.01027	0.07313	0.0069	0.11776	0.13885	2.01027	-0.06345	-0.00593	-0.10196	-0.12267
	2.02627	0.08972	0.0085	0.13844	0.15935	2.02627	-0.0718	-0.00673	-0.11827	-0.14007
	2.04227	0.11592	0.01115	0.16366	0.18329	2.04227	-0.0858	-0.00815	-0.13603	-0.1572
	2.05927	0.15353	0.01494	0.19192	0.20905	2.05927	-0.109	-0.01058	-0.15747	-0.17685
	2.07527	0.20179	0.01947	0.22227	0.23519	2.07527	-0.14336	-0.01417	-0.18155	-0.19798
	2.09127	0.25604	0.02387	0.25644	0.26421	2.09127	-0.18882	-0.01856	-0.20809	-0.22005
	2.10827	0.30573	0.0269	0.29315	0.29611	2.10827	-0.24168	-0.02294	-0.24024	-0.24689
	2.12427	0.33428	0.02748	0.31971	0.31941	2.12427	-0.29236	-0.02616	-0.27764	-0.27966
	2.14027	0.32535	0.02511	0.31619	0.31456	2.14027	-0.32434	-0.02707	-0.30784	-0.30671
	2.15727	0.27528	0.02017	0.27269	0.27089	2.15727	-0.3206	-0.02503	-0.30986	-0.30755
	2.17327	0.1995	0.01409	0.20134	0.20003	2.17327	-0.27556	-0.02039	-0.27194	-0.26967
	2.18927	0.12411	0.00853	0.1286	0.12792	2.18927	-0.20284	-0.01443	-0.20402	-0.20241
	2.20627	0.06906	0.00467	0.07597	0.07595	2.20627	-0.12792	-0.00886	-0.13194	-0.13105
	2.22227	0.03958	0.00267	0.05024	0.05045	2.22227	-0.0714	-0.00487	-0.07764	-0.07749
	2.23827	0.03212	0.00226	0.05085	0.05041	2.23827	-0.03933	-0.0027	-0.04842	-0.04859
	2.25527	0.0457	0.00345	0.08418	0.08139	2.25527	-0.02784	-0.00207	-0.04269	-0.04233
	2.27127	0.08581	0.0067	0.1663	0.15854	2.27127	-0.0345	-0.00288	-0.06421	-0.0618
	2.28727	0.15547	0.01227	0.3051	0.28952	2.28727	-0.06415	-0.00561	-0.12825	-0.12128
	2.30427	0.24032	0.01903	0.4729	0.44812	2.30427	-0.12331	-0.01061	-0.24934	-0.23477
	2.32027	0.30605	0.02431	0.60186	0.57038	2.32027	-0.20593	-0.01722	-0.41468	-0.39081
	2.33627	0.31849	0.02534	0.62514	0.59259	2.33627	-0.28465	-0.02307	-0.56846	-0.53695
	2.35327	0.27302	0.02165	0.53278	0.50501	2.35327	-0.32201	-0.0253	-0.6374	-0.60329
	2.36927	0.19985	0.01535	0.38343	0.36295	2.36927	-0.29977	-0.02272	-0.5865	-0.55596
	2.38527	0.13983	0.0095	0.25601	0.241	2.38527	-0.23615	-0.0169	-0.45184	-0.42859
	2.40227	0.1141	0.00594	0.19378	0.17987	2.40227	-0.17066	-0.01081	-0.31097	-0.29401
	2.41827	0.11527	0.0047	0.18739	0.17113	2.41827	-0.13272	-0.00668	-0.22235	-0.20786
	2.43427	0.12154	0.00474	0.20098	0.18109	2.43427	-0.12297	-0.00489	-0.19283	-0.17687
	2.45127	0.11724	0.00507	0.20592	0.18355	2.45127	-0.12288	-0.00461	-0.19345	-0.17439
	2.46727	0.10402	0.00533	0.20163	0.17799	2.46727	-0.11623	-0.00488	-0.19533	-0.17371
	2.48327	0.09634	0.00581	0.20952	0.18421	2.48327	-0.10327	-0.00517	-0.19353	-0.17032
	2.50027	0.10644	0.00693	0.24929	0.21961	2.50027	-0.0976	-0.0057	-0.20547	-0.18026
	2.51627	0.13194	0.00862	0.31317	0.27698	2.51627	-0.11153	-0.00685	-0.24977	-0.21997
	2.53227	0.15595	0.01009	0.36354	0.32179	2.53227	-0.14256	-0.0086	-0.31981	-0.28309
	2.54927	0.16061	0.0104	0.36024	0.31831	2.54927	-0.17249	-0.01019	-0.37845	-0.33578
	2.56527	0.14118	0.0093	0.29569	0.25986	2.56527	-0.18098	-0.01066	-0.38278	-0.33926
	2.58127	0.10718	0.00731	0.19944	0.17315	2.58127	-0.16102	-0.00967	-0.32093	-0.28314
	2.59827	0.07211	0.00519	0.11104	0.09412	2.59827	-0.12279	-0.00767	-0.221	-0.19296
	2.61427	0.04405	0.00342	0.05235	0.04221	2.61427	-0.0822	-0.00545	-0.12539	-0.10724
	2.63027	0.02474	0.00225	0.02374	0.01716	2.63027	-0.04952	-0.00357	-0.05979	-0.04902
	2.64727	0.01318	0.0018	0.01618	0.00993	2.64727	-0.02734	-0.00233	-0.02664	-0.01986
	2.66327	0.00806	0.00216	0.02141	0.01243	2.66327	-0.01441	-0.00185	-0.0167	-0.01051
	2.67927	0.00832	0.00319	0.03354	0.01943	2.67927	-0.0088	-0.00219	-0.02074	-0.01198
	2.69627	0.01366	0.00472	0.04719	0.02703	2.69627	-0.00914	-0.00328	-0.0322	-0.0184
	2.71227	0.02442	0.00652	0.05804	0.03219	2.71227	-0.01496	-0.00484	-0.0454	-0.02559
	2.72827	0.04022	0.00857	0.06556	0.03437	2.72827	-0.0264	-0.00663	-0.0557	-0.03038
	2.74527	0.05831	0.01098	0.07459	0.03669	2.74527	-0.04282	-0.00857	-0.06201	-0.03201
	2.76127	0.07406	0.01384	0.09304	0.04446	2.76127	-0.06092	-0.01067	-0.06857	-0.03325
	2.77727	0.08412	0.01711	0.12632	0.06146	2.77727	-0.07589	-0.013	-0.08346	-0.03944
	2.79427	0.08844	0.02039	0.17164	0.08619	2.79427	-0.0849	-0.01578	-0.1138	-0.05507
	2.81027	0.08908	0.02279	0.21827	0.11211	2.81027	-0.08915	-0.01889	-0.15964	-0.08008
	2.82627	0.08848	0.02337	0.25654	0.13323	2.82627	-0.09156	-0.0217	-0.21149	-0.1087
	2.84327	0.08901	0.02211	0.28701	0.14945	2.84327	-0.09386	-0.02308	-0.25724	-0.13371
	2.85927	0.09176	0.01998	0.31452	0.16345	2.85927	-0.0968	-0.02248	-0.29257	-0.1524
	2.87527	0.09378	0.01777	0.3322	0.17222	2.87527	-0.10034	-0.0205	-0.31908	-0.16594
	2.89227	0.08902	0.01539	0.32161	0.16687	2.89227	-0.10169	-0.018	-0.33211	-0.17231
	2.90827	0.07463	0.01259	0.27567	0.14394	2.90827	-0.09555	-0.01525	-0.31765	-0.16493
	2.92427	0.05507	0.00988	0.21282	0.11309	2.92427	-0.07944	-0.01224	-0.27044	-0.14142
	2.94127	0.03887	0.00823	0.16435	0.08994	2.94127	-0.05786	-0.00943	-0.20746	-0.11064
	2.95727	0.03156	0.00808	0.14751	0.08243	2.95727	-0.03931	-0.00762	-0.1568	-0.08667
	2.97327	0.0321	0.00881	0.15483	0.08567	2.97327	-0.02958	-0.00715	-0.13478	-0.07679
	2.99027	0.03508	0.00927	0.16388	0.08809	2.99027	-0.02841	-0.00756	-0.13628	-0.07725
	3.00627	0.03529	0.0087	0.15581	0.08113	3.00627	-0.03125	-0.00792	-0.14362	-0.07879
	3.02227	0.03163	0.00716	0.12733	0.06443	3.02227	-0.033	-0.0076	-0.14051	-0.07409
	3.03927	0.02807	0.00556	0.09025	0.04454	3.03927	-0.03149	-0.00656	-0.12111	-0.06165
	3.05527	0.03129	0.00507	0.06107	0.02944	3.05527	-0.0292	-0.00539	-0.09179	-0.04546
	3.07127	0.04635	0.00631	0.04987	0.02379	3.07127	-0.03232	-0.00505	-0.06585	-0.03214
	3.08827	0.0727	0.00904	0.05614	0.02733	3.08827	-0.04687	-0.00632	-0.05436	-0.02681
	3.10427	0.10331	0.01209	0.07211	0.03656	3.10427	-0.07373	-0.00908	-0.05944	-0.0304
	3.12027	0.1285	0.01418	0.08934	0.04742	3.12027	-0.10634	-0.01232	-0.07457	-0.03973
	3.13727	0.1416	0.01475	0.10295	0.05698	3.13727	-0.13382	-0.01459	-0.0907	-0.05012
	3.15327	0.14175	0.01411	0.11115	0.06338	3.15327	-0.14789	-0.01517	-0.10228	-0.05827
	3.16927	0.13251	0.0129	0.11313	0.06548	3.16927	-0.14748	-0.01434	-0.10838	-0.063
	3.18627	0.11966	0.01178	0.10924	0.06363	3.18627	-0.13746	-0.01294	-0.10966	-0.06446
	3.20227	0.10883	0.01105	0.10229	0.05991	3.20227	-0.12454	-0.01175	-0.10671	-0.0634
	3.21827	0.10209	0.01072	0.0949	0.05609	3.21827	-0.11397	-0.01108	-0.10088	-0.06108
	3.23527	0.09594	0.01026	0.0861	0.05137	3.23527	-0.10691	-0.01079	-0.09361	-0.05823
	3.25127	0.08563	0.00912	0.07286	0.04371	3.25127	-0.09974	-0.0103	-0.0841	-0.05365
	3.26727	0.07129	0.00729	0.05525	0.03317	3.26727	-0.0882	-0.0091	-0.07031	-0.04561
	3.28427	0.0581	0.0054	0.03766	0.02254	3.28427	-0.07288	-0.00725	-0.05284	-0.03451
	3.30027	0.05015	0.00402	0.0246	0.01472	3.30027	-0.05916	-0.00535	-0.03586	-0.02334
	3.31627	0.04657	0.00322	0.01713	0.01042	3.31627	-0.05125	-0.00396	-0.02348	-0.0151
	3.33327	0.04403	0.00271	0.01359	0.00864	3.33327	-0.04821	-0.00318	-0.01659	-0.01057
	3.34927	0.04105	0.00232	0.01254	0.0083	3.34927	-0.04644	-0.0027	-0.01361	-0.00874
	3.36527	0.03853	0.00209	0.01361	0.00888	3.36527	-0.04404	-0.00237	-0.01309	-0.00849
	3.38227	0.03707	0.00209	0.01651	0.01007	3.38227	-0.04149	-0.00218	-0.01457	-0.0092
	3.39827	0.03614	0.00222	0.02	0.0116	3.39827	-0.03949	-0.0022	-0.01759	-0.01051
	3.41427	0.03577	0.00234	0.02257	0.0138	3.41427	-0.03801	-0.00232	-0.02095	-0.01232
	3.43127	0.03795	0.00244	0.02406	0.01801	3.43127	-0.0377	-0.00244	-0.02354	-0.01516
	3.44727	0.04504	0.00262	0.02589	0.02574	3.44727	-0.0408	-0.00258	-0.02556	-0.02051
	3.46327	0.05657	0.00299	0.02921	0.03662	3.46327	-0.04913	-0.00283	-0.02838	-0.0295
	3.48027	0.06817	0.00347	0.03323	0.04734	3.48027	-0.06124	-0.00322	-0.0325	-0.04088
	3.49627	0.07407	0.00389	0.03577	0.05336	3.49627	-0.07195	-0.00363	-0.03643	-0.05067
	3.51227	0.07133	0.00425	0.03567	0.05257	3.51227	-0.07573	-0.00389	-0.03795	-0.05459
	3.52927	0.06151	0.00476	0.0339	0.04706	3.52927	-0.0706	-0.00403	-0.03652	-0.0517
	3.54527	0.0488	0.00561	0.03222	0.04111	3.54527	-0.05911	-0.00433	-0.03368	-0.04514
	3.56127	0.03692	0.00669	0.03115	0.03747	3.56127	-0.04594	-0.00503	-0.03139	-0.03937
	3.57827	0.02737	0.00747	0.02973	0.03562	3.57827	-0.03458	-0.00607	-0.03007	-0.03665
	3.59427	0.01987	0.00738	0.02687	0.03331	3.59427	-0.02597	-0.00699	-0.02877	-0.03598
	3.61027	0.0138	0.00633	0.02256	0.029	3.61027	-0.0193	-0.00721	-0.02644	-0.03476
	3.62727	0.00897	0.00467	0.01757	0.02287	3.62727	-0.0137	-0.00647	-0.02282	-0.03115
	3.64327	0.00561	0.003	0.0129	0.01623	3.64327	-0.00899	-0.00497	-0.01822	-0.02507
	3.65927	0.00421	0.00176	0.00981	0.01057	3.65927	-0.00535	-0.00329	-0.01328	-0.01787
	3.67627	0.00568	0.00114	0.01021	0.00721	3.67627	-0.00301	-0.00188	-0.00884	-0.01121
	3.69227	0.01134	0.00123	0.0166	0.00724	3.69227	-0.00212	-0.00101	-0.0061	-0.00642
	3.70827	0.02208	0.00205	0.03085	0.01175	3.70827	-0.00328	-0.00074	-0.00692	-0.00435
	3.72527	0.03676	0.00369	0.05268	0.02233	3.72527	-0.00798	-0.00119	-0.01424	-0.00608
	3.74127	0.05206	0.00625	0.07968	0.04163	3.74127	-0.01817	-0.00264	-0.03176	-0.01353
	3.75727	0.06484	0.00989	0.10949	0.0725	3.75727	-0.0348	-0.00537	-0.0617	-0.02973
	3.77427	0.0751	0.01455	0.14067	0.11391	3.77427	-0.05594	-0.00947	-0.10157	-0.05748
	3.79027	0.08572	0.01943	0.16978	0.15607	3.79027	-0.07712	-0.01447	-0.14362	-0.09656
	3.80627	0.09914	0.02296	0.18912	0.18196	3.80627	-0.09451	-0.01936	-0.17831	-0.14063
	3.82227	0.11517	0.0238	0.19134	0.17939	3.82227	-0.10776	-0.02288	-0.19861	-0.17683
	3.83927	0.13149	0.02195	0.17753	0.15144	3.83927	-0.11883	-0.02404	-0.20099	-0.19114
	3.85527	0.14466	0.01878	0.15694	0.11437	3.85527	-0.1286	-0.02264	-0.18559	-0.17718
	3.87127	0.15093	0.01615	0.14107	0.08548	3.87127	-0.13573	-0.01958	-0.15847	-0.14223
	3.88827	0.14804	0.01552	0.13853	0.07485	3.88827	-0.13866	-0.01652	-0.13221	-0.1034
	3.90427	0.13793	0.01765	0.1552	0.08641	3.90427	-0.13774	-0.01518	-0.12123	-0.0779
	3.92027	0.12654	0.02226	0.19317	0.11968	3.92027	-0.13489	-0.01656	-0.13437	-0.07574
	3.93727	0.11915	0.02788	0.2453	0.16709	3.93727	-0.13188	-0.0205	-0.17102	-0.09814
	3.95327	0.1163	0.03216	0.29366	0.21302	3.95327	-0.12941	-0.02579	-0.22243	-0.13914
	3.96927	0.11494	0.03336	0.31935	0.24153	3.96927	-0.12749	-0.03052	-0.27527	-0.18737
	3.98627	0.11247	0.0315	0.31548	0.24556	3.98627	-0.12596	-0.03306	-0.31603	-0.22904
	4.00227	0.10788	0.028	0.287	0.22769	4.00227	-0.12427	-0.0329	-0.33448	-0.2532
	4.01827	0.10022	0.02407	0.24325	0.19462	4.01827	-0.12112	-0.03065	-0.32698	-0.25471
	4.03527	0.08927	0.0203	0.1928	0.15479	4.03527	-0.11484	-0.02729	-0.29557	-0.23435
	4.05127	0.07785	0.01724	0.14699	0.11947	4.05127	-0.10462	-0.02344	-0.24733	-0.19756
	4.06727	0.07166	0.01586	0.11888	0.10159	4.06727	-0.09192	-0.01966	-0.19343	-0.1541
	4.08427	0.07437	0.01683	0.11585	0.10783	4.08427	-0.0807	-0.01683	-0.148	-0.11678
	4.10027	0.08297	0.01944	0.13193	0.13154	4.10027	-0.07529	-0.01603	-0.12339	-0.09753
	4.11627	0.08921	0.02168	0.15012	0.15498	4.11627	-0.07672	-0.01755	-0.1226	-0.10092
	4.13327	0.0868	0.02175	0.15551	0.1621	4.13327	-0.08118	-0.02028	-0.13613	-0.1204
	4.14927	0.07757	0.01973	0.1472	0.15204	4.14927	-0.08283	-0.02215	-0.14764	-0.14087
	4.16527	0.06994	0.01745	0.13684	0.13776	4.16527	-0.07867	-0.02159	-0.14565	-0.14839
	4.18227	0.07131	0.01661	0.13538	0.13264	4.18227	-0.07094	-0.01882	-0.13178	-0.14007
	4.19827	0.08215	0.01748	0.14366	0.13759	4.19827	-0.06535	-0.01556	-0.11794	-0.12516
	4.21427	0.09702	0.01897	0.15553	0.14391	4.21427	-0.0673	-0.01377	-0.11578	-0.1164
	4.23127	0.11041	0.02003	0.16665	0.14411	4.23127	-0.07874	-0.01425	-0.1284	-0.11948
	4.24727	0.12006	0.02037	0.17667	0.13788	4.24727	-0.09719	-0.01642	-0.15025	-0.12991
	4.26327	0.12462	0.02006	0.18311	0.12794	4.26327	-0.11694	-0.01895	-0.17269	-0.1385
	4.28027	0.12114	0.01897	0.17847	0.11443	4.28027	-0.13166	-0.02063	-0.18822	-0.13879
	4.29627	0.10776	0.01712	0.15757	0.09628	4.29627	-0.13632	-0.02086	-0.19122	-0.13049
	4.31227	0.0877	0.01509	0.12492	0.07539	4.31227	-0.12845	-0.01963	-0.17798	-0.11731
	4.32927	0.06808	0.01385	0.09207	0.05666	4.32927	-0.1098	-0.01747	-0.14951	-0.10307
	4.34527	0.05492	0.01412	0.06879	0.04406	4.34527	-0.08642	-0.01535	-0.11352	-0.08948
	4.36127	0.05012	0.016	0.05789	0.03827	4.36127	-0.06578	-0.01417	-0.08061	-0.07652
	4.37827	0.052	0.01903	0.05625	0.03745	4.37827	-0.05274	-0.01449	-0.05818	-0.0639
	4.39427	0.05699	0.02224	0.0581	0.03878	4.39427	-0.04812	-0.01625	-0.04741	-0.05222
	4.41027	0.06152	0.02433	0.05814	0.04001	4.41027	-0.04985	-0.01898	-0.04494	-0.04262
	4.42727	0.06386	0.02444	0.05444	0.04063	4.42727	-0.05469	-0.02185	-0.0457	-0.03552
	4.44327	0.06486	0.02263	0.04897	0.0416	4.44327	-0.0594	-0.0237	-0.04527	-0.03023
	4.45927	0.06626	0.01976	0.04478	0.0438	4.45927	-0.06224	-0.02365	-0.0419	-0.02602
	4.47627	0.06886	0.01688	0.04308	0.04663	4.47627	-0.06374	-0.02156	-0.03714	-0.02332
	4.49227	0.07252	0.01484	0.04314	0.0489	4.49227	-0.06592	-0.01843	-0.03408	-0.02357
	4.50827	0.07728	0.01397	0.04415	0.05048	4.50827	-0.07005	-0.01564	-0.03478	-0.028
	4.52527	0.08378	0.01422	0.04609	0.05269	4.52527	-0.07534	-0.01433	-0.0392	-0.03642
	4.54127	0.09168	0.01504	0.04888	0.05698	4.54127	-0.0799	-0.0146	-0.04567	-0.04698
	4.55727	0.09829	0.01565	0.05143	0.06332	4.55727	-0.08289	-0.01555	-0.052	-0.05681
	4.57427	0.09972	0.01553	0.05193	0.06999	4.57427	-0.08533	-0.01597	-0.05616	-0.0633
	4.59027	0.09455	0.01445	0.04924	0.07455	4.59027	-0.0888	-0.01509	-0.05722	-0.06549
	4.60627	0.08565	0.01271	0.0441	0.0752	4.60627	-0.09337	-0.01324	-0.05586	-0.0648
	4.62327	0.07828	0.01097	0.03905	0.07218	4.62327	-0.09717	-0.01145	-0.05352	-0.06375
	4.63927	0.07605	0.01011	0.03691	0.06792	4.63927	-0.09828	-0.01049	-0.05096	-0.06363
	4.65527	0.07871	0.01067	0.03879	0.06532	4.65527	-0.09628	-0.01047	-0.04769	-0.06315
	4.67227	0.083	0.01253	0.04326	0.065	4.67227	-0.09194	-0.01089	-0.04311	-0.06019
	4.68827	0.08522	0.01488	0.04758	0.06478	4.68827	-0.08623	-0.01144	-0.03826	-0.05515
	4.70427	0.08372	0.01682	0.04967	0.06193	4.70427	-0.08062	-0.01241	-0.03608	-0.052
	4.72127	0.07925	0.01759	0.04908	0.05594	4.72127	-0.07721	-0.01443	-0.03923	-0.05505
	4.73727	0.0738	0.01706	0.04662	0.04876	4.73727	-0.07712	-0.01742	-0.04697	-0.06408
	4.75327	0.06906	0.01565	0.04356	0.04302	4.75327	-0.07871	-0.02036	-0.05448	-0.0733
	4.77027	0.06646	0.01439	0.0416	0.04083	4.77027	-0.0782	-0.02206	-0.0561	-0.07565
	4.78627	0.06681	0.01441	0.04255	0.0432	4.78627	-0.07302	-0.02219	-0.05003	-0.06851
	4.80227	0.06957	0.01628	0.0469	0.04947	4.80227	-0.06443	-0.02165	-0.03977	-0.05541
	4.81927	0.07267	0.01955	0.05247	0.05674	4.81927	-0.05689	-0.0216	-0.03112	-0.04295
	4.83527	0.07398	0.02299	0.05554	0.06089	4.83527	-0.05457	-0.02228	-0.02812	-0.03645
	4.85127	0.07254	0.02526	0.05357	0.05925	4.85127	-0.05818	-0.02295	-0.03129	-0.03759
	4.86827	0.06832	0.02541	0.04704	0.05212	4.86827	-0.06473	-0.02263	-0.038	-0.0442
	4.88427	0.06154	0.02336	0.0386	0.04236	4.88427	-0.07026	-0.02114	-0.04443	-0.0517
	4.90027	0.05291	0.02009	0.03105	0.03335	4.90027	-0.07301	-0.01898	-0.04765	-0.05614
	4.91727	0.04408	0.01716	0.02576	0.02737	4.91727	-0.07395	-0.01694	-0.04747	-0.05683
	4.93327	0.03711	0.01575	0.02275	0.02542	4.93327	-0.0748	-0.01555	-0.04631	-0.05615
	4.94927	0.03338	0.0159	0.02142	0.02741	4.94927	-0.0758	-0.01479	-0.04671	-0.05642
	4.96627	0.03364	0.01664	0.02158	0.03269	4.96627	-0.07549	-0.01421	-0.04889	-0.05721
	4.98227	0.03914	0.01712	0.02416	0.04074	4.98227	-0.0723	-0.01326	-0.05032	-0.05574
	4.99827	0.05198	0.01736	0.03103	0.0516	4.99827	-0.0663	-0.01169	-0.04817	-0.04983
	5.01527	0.07341	0.01792	0.04374	0.06512	5.01527	-0.05972	-0.00985	-0.04213	-0.04032
	5.03127	0.10179	0.01912	0.06201	0.07959	5.03127	-0.05652	-0.00861	-0.03551	-0.03123
	5.04727	0.13229	0.02079	0.08295	0.09212	5.04727	-0.06152	-0.00908	-0.03391	-0.02779
	5.06427	0.15859	0.02271	0.10132	0.0997	5.06427	-0.07826	-0.01195	-0.04198	-0.03421
	5.08027	0.17539	0.02479	0.1113	0.10071	5.08027	-0.10601	-0.0169	-0.06028	-0.05145
	5.09627	0.17982	0.02711	0.10957	0.09553	5.09627	-0.13835	-0.02254	-0.08379	-0.07551
	5.11327	0.17259	0.02933	0.09722	0.08627	5.11327	-0.16504	-0.02721	-0.10347	-0.0976
	5.12927	0.15644	0.0306	0.07906	0.07551	5.12927	-0.17743	-0.02986	-0.11088	-0.10843
	5.14527	0.13652	0.03016	0.06095	0.06534	5.14527	-0.17276	-0.03045	-0.10338	-0.1044
	5.16227	0.12021	0.0283	0.04752	0.05747	5.16227	-0.1548	-0.02964	-0.08562	-0.09026
	5.17827	0.11455	0.02643	0.04109	0.05335	5.17827	-0.13176	-0.02834	-0.0658	-0.07507
	5.19427	0.12243	0.0261	0.04119	0.05346	5.19427	-0.11134	-0.02747	-0.05043	-0.06535
	5.21127	0.13885	0.02762	0.04509	0.05656	5.21127	-0.10022	-0.02776	-0.0418	-0.06194
	5.22727	0.15318	0.02974	0.049	0.06023	5.22727	-0.10178	-0.0294	-0.03902	-0.06192
	5.24327	0.15615	0.03067	0.04988	0.06229	5.24327	-0.11464	-0.03186	-0.04002	-0.06224
	5.26027	0.14616	0.0294	0.04681	0.06176	5.26027	-0.13228	-0.03401	-0.04287	-0.06186
	5.27627	0.12883	0.02629	0.04116	0.05906	5.27627	-0.14602	-0.0345	-0.04589	-0.06117
	5.29227	0.11125	0.02264	0.03557	0.05561	5.29227	-0.15024	-0.03238	-0.04753	-0.06065
	5.30927	0.09701	0.01974	0.03229	0.05329	5.30927	-0.14562	-0.02797	-0.04677	-0.0602
	5.32527	0.08622	0.01805	0.03201	0.05377	5.32527	-0.13708	-0.02271	-0.04402	-0.05984
	5.34127	0.07857	0.0174	0.03403	0.05748	5.34127	-0.12831	-0.01829	-0.04119	-0.06009
	5.35827	0.07528	0.0175	0.03732	0.06312	5.35827	-0.119	-0.01564	-0.04043	-0.06173
	5.37427	0.07804	0.01836	0.04152	0.06826	5.37427	-0.10716	-0.01459	-0.0422	-0.06468
	5.39027	0.08666	0.01985	0.04656	0.07059	5.39027	-0.09279	-0.01458	-0.04482	-0.06751
	5.40727	0.09854	0.02146	0.05191	0.06897	5.40727	-0.07854	-0.0151	-0.04597	-0.06803
	5.42327	0.11134	0.02271	0.05679	0.06409	5.42327	-0.06817	-0.016	-0.045	-0.06538
	5.43927	0.12571	0.02388	0.0615	0.05829	5.43927	-0.0649	-0.0172	-0.04354	-0.06122
	5.45627	0.14384	0.02597	0.0676	0.05422	5.45627	-0.06968	-0.01843	-0.04379	-0.05845
	5.47227	0.16507	0.02937	0.07585	0.05318	5.47227	-0.0801	-0.0192	-0.04615	-0.05791
	5.48827	0.18262	0.03298	0.08433	0.05442	5.48827	-0.09122	-0.01923	-0.04883	-0.05728
	5.50527	0.18722	0.03476	0.08906	0.05618	5.50527	-0.09891	-0.01879	-0.05002	-0.05399
	5.52127	0.17372	0.03337	0.08683	0.05707	5.52127	-0.10201	-0.01864	-0.04973	-0.04871
	5.53727	0.14528	0.02934	0.07775	0.05641	5.53727	-0.10118	-0.01934	-0.04921	-0.04496
	5.55427	0.11137	0.02451	0.06485	0.0539	5.55427	-0.09678	-0.02066	-0.04907	-0.0454
	5.57027	0.08208	0.02093	0.05215	0.04982	5.57027	-0.08914	-0.02188	-0.04873	-0.04921
	5.58627	0.06402	0.01967	0.04258	0.04535	5.58627	-0.08008	-0.02253	-0.04749	-0.05314
	5.60327	0.05862	0.02058	0.03712	0.04215	5.60327	-0.07337	-0.02264	-0.04569	-0.05438
	5.61927	0.06262	0.02268	0.03485	0.04116	5.61927	-0.07269	-0.0226	-0.0447	-0.05241
	5.63527	0.07023	0.02485	0.03385	0.04233	5.63527	-0.07933	-0.02262	-0.04581	-0.04878
	5.65227	0.07595	0.02612	0.03237	0.04496	5.65227	-0.0911	-0.02258	-0.04913	-0.04546
	5.66827	0.07674	0.02571	0.0294	0.04784	5.66827	-0.10388	-0.02215	-0.0535	-0.04345
	5.68427	0.07244	0.02322	0.02501	0.04952	5.68427	-0.11478	-0.0214	-0.05741	-0.04262
	5.70127	0.06532	0.01918	0.02034	0.04955	5.70127	-0.12382	-0.02075	-0.05971	-0.04257
	5.71727	0.05865	0.015	0.01696	0.04966	5.71727	-0.13124	-0.02049	-0.05937	-0.04314
	5.73327	0.05466	0.01208	0.01607	0.05246	5.73327	-0.13438	-0.02041	-0.05517	-0.04395
	5.75027	0.05356	0.01091	0.01795	0.05852	5.75027	-0.12888	-0.01997	-0.04672	-0.04417
	5.76627	0.05436	0.01104	0.02211	0.06553	5.76627	-0.11373	-0.01876	-0.03569	-0.04309
	5.78227	0.05632	0.01174	0.02761	0.07033	5.78227	-0.09384	-0.01679	-0.02532	-0.04136
	5.79927	0.05936	0.01277	0.03312	0.0713	5.79927	-0.07691	-0.01456	-0.01852	-0.04137
	5.81527	0.06351	0.0142	0.03723	0.0687	5.81527	-0.06787	-0.01293	-0.01628	-0.04548
	5.83127	0.06832	0.01621	0.03908	0.06368	5.83127	-0.06603	-0.01278	-0.01774	-0.05379
	5.84827	0.07276	0.01866	0.0389	0.05766	5.84827	-0.06688	-0.01429	-0.02104	-0.06327
	5.86427	0.07557	0.02117	0.03757	0.05196	5.86427	-0.0665	-0.01692	-0.02449	-0.06963
	5.88027	0.07614	0.02319	0.03607	0.04733	5.88027	-0.06469	-0.01998	-0.02759	-0.07059
	5.89727	0.07541	0.02414	0.03547	0.04412	5.89727	-0.06459	-0.02311	-0.03107	-0.06731
	5.91327	0.0752	0.02387	0.03672	0.04276	5.91327	-0.06937	-0.02606	-0.03583	-0.06271
	5.92927	0.07613	0.02292	0.04005	0.0435	5.92927	-0.07892	-0.02825	-0.04127	-0.05854
	5.94627	0.07645	0.02228	0.04421	0.0455	5.94627	-0.08943	-0.02882	-0.04528	-0.05475
	5.96227	0.07398	0.02261	0.04724	0.04694	5.96227	-0.09628	-0.0276	-0.0462	-0.05089
	5.97827	0.0693	0.02388	0.04815	0.04634	5.97827	-0.09733	-0.0256	-0.04466	-0.04739
	5.99427	0.06617	0.02551	0.04763	0.04378	5.99427	-0.09379	-0.0245	-0.04337	-0.0454
	6.01127	0.06817	0.02686	0.04699	0.04048	6.01127	-0.08867	-0.02521	-0.04496	-0.0456
	6.02727	0.07452	0.02742	0.04663	0.03755	6.02727	-0.08437	-0.02717	-0.04988	-0.0473
	6.04327	0.08016	0.02687	0.04548	0.03511	6.04327	-0.08168	-0.02879	-0.05606	-0.04859
	6.06027	0.07994	0.02523	0.04207	0.03266	6.06027	-0.08006	-0.0289	-0.06034	-0.04754
	6.07627	0.07312	0.02313	0.03619	0.03013	6.07627	-0.07863	-0.02746	-0.0604	-0.0436
	6.09227	0.06346	0.02161	0.02947	0.02839	6.09227	-0.07707	-0.02531	-0.05609	-0.03805
	6.10927	0.05499	0.02115	0.02397	0.02832	6.10927	-0.07567	-0.0232	-0.04931	-0.03303
	6.12527	0.04856	0.02113	0.0206	0.02954	6.12527	-0.07475	-0.02134	-0.04283	-0.03012
	6.14127	0.04256	0.02026	0.01879	0.03055	6.14127	-0.07385	-0.01956	-0.03848	-0.02965
	6.15827	0.03626	0.01793	0.01774	0.03029	6.15827	-0.0716	-0.01788	-0.0362	-0.03104
	6.17427	0.03107	0.01487	0.01727	0.02946	6.17427	-0.06668	-0.01669	-0.03437	-0.03365
	6.19027	0.02932	0.01239	0.01758	0.02999	6.19027	-0.05905	-0.01627	-0.03143	-0.03709
	6.20727	0.03205	0.01124	0.01852	0.03329	6.20727	-0.05024	-0.01637	-0.02698	-0.04078
	6.22327	0.03829	0.01114	0.01951	0.03876	6.22327	-0.04223	-0.01641	-0.02192	-0.04361
	6.23927	0.04565	0.01132	0.01981	0.04413	6.23927	-0.03643	-0.01619	-0.01747	-0.04463
	6.25627	0.05177	0.01129	0.01927	0.04708	6.25627	-0.03347	-0.01598	-0.01457	-0.0441
	6.27227	0.05529	0.01103	0.01827	0.04709	6.27227	-0.03353	-0.01613	-0.01349	-0.04333
	6.28827	0.05633	0.01094	0.01747	0.04566	6.28827	-0.03641	-0.01648	-0.01401	-0.04346
	6.30527	0.05568	0.01123	0.01729	0.04507	6.30527	-0.04129	-0.01656	-0.0154	-0.04435
	6.32127	0.05396	0.01178	0.01792	0.04669	6.32127	-0.04676	-0.01594	-0.01671	-0.04468
	6.33727	0.0513	0.01238	0.01939	0.05028	6.33727	-0.05112	-0.01459	-0.01717	-0.04315
	6.35427	0.04791	0.01292	0.02158	0.05464	6.35427	-0.05284	-0.01291	-0.01667	-0.03963
	6.37027	0.04436	0.01349	0.02402	0.05828	6.37027	-0.05119	-0.01149	-0.01603	-0.03553
	6.38627	0.04115	0.01402	0.02585	0.05973	6.38627	-0.04691	-0.01075	-0.01636	-0.03308
	6.40327	0.03826	0.01423	0.02626	0.05755	6.40327	-0.04232	-0.01082	-0.01825	-0.03386
	6.41927	0.03565	0.0139	0.02505	0.05142	6.41927	-0.03991	-0.01152	-0.0211	-0.03775
	6.43527	0.03371	0.01317	0.02274	0.04294	6.43527	-0.04039	-0.01252	-0.02349	-0.04291
	6.45227	0.03309	0.01241	0.02021	0.03515	6.45227	-0.04221	-0.01341	-0.02407	-0.04697
	6.46827	0.03405	0.01179	0.01809	0.03032	6.46827	-0.04315	-0.01386	-0.02274	-0.04877
	6.48427	0.03627	0.01128	0.01664	0.02871	6.48427	-0.04244	-0.01377	-0.0205	-0.04902
	6.50127	0.03905	0.01084	0.01604	0.02902	6.50127	-0.04086	-0.01336	-0.01859	-0.04893
	6.51727	0.04172	0.01047	0.01644	0.02983	6.51727	-0.03948	-0.0129	-0.01776	-0.04849
	6.53327	0.04365	0.01019	0.01802	0.03047	6.53327	-0.03866	-0.01269	-0.01795	-0.04639
	6.55027	0.0443	0.00997	0.02061	0.03094	6.55027	-0.03845	-0.01293	-0.01881	-0.04162
	6.56627	0.04341	0.00991	0.02347	0.03119	6.56627	-0.03946	-0.01374	-0.01985	-0.03486
	6.58227	0.04148	0.01024	0.02563	0.03108	6.58227	-0.04263	-0.01516	-0.02074	-0.02815
	6.59927	0.03963	0.0111	0.02647	0.03083	6.59927	-0.04792	-0.01687	-0.02144	-0.0234
	6.61527	0.03886	0.01229	0.02617	0.03134	6.61527	-0.05363	-0.01838	-0.02215	-0.02112
	6.63127	0.03921	0.01337	0.02533	0.03346	6.63127	-0.05727	-0.0191	-0.02302	-0.02065
	6.64827	0.03977	0.01395	0.02443	0.03713	6.64827	-0.05727	-0.01863	-0.02387	-0.0211
	6.66427	0.03943	0.01398	0.02353	0.04112	6.66427	-0.05375	-0.01713	-0.02415	-0.02205
	6.68027	0.03756	0.01376	0.02243	0.0437	6.68027	-0.04794	-0.01521	-0.02335	-0.02359
	6.69727	0.03429	0.01381	0.02098	0.04387	6.69727	-0.04139	-0.01374	-0.02139	-0.02589
	6.71327	0.03047	0.01435	0.01924	0.04191	6.71327	-0.03548	-0.01324	-0.01884	-0.02905
	6.72927	0.02723	0.01529	0.01744	0.03889	6.72927	-0.03123	-0.01377	-0.01668	-0.0326
	6.74627	0.02537	0.01616	0.01571	0.03565	6.74627	-0.02933	-0.0149	-0.01573	-0.03583
	6.76227	0.02501	0.01658	0.01412	0.03231	6.76227	-0.02985	-0.01626	-0.0162	-0.03814
	6.77827	0.02591	0.0165	0.01276	0.02876	6.77827	-0.03193	-0.01747	-0.01744	-0.03946
	6.79527	0.02783	0.01611	0.01168	0.0251	6.79527	-0.03402	-0.01825	-0.01836	-0.03986
	6.81127	0.03023	0.01562	0.01089	0.02177	6.81127	-0.03468	-0.01835	-0.01826	-0.03934
	6.82727	0.03195	0.01489	0.01022	0.01924	6.82727	-0.0336	-0.01778	-0.01722	-0.03801
	6.84427	0.03174	0.01382	0.0095	0.0178	6.84427	-0.03165	-0.01677	-0.01581	-0.03617
	6.86027	0.02931	0.01238	0.00871	0.01745	6.86027	-0.02991	-0.01557	-0.01455	-0.03393
	6.87627	0.02565	0.01076	0.008	0.01774	6.87627	-0.02874	-0.0142	-0.01352	-0.03099
	6.89327	0.02222	0.00932	0.0074	0.01791	6.89327	-0.02786	-0.01266	-0.0126	-0.02723
	6.90927	0.01982	0.00834	0.00694	0.01741	6.90927	-0.02691	-0.01107	-0.01168	-0.02307
	6.92527	0.0184	0.0079	0.00658	0.01641	6.92527	-0.02586	-0.00964	-0.01075	-0.01944
	6.94227	0.01737	0.00794	0.00638	0.01559	6.94227	-0.02485	-0.00862	-0.0099	-0.01702
	6.95827	0.01612	0.0082	0.00634	0.01534	6.95827	-0.02388	-0.00812	-0.00926	-0.01595
	6.97427	0.01423	0.00822	0.00628	0.01519	6.97427	-0.0227	-0.00831	-0.00883	-0.0158
	6.99127	0.01162	0.00762	0.00591	0.01426	6.99127	-0.0209	-0.00919	-0.00847	-0.01597
	7.00727	0.00858	0.00627	0.005	0.01195	7.00727	-0.01812	-0.01048	-0.00797	-0.01591
	7.02327	0.00557	0.00447	0.00368	0.00861	7.02327	-0.01461	-0.01144	-0.00714	-0.01521
	7.04027	0.00312	0.00269	0.00229	0.00521	7.04027	-0.01096	-0.01129	-0.00594	-0.0137
	7.05627	0.00148	0.00136	0.00119	0.00262	7.05627	-0.00771	-0.0097	-0.00452	-0.01137
	7.07227	0.00059	0.00056	0.0005	0.00109	7.07227	-0.00511	-0.00713	-0.00311	-0.00852
	7.08927	0.0002	0.00019	0.00018	0.00037	7.08927	-0.00314	-0.00445	-0.00191	-0.00563
	7.10527	5e-05	6e-05	5e-05	0.0001	7.10527	-0.00174	-0.00235	-0.00102	-0.00321
	7.12127	0	1e-05	1e-05	2e-05	7.12127	-0.00084	-0.00104	-0.00048	-0.00155
	7.13827	0	0	0	0	7.13827	-0.00034	-0.00038	-0.00019	-0.00063
	7.15427	0	0	0	0	7.15427	-0.00012	-0.00012	-6e-05	-0.00021
	7.17027	0	0	0	0	7.17027	-2e-05	-2e-05	-2e-05	-5e-05
	7.18727	0	0	0	0	7.18727	-1e-05	-1e-05	0	-1e-05
	7.20327	0	0	0	0	7.20327	0	0	0	0
	7.21927	0	0	0	0	7.21927	0	0	0	0
	7.23627	0	0	0	0	7.23627	0	0	0	0
	7.25227	0	0	0	0	7.25227	0	0	0	0
	7.26827	0	0	0	0	7.26827	0	0	0	0
	7.28527	0	0	0	0	7.28527	0	0	0	0
	7.30127	0	0	0	0	7.30127	0	0	0	0
	7.31727	0	0	0	0	7.31727	0	0	0	0
	7.33427	0	0	0	0	7.33427	0	0	0	0
	7.35027	0	0	0	0	7.35027	0	0	0	0
	7.36627	0	0	0	0	7.36627	0	0	0	0
	7.38327	0	0	0	0	7.38327	0	0	0	0
	7.39927	0	0	0	0	7.39927	0	0	0	0
	7.41527	0	0	0	0	7.41527	0	0	0	0
	7.43227	0	0	0	0	7.43227	0	0	0	0
	7.44827	0	0	0	0	7.44827	0	0	0	0
	7.46427	0	0	0	0	7.46427	0	0	0	0
	7.48127	0	0	0	0	7.48127	0	0	0	0
	7.49727	0	0	0	0	7.49727	0	0	0	0
	7.51327	0	0	0	0	7.51327	0	0	0	0
	7.53027	0	0	0	0	7.53027	0	0	0	0
	7.54627	0	0	0	0	7.54627	0	0	0	0
	7.56227	0	0	0	0	7.56227	0	0	0	0
	7.57927	0	0	0	0	7.57927	0	0	0	0
	7.59527	0	0	0	0	7.59527	0	0	0	0
	7.61127	0	0	0	0	7.61127	0	0	0	0
	7.62827	0	0	0	0	7.62827	0	0	0	0
	7.64427	0	0	0	0	7.64427	0	0	0	0
	7.66027	0	0	0	0	7.66027	0	0	0	0
	7.67727	0	0	0	0	7.67727	0	0	0	0
	7.69327	0	0	0	0	7.69327	0	0	0	0
	7.70927	0	0	0	0	7.70927	0	0	0	0
	7.72627	0	0	0	0	7.72627	0	0	0	0
	7.74227	0	0	0	0	7.74227	0	0	0	0
	7.75827	0	0	0	0	7.75827	0	0	0	0
	7.77527	0	0	0	0	7.77527	0	0	0	0
	7.79127	0	0	0	0	7.79127	0	0	0	0
	7.80727	0	0	0	0	7.80727	0	0	0	0
	7.82427	0	0	0	0	7.82427	0	0	0	0
	7.84027	0	0	0	0	7.84027	0	0	0	0
	7.85627	0	0	0	0	7.85627	0	0	0	0
	7.87327	0	0	0	0	7.87327	0	0	0	0
	7.88927	0	0	0	0	7.88927	0	0	0	0
	7.90527	0	0	0	0	7.90527	0	0	0	0
	7.92227	0	0	0	0	7.92227	0	0	0	0
	7.93827	0	0	0	0	7.93827	0	0	0	0
	7.95427	0	0	0	0	7.95427	0	0	0	0
	7.97127	0	0	0	0	7.97127	0	0	0	0
	7.98727	0	0	0	0	7.98727	0	0	0	0
	8.00327	0	0	0	0	8.00327	0	0	0	0
	8.02027	0	0	0	0	8.02027	0	0	0	0
	8.03627	0	0	0	0	8.03627	0	0	0	0
	8.05227	0	0	0	0	8.05227	0	0	0	0
	8.06927	0	0	0	0	8.06927	0	0	0	0
	8.08527	0	0	0	0	8.08527	0	0	0	0
	8.10127	0	0	0	0	8.10127	0	0	0	0
	8.11827	0	0	0	0	8.11827	0	0	0	0
	8.13427	0	0	0	0	8.13427	0	0	0	0
	8.15027	0	0	0	0	8.15027	0	0	0	0
	8.16727	0	0	0	0	8.16727	0	0	0	0
	8.18327	0	0	0	0	8.18327	0	0	0	0
	8.19927	0	0	0	0	8.19927	0	0	0	0
	8.21527	0	0	0	0	8.21527	0	0	0	0
	8.23227	0	0	0	0	8.23227	0	0	0	0
	8.24827	0	0	0	0	8.24827	0	0	0	0
	8.26427	0	0	0	0	8.26427	0	0	0	0
	8.28127	0	0	0	0	8.28127	0	0	0	0
	8.29727	0	0	0	0	8.29727	0	0	0	0
	8.31327	0	0	0	0	8.31327	0	0	0	0
	8.33027	0	0	0	0	8.33027	0	0	0	0
	8.34627	0	0	0	0	8.34627	0	0	0	0
	8.36227	0	0	0	0	8.36227	0	0	0	0
	8.37927	0	0	0	0	8.37927	0	0	0	0
	8.39527	0	0	0	0	8.39527	0	0	0	0
	8.41127	0	0	0	0	8.41127	0	0	0	0
	8.42827	0	0	0	0	8.42827	0	0	0	0
	8.44427	0	0	0	0	8.44427	0	0	0	0
[truncated: 6 more rows]

## Sheet: Fig. 1g
Fig. 1g
		Energy	Pb 6\i(p )of PbS\-(4)O\-(2)	Pb 5\i(d )of PbS\-(4)O\-(2)	O 2\i(p )of *OOH	O 2\i(p )of *OOH		Pb 6\i(p )of PbS\-(4)O\-(2)	Pb 5\i(d )of PbS\-(4)O\-(2)	O 2\i(p )of *OOH	O 2\i(p )of *OOH
		eV			128	127				128	127
		up					dn
		#Energy					#Energy
		-27.7192	0	0	0	0	-27.7192	0	0	0	0
		-27.7012	0	0	0	0	-27.7012	0	0	0	0
		-27.6832	0	0	0	0	-27.6832	0	0	0	0
		-27.6652	0	0	0	0	-27.6652	0	0	0	0
		-27.6472	0	0	0	0	-27.6472	0	0	0	0
		-27.6292	0	0	0	0	-27.6292	0	0	0	0
		-27.6112	0	0	0	0	-27.6112	0	0	0	0
		-27.5932	0	0	0	0	-27.5932	0	0	0	0
		-27.5742	0	0	0	0	-27.5742	0	0	0	0
		-27.5562	0	0	0	0	-27.5562	0	0	0	0
		-27.5382	0	0	0	0	-27.5382	0	0	0	0
		-27.5202	0	0	0	0	-27.5202	0	0	0	0
		-27.5022	0	0	0	0	-27.5022	0	0	0	0
		-27.4842	0	0	0	0	-27.4842	0	0	0	0
		-27.4662	0	0	0	0	-27.4662	0	0	0	0
		-27.4482	0	0	0	0	-27.4482	0	0	0	0
		-27.4292	0	0	0	0	-27.4292	0	0	0	0
		-27.4112	0	0	0	0	-27.4112	0	0	0	0
		-27.3932	0	0	0	0	-27.3932	0	0	0	0
		-27.3752	0	0	0	0	-27.3752	0	0	0	0
		-27.3572	0	0	0	0	-27.3572	0	0	0	0
		-27.3392	0	0	0	0	-27.3392	0	0	0	0
		-27.3212	0	0	0	0	-27.3212	0	0	0	0
		-27.3032	0	0	0	0	-27.3032	0	0	0	0
		-27.2842	0	0	0	0	-27.2842	0	0	0	0
		-27.2662	0	0	0	0	-27.2662	0	0	0	0
		-27.2482	0	0	0	0	-27.2482	0	0	0	0
		-27.2302	0	0	0	0	-27.2302	0	0	0	0
		-27.2122	0	0	0	0	-27.2122	0	0	0	0
		-27.1942	0	0	0	0	-27.1942	0	0	0	0
		-27.1762	0	0	0	0	-27.1762	0	0	0	0
		-27.1582	0	0	0	0	-27.1582	0	0	0	0
		-27.1392	0	0	0	0	-27.1392	0	0	0	0
		-27.1212	0	0	0	0	-27.1212	0	0	0	0
		-27.1032	0	0	0	0	-27.1032	0	0	0	0
		-27.0852	0	0	0	0	-27.0852	0	0	0	0
		-27.0672	0	0	0	0	-27.0672	0	0	0	0
		-27.0492	0	0	0	0	-27.0492	0	0	0	0
		-27.0312	0	0	0	0	-27.0312	0	0	0	0
		-27.0132	0	0	0	0	-27.0132	0	0	0	0
		-26.9942	0	0	0	0	-26.9942	0	0	0	0
		-26.9762	0	0	0	0	-26.9762	0	0	0	0
		-26.9582	0	0	0	0	-26.9582	0	0	0	0
		-26.9402	0	0	0	0	-26.9402	0	0	0	0
		-26.9222	0	0	0	0	-26.9222	0	0	0	0
		-26.9042	0	0	0	0	-26.9042	0	0	0	0
		-26.8862	0	0	0	0	-26.8862	0	0	0	0
		-26.8682	0	0	0	0	-26.8682	0	0	0	0
		-26.8502	0	0	0	0	-26.8502	0	0	0	0
		-26.8312	0	0	0	0	-26.8312	0	0	0	0
		-26.8132	0	0	0	0	-26.8132	0	0	0	0
		-26.7952	0	0	0	0	-26.7952	0	0	0	0
		-26.7772	0	0	0	0	-26.7772	0	0	0	0
		-26.7592	0	0	0	0	-26.7592	0	0	0	0
		-26.7412	0	0	0	0	-26.7412	0	0	0	0
		-26.7232	0	0	0	0	-26.7232	0	0	0	0
		-26.7052	0	0	0	0	-26.7052	0	0	0	0
		-26.6862	0	0	0	0	-26.6862	0	0	0	0
		-26.6682	0	0	0	0	-26.6682	0	0	0	0
		-26.6502	0	0	0	0	-26.6502	0	0	0	0
		-26.6322	0	0	0	0	-26.6322	0	0	0	0
		-26.6142	0	0	0	0	-26.6142	0	0	0	0
		-26.5962	0	0	0	0	-26.5962	0	0	0	0
		-26.5782	0	0	0	0	-26.5782	0	0	0	0
		-26.5602	0	0	0	0	-26.5602	0	0	0	0
		-26.5412	0	0	0	0	-26.5412	0	0	0	0
		-26.5232	0	0	0	0	-26.5232	0	0	0	0
		-26.5052	0	0	0	0	-26.5052	0	0	0	0
		-26.4872	0	0	0	0	-26.4872	0	0	0	0
		-26.4692	0	0	0	0	-26.4692	0	0	0	0
		-26.4512	0	0	0	0	-26.4512	0	0	0	0
		-26.4332	0	0	0	0	-26.4332	0	0	0	0
		-26.4152	0	0	0	0	-26.4152	0	0	0	0
		-26.3962	0	0	0	0	-26.3962	0	0	0	0
		-26.3782	0	0	0	0	-26.3782	0	0	0	0
		-26.3602	0	0	0	0	-26.3602	0	0	0	0
		-26.3422	0	0	0	0	-26.3422	0	0	0	0
		-26.3242	0	0	0	0	-26.3242	0	0	0	0
		-26.3062	0	0	0	0	-26.3062	0	0	0	0
		-26.2882	0	0	0	0	-26.2882	0	0	0	0
		-26.2702	0	0	0	0	-26.2702	0	0	0	0
		-26.2512	0	0	0	0	-26.2512	0	0	0	0
		-26.2332	0	0	0	0	-26.2332	0	0	0	0
		-26.2152	0	0	0	0	-26.2152	0	0	0	0
		-26.1972	2e-05	2e-05	0	0	-26.1972	0	0	0	0
		-26.1792	9e-05	0.00016	0	0	-26.1792	0	0	0	0
		-26.1612	0.00042	0.00074	0	0	-26.1612	0	0	0	0
		-26.1432	0.00149	0.00261	0	0	-26.1432	0	0	0	0
		-26.1252	0.00408	0.00713	0	0	-26.1252	-1e-05	-2e-05	0	0
		-26.1072	0.00862	0.01506	0	0	-26.1072	-5e-05	-8e-05	0	0
		-26.0882	0.01408	0.02461	0	0	-26.0882	-0.00025	-0.00044	0	0
		-26.0702	0.01779	0.03109	0	0	-26.0702	-0.00097	-0.00172	0	0
		-26.0522	0.01738	0.03037	0	0	-26.0522	-0.00292	-0.00518	0	0
		-26.0342	0.01313	0.02295	0	0	-26.0342	-0.00679	-0.01203	0	0
		-26.0162	0.00767	0.01341	0	0	-26.0162	-0.01222	-0.02162	0	0
		-25.9982	0.00347	0.00606	0	0	-25.9982	-0.01698	-0.03006	0	0
		-25.9802	0.00121	0.00211	0	0	-25.9802	-0.01826	-0.03232	0	0
		-25.9622	0.00033	0.00057	0	0	-25.9622	-0.01518	-0.02687	0	0
		-25.9432	7e-05	0.00012	0	0	-25.9432	-0.00976	-0.01727	0	0
		-25.9252	1e-05	2e-05	0	0	-25.9252	-0.00485	-0.00859	0	0
		-25.9072	0	0	0	0	-25.9072	-0.00187	-0.0033	0	0
		-25.8892	0	0	0	0	-25.8892	-0.00055	-0.00098	0	0
		-25.8712	0	0	0	0	-25.8712	-0.00013	-0.00022	0	0
		-25.8532	0	0	0	0	-25.8532	-2e-05	-4e-05	0	0
		-25.8352	0	0	0	0	-25.8352	0	0	0	0
		-25.8172	0	0	0	0	-25.8172	0	0	0	0
		-25.7982	0	0	0	0	-25.7982	0	0	0	0
		-25.7802	0	0	0	0	-25.7802	0	0	0	0
		-25.7622	0	0	0	0	-25.7622	0	0	0	0
		-25.7442	0	0	0	0	-25.7442	0	0	0	0
		-25.7262	0	0	0	0	-25.7262	0	0	0	0
		-25.7082	0	0	0	0	-25.7082	0	0	0	0
		-25.6902	0	0	0	0	-25.6902	0	0	0	0
		-25.6722	0	0	0	0	-25.6722	0	0	0	0
		-25.6532	0	0	0	0	-25.6532	0	0	0	0
		-25.6352	0	0	0	0	-25.6352	0	0	0	0
		-25.6172	0	0	0	0	-25.6172	0	0	0	0
		-25.5992	0	0	0	0	-25.5992	0	0	0	0
		-25.5812	0	0	0	0	-25.5812	0	0	0	0
		-25.5632	0	0	0	0	-25.5632	0	0	0	0
		-25.5452	0	0	0	0	-25.5452	0	0	0	0
		-25.5272	0	0	0	0	-25.5272	0	0	0	0
		-25.5082	0	0	0	0	-25.5082	0	0	0	0
		-25.4902	0	0	0	0	-25.4902	0	0	0	0
		-25.4722	0	0	0	0	-25.4722	0	0	0	0
		-25.4542	0	0	0	0	-25.4542	0	0	0	0
		-25.4362	0	0	0	0	-25.4362	0	0	0	0
		-25.4182	0	0	0	0	-25.4182	0	0	0	0
		-25.4002	0	0	0	0	-25.4002	0	0	0	0
		-25.3822	0	0	0	0	-25.3822	0	0	0	0
		-25.3632	0	0	0	0	-25.3632	0	0	0	0
		-25.3452	0	0	0	0	-25.3452	0	0	0	0
		-25.3272	0	0	0	0	-25.3272	0	0	0	0
		-25.3092	0	0	0	0	-25.3092	0	0	0	0
		-25.2912	0	0	0	0	-25.2912	0	0	0	0
		-25.2732	0	0	0	0	-25.2732	0	0	0	0
		-25.2552	0	0	0	0	-25.2552	0	0	0	0
		-25.2372	0	0	0	0	-25.2372	0	0	0	0
		-25.2192	0	0	0	0	-25.2192	0	0	0	0
		-25.2002	0	0	0	0	-25.2002	0	0	0	0
		-25.1822	0	0	0	0	-25.1822	0	0	0	0
		-25.1642	0	0	0	0	-25.1642	0	0	0	0
		-25.1462	0	0	0	0	-25.1462	0	0	0	0
		-25.1282	0	0	0	0	-25.1282	0	0	0	0
		-25.1102	0	0	0	0	-25.1102	0	0	0	0
		-25.0922	0	0	0	0	-25.0922	0	0	0	0
		-25.0742	0	0	0	0	-25.0742	0	0	0	0
		-25.0552	0	0	0	0	-25.0552	0	0	0	0
		-25.0372	0	0	0	0	-25.0372	0	0	0	0
		-25.0192	0	0	0	0	-25.0192	0	0	0	0
		-25.0012	0	0	0	0	-25.0012	0	0	0	0
		-24.9832	0	0	0	0	-24.9832	0	0	0	0
		-24.9652	0	0	0	0	-24.9652	0	0	0	0
		-24.9472	0	0	0	0	-24.9472	0	0	0	0
		-24.9292	0	0	0	0	-24.9292	0	0	0	0
		-24.9102	0	0	0	0	-24.9102	0	0	0	0
		-24.8922	0	0	0	0	-24.8922	0	0	0	0
		-24.8742	0	0	0	0	-24.8742	0	0	0	0
		-24.8562	0	0	0	0	-24.8562	0	0	0	0
		-24.8382	0	0	0	0	-24.8382	0	0	0	0
		-24.8202	0	0	0	0	-24.8202	0	0	0	0
		-24.8022	0	0	0	0	-24.8022	0	0	0	0
		-24.7842	0	0	0	0	-24.7842	0	0	0	0
		-24.7652	0	1e-05	0	0	-24.7652	0	0	0	0
		-24.7472	1e-05	8e-05	0	0	-24.7472	0	0	0	0
		-24.7292	7e-05	0.00041	0	0	-24.7292	0	0	0	0
		-24.7112	0.00027	0.00167	0	0	-24.7112	0	0	0	0
		-24.6932	0.00084	0.00521	0	0	-24.6932	0	-1e-05	0	0
		-24.6752	0.00203	0.01261	0	0	-24.6752	-1e-05	-8e-05	0	0
		-24.6572	0.00379	0.02357	0	0	-24.6572	-7e-05	-0.00042	0	0
		-24.6392	0.00548	0.03408	0	0	-24.6392	-0.00027	-0.0017	0	0
		-24.6202	0.00613	0.03811	0	0	-24.6202	-0.00084	-0.00531	0	0
		-24.6022	0.0053	0.03295	0	0	-24.6022	-0.00204	-0.01286	0	0
		-24.5842	0.00354	0.02203	0	0	-24.5842	-0.00381	-0.02406	0	0
		-24.5662	0.00183	0.01139	0	0	-24.5662	-0.00552	-0.03482	0	0
		-24.5482	0.00073	0.00456	0	0	-24.5482	-0.00617	-0.03897	0	0
		-24.5302	0.00023	0.00141	0	0	-24.5302	-0.00534	-0.03372	0	0
		-24.5122	5e-05	0.00034	0	0	-24.5122	-0.00358	-0.02257	0	0
		-24.4942	1e-05	6e-05	0	0	-24.4942	-0.00185	-0.01168	0	0
		-24.4762	0	1e-05	0	0	-24.4762	-0.00074	-0.00467	0	0
		-24.4572	0	0	0	0	-24.4572	-0.00023	-0.00145	0	0
		-24.4392	0	0	0	0	-24.4392	-5e-05	-0.00035	0	0
		-24.4212	0	0	0	0	-24.4212	-1e-05	-6e-05	0	0
		-24.4032	0	0	0	0	-24.4032	0	-1e-05	0	0
		-24.3852	0	0	0	0	-24.3852	0	0	0	0
		-24.3672	0	0	0	0	-24.3672	0	0	0	0
		-24.3492	0	0	0	0	-24.3492	0	0	0	0
		-24.3312	0	0	0	0	-24.3312	0	0	0	0
		-24.3122	0	0	0	0	-24.3122	0	0	0	0
		-24.2942	0	0	0	0	-24.2942	0	0	0	0
		-24.2762	0	0	0	0	-24.2762	0	0	0	0
		-24.2582	0	0	0	0	-24.2582	0	0	0	0
		-24.2402	0	0	0	0	-24.2402	0	0	0	0
		-24.2222	0	0	0	0	-24.2222	0	0	0	0
		-24.2042	0	0	0	0	-24.2042	0	0	0	0
		-24.1862	0	0	0	0	-24.1862	0	0	0	0
		-24.1672	0	0	0	0	-24.1672	0	0	0	0
		-24.1492	0	0	0	0	-24.1492	0	0	0	0
		-24.1312	0	0	0	0	-24.1312	0	0	0	0
		-24.1132	0	0	0	0	-24.1132	0	0	0	0
		-24.0952	0	0	0	0	-24.0952	0	0	0	0
		-24.0772	0	0	0	0	-24.0772	0	0	0	0
		-24.0592	0	0	0	0	-24.0592	0	0	0	0
		-24.0412	0	0	0	0	-24.0412	0	0	0	0
		-24.0222	0	0	0	0	-24.0222	0	0	0	0
		-24.0042	0	0	0	0	-24.0042	0	0	0	0
		-23.9862	0	0	0	0	-23.9862	0	0	0	0
		-23.9682	0	0	0	0	-23.9682	0	0	0	0
		-23.9502	0	0	0	0	-23.9502	0	0	0	0
		-23.9322	0	0	0	0	-23.9322	0	0	0	0
		-23.9142	0	0	0	0	-23.9142	0	0	0	0
		-23.8962	0	0	0	0	-23.8962	0	0	0	0
		-23.8772	0	0	0	0	-23.8772	0	0	0	0
		-23.8592	0	0	0	0	-23.8592	0	0	0	0
		-23.8412	0	0	0	0	-23.8412	0	0	0	0
		-23.8232	0	0	0	0	-23.8232	0	0	0	0
		-23.8052	0	0	0	0	-23.8052	0	0	0	0
		-23.7872	0	0	0	0	-23.7872	0	0	0	0
		-23.7692	0	0	0	0	-23.7692	0	0	0	0
		-23.7512	0	0	0	0	-23.7512	0	0	0	0
		-23.7322	0	0	0	0	-23.7322	0	0	0	0
		-23.7142	0	0	0	0	-23.7142	0	0	0	0
		-23.6962	0	0	0	0	-23.6962	0	0	0	0
		-23.6782	0	0	0	0	-23.6782	0	0	0	0
		-23.6602	0	0	0	0	-23.6602	0	0	0	0
		-23.6422	0	0	0	0	-23.6422	0	0	0	0
		-23.6242	0	0	0	0	-23.6242	0	0	0	0
		-23.6062	0	0	0	0	-23.6062	0	0	0	0
		-23.5882	0	0	0	0	-23.5882	0	0	0	0
		-23.5692	0	0	0	0	-23.5692	0	0	0	0
		-23.5512	0	0	0	0	-23.5512	0	0	0	0
		-23.5332	0	0	0	0	-23.5332	0	0	0	0
		-23.5152	0	0	0	0	-23.5152	0	0	0	0
		-23.4972	0	0	0	0	-23.4972	0	0	0	0
		-23.4792	0	0	0	0	-23.4792	0	0	0	0
		-23.4612	0	0	0	0	-23.4612	0	0	0	0
		-23.4432	0	0	0	0	-23.4432	0	0	0	0
		-23.4242	0	0	0	0	-23.4242	0	0	0	0
		-23.4062	0	0	0	0	-23.4062	0	0	0	0
		-23.3882	0	0	0	0	-23.3882	0	0	0	0
		-23.3702	0	0	0	0	-23.3702	0	0	0	0
		-23.3522	0	0	0	0	-23.3522	0	0	0	0
		-23.3342	0	0	0	0	-23.3342	0	0	0	0
		-23.3162	0	0	0	0	-23.3162	0	0	0	0
		-23.2982	0	0	0	0	-23.2982	0	0	0	0
		-23.2792	0	0	0	0	-23.2792	0	0	0	0
		-23.2612	0	0	0	0	-23.2612	0	0	0	0
		-23.2432	0	0	0	0	-23.2432	0	0	0	0
		-23.2252	0	0	0	0	-23.2252	0	0	0	0
		-23.2072	0	0	0	0	-23.2072	0	0	0	0
		-23.1892	0	0	0	0	-23.1892	0	0	0	0
		-23.1712	0	0	0	0	-23.1712	0	0	0	0
		-23.1532	0	0	0	0	-23.1532	0	0	0	0
		-23.1342	0	0	0	0	-23.1342	0	0	0	0
		-23.1162	0	0	0	0	-23.1162	0	0	0	0
		-23.0982	0	0	0	0	-23.0982	0	0	0	0
		-23.0802	0	0	0	0	-23.0802	0	0	0	0
		-23.0622	0	0	0	0	-23.0622	0	0	0	0
		-23.0442	0	0	0	0	-23.0442	0	0	0	0
		-23.0262	0	0	3e-05	4e-05	-23.0262	0	0	0	0
		-23.0082	0	2e-05	0.00033	0.00032	-23.0082	0	0	-1e-05	-1e-05
		-22.9892	2e-05	9e-05	0.00193	0.0019	-22.9892	0	0	-9e-05	-8e-05
		-22.9712	0.00011	0.00046	0.00898	0.00883	-22.9712	-1e-05	-3e-05	-0.00062	-0.00061
		-22.9532	0.00039	0.00162	0.03214	0.03158	-22.9532	-4e-05	-0.00017	-0.00336	-0.00329
		-22.9352	0.00107	0.00448	0.08892	0.0874	-22.9352	-0.00017	-0.00072	-0.01424	-0.01398
		-22.9172	0.00231	0.00959	0.19025	0.18701	-22.9172	-0.00056	-0.00233	-0.04671	-0.04587
		-22.8992	0.00383	0.01586	0.31478	0.30935	-22.8992	-0.00141	-0.00592	-0.11853	-0.11636
		-22.8812	0.00489	0.0203	0.40263	0.39572	-22.8812	-0.00277	-0.01164	-0.23248	-0.22827
		-22.8632	0.00484	0.02008	0.39835	0.39148	-22.8632	-0.00422	-0.01765	-0.35264	-0.34625
		-22.8452	0.0037	0.01536	0.30481	0.29956	-22.8452	-0.00494	-0.02071	-0.41356	-0.40613
		-22.8262	0.00219	0.0091	0.18038	0.17721	-22.8262	-0.00448	-0.01879	-0.37516	-0.36839
		-22.8082	0.001	0.00416	0.0825	0.08109	-22.8082	-0.00314	-0.01318	-0.26318	-0.25845
		-22.7902	0.00036	0.00147	0.02918	0.02868	-22.7902	-0.00171	-0.00715	-0.14278	-0.14022
		-22.7722	9e-05	0.0004	0.00798	0.00785	-22.7722	-0.00072	-0.003	-0.05988	-0.05879
		-22.7542	2e-05	8e-05	0.00169	0.00165	-22.7542	-0.00024	-0.00098	-0.01942	-0.01907
		-22.7362	0	1e-05	0.00027	0.00027	-22.7362	-6e-05	-0.00024	-0.00486	-0.00478
		-22.7182	0	0	3e-05	3e-05	-22.7182	-1e-05	-5e-05	-0.00095	-0.00093
		-22.7002	0	0	0	0	-22.7002	0	-1e-05	-0.00014	-0.00014
		-22.6812	0	0	0	0	-22.6812	0	0	-1e-05	-1e-05
		-22.6632	0	0	0	0	-22.6632	0	0	0	0
		-22.6452	0	0	0	0	-22.6452	0	0	0	0
		-22.6272	0	0	0	0	-22.6272	0	0	0	0
		-22.6092	0	0	0	0	-22.6092	0	0	0	0
		-22.5912	0	0	0	0	-22.5912	0	0	0	0
		-22.5732	0	0	0	0	-22.5732	0	0	0	0
		-22.5552	0	0	0	0	-22.5552	0	0	0	0
		-22.5362	0	0	0	0	-22.5362	0	0	0	0
		-22.5182	0	0	0	0	-22.5182	0	0	0	0
		-22.5002	0	0	0	0	-22.5002	0	0	0	0
		-22.4822	0	0	0	0	-22.4822	0	0	0	0
		-22.4642	0	0	0	0	-22.4642	0	0	0	0
		-22.4462	0	0	0	0	-22.4462	0	0	0	0
		-22.4282	0	0	0	0	-22.4282	0	0	0	0
		-22.4102	0	0	0	0	-22.4102	0	0	0	0
		-22.3912	0	0	0	0	-22.3912	0	0	0	0
		-22.3732	0	0	0	0	-22.3732	0	0	0	0
		-22.3552	0	0	0	0	-22.3552	0	0	0	0
		-22.3372	0	0	0	0	-22.3372	0	0	0	0
		-22.3192	0	0	0	0	-22.3192	0	0	0	0
		-22.3012	0	0	0	0	-22.3012	0	0	0	0
		-22.2832	0	0	0	0	-22.2832	0	0	0	0
		-22.2652	0	0	0	0	-22.2652	0	0	0	0
		-22.2462	0	0	0	0	-22.2462	0	0	0	0
		-22.2282	0	0	0	0	-22.2282	0	0	0	0
		-22.2102	0	0	0	0	-22.2102	0	0	0	0
		-22.1922	0	0	0	0	-22.1922	0	0	0	0
		-22.1742	0	0	0	0	-22.1742	0	0	0	0
		-22.1562	0	0	0	0	-22.1562	0	0	0	0
		-22.1382	0	0	0	0	-22.1382	0	0	0	0
		-22.1202	0	0	0	0	-22.1202	0	0	0	0
		-22.1012	0	0	0	0	-22.1012	0	0	0	0
		-22.0832	0	0	0	0	-22.0832	0	0	0	0
		-22.0652	0	0	0	0	-22.0652	0	0	0	0
		-22.0472	0	0	0	0	-22.0472	0	0	0	0
		-22.0292	0	0	0	0	-22.0292	0	0	0	0
		-22.0112	0	0	0	0	-22.0112	0	0	0	0
		-21.9932	0	0	0	0	-21.9932	0	0	0	0
		-21.9752	0	0	0	0	-21.9752	0	0	0	0
		-21.9572	0	0	0	0	-21.9572	0	0	0	0
		-21.9382	0	0	0	0	-21.9382	0	0	0	0
		-21.9202	0	0	0	0	-21.9202	0	0	0	0
		-21.9022	0	0	0	0	-21.9022	0	0	0	0
		-21.8842	0	0	0	0	-21.8842	0	0	0	0
		-21.8662	0	0	0	0	-21.8662	0	0	0	0
		-21.8482	0	0	0	0	-21.8482	0	0	0	0
		-21.8302	0	0	0	0	-21.8302	0	0	0	0
		-21.8122	0	0	0	0	-21.8122	0	0	0	0
		-21.7932	0	0	0	0	-21.7932	0	0	0	0
		-21.7752	0	0	0	0	-21.7752	0	0	0	0
		-21.7572	0	0	0	0	-21.7572	0	0	0	0
		-21.7392	0	0	0	0	-21.7392	0	0	0	0
		-21.7212	0	0	0	0	-21.7212	0	0	0	0
		-21.7032	0	0	0	0	-21.7032	0	0	0	0
		-21.6852	0	0	0	0	-21.6852	0	0	0	0
		-21.6672	0	0	0	0	-21.6672	0	0	0	0
		-21.6482	0	0	0	0	-21.6482	0	0	0	0
		-21.6302	0	0	0	0	-21.6302	0	0	0	0
		-21.6122	0	0	0	0	-21.6122	0	0	0	0
		-21.5942	0	0	0	0	-21.5942	0	0	0	0
		-21.5762	0	0	0	0	-21.5762	0	0	0	0
		-21.5582	0	0	0	0	-21.5582	0	0	0	0
		-21.5402	0	0	0	0	-21.5402	0	0	0	0
		-21.5222	0	0	0	0	-21.5222	0	0	0	0
		-21.5032	0	0	0	0	-21.5032	0	0	0	0
		-21.4852	0	0	0	0	-21.4852	0	0	0	0
		-21.4672	0	0	0	0	-21.4672	0	0	0	0
		-21.4492	0	0	0	0	-21.4492	0	0	0	0
		-21.4312	0	0	0	0	-21.4312	0	0	0	0
		-21.4132	0	0	0	0	-21.4132	0	0	0	0
		-21.3952	0	0	0	0	-21.3952	0	0	0	0
		-21.3772	0	0	0	0	-21.3772	0	0	0	0
		-21.3582	0	0	0	0	-21.3582	0	0	0	0
		-21.3402	0	0	0	0	-21.3402	0	0	0	0
		-21.3222	0	0	0	0	-21.3222	0	0	0	0
		-21.3042	0	0	0	0	-21.3042	0	0	0	0
		-21.2862	0	0	0	0	-21.2862	0	0	0	0
		-21.2682	0	0	0	0	-21.2682	0	0	0	0
		-21.2502	0	0	0	0	-21.2502	0	0	0	0
		-21.2322	0	0	0	0	-21.2322	0	0	0	0
		-21.2132	0	0	0	0	-21.2132	0	0	0	0
		-21.1952	0	0	0	0	-21.1952	0	0	0	0
		-21.1772	0	0	0	0	-21.1772	0	0	0	0
		-21.1592	0	0	0	0	-21.1592	0	0	0	0
		-21.1412	0	0	0	0	-21.1412	0	0	0	0
		-21.1232	0	0	0	0	-21.1232	0	0	0	0
		-21.1052	0	0	0	0	-21.1052	0	0	0	0
		-21.0872	0	0	0	0	-21.0872	0	0	0	0
		-21.0692	0	0	0	0	-21.0692	0	0	0	0
		-21.0502	0	0	0	0	-21.0502	0	0	0	0
		-21.0322	0	4e-05	0	0	-21.0322	0	-1e-05	0	0
		-21.0142	2e-05	0.00026	0	0	-21.0142	0	-6e-05	0	0
		-20.9962	0.0001	0.00141	0	0	-20.9962	-3e-05	-0.00045	0	0
		-20.9782	0.00042	0.00597	0	0	-20.9782	-0.00016	-0.00225	0	0
		-20.9602	0.00136	0.01953	2e-05	1e-05	-20.9602	-0.00062	-0.0088	0	0
		-20.9422	0.00345	0.04941	4e-05	3e-05	-20.9422	-0.00187	-0.02661	-2e-05	-1e-05
		-20.9242	0.00677	0.09668	7e-05	4e-05	-20.9242	-0.00437	-0.06218	-5e-05	-3e-05
		-20.9052	0.01024	0.14626	0.00011	7e-05	-20.9052	-0.0079	-0.11239	-9e-05	-5e-05
		-20.8872	0.01197	0.17112	0.00013	7e-05	-20.8872	-0.01105	-0.15707	-0.00011	-7e-05
		-20.8692	0.01084	0.15488	0.00011	7e-05	-20.8692	-0.01194	-0.16984	-0.00013	-7e-05
		-20.8512	0.00759	0.10836	8e-05	4e-05	-20.8512	-0.00998	-0.14192	-0.00011	-6e-05
		-20.8332	0.0041	0.05864	4e-05	3e-05	-20.8332	-0.00646	-0.09175	-7e-05	-4e-05
		-20.8152	0.00171	0.02453	2e-05	1e-05	-20.8152	-0.00322	-0.04586	-4e-05	-1e-05
		-20.7972	0.00055	0.00793	0	0	-20.7972	-0.00125	-0.01773	-2e-05	-1e-05
		-20.7792	0.00014	0.00198	0	0	-20.7792	-0.00037	-0.0053	0	0
		-20.7602	3e-05	0.00039	0	0	-20.7602	-9e-05	-0.00123	0	0
		-20.7422	0	6e-05	0	0	-20.7422	-2e-05	-0.00022	0	0
		-20.7242	0	1e-05	0	0	-20.7242	0	-3e-05	0	0
		-20.7062	0	0	0	0	-20.7062	0	0	0	0
		-20.6882	1e-05	3e-05	0	0	-20.6882	0	0	0	0
		-20.6702	4e-05	0.00021	0	0	-20.6702	-1e-05	-4e-05	0	0
		-20.6522	0.00021	0.00116	0	0	-20.6522	-5e-05	-0.00027	0	0
		-20.6342	0.00087	0.0049	0	0	-20.6342	-0.00025	-0.00145	0	0
		-20.6152	0.00285	0.01603	0	0	-20.6152	-0.00104	-0.00592	0	0
		-20.5972	0.00721	0.04055	0	0	-20.5972	-0.00327	-0.01871	0	0
		-20.5792	0.01411	0.07932	1e-05	1e-05	-20.5792	-0.00798	-0.04569	0	0
		-20.5612	0.02134	0.12002	1e-05	1e-05	-20.5612	-0.01506	-0.08624	-1e-05	-1e-05
		-20.5432	0.02496	0.14033	1e-05	1e-05	-20.5432	-0.02198	-0.1259	-1e-05	-1e-05
		-20.5252	0.02259	0.12703	1e-05	1e-05	-20.5252	-0.02482	-0.14213	-1e-05	-1e-05
		-20.5072	0.01581	0.08887	1e-05	1e-05	-20.5072	-0.02167	-0.1241	-1e-05	-1e-05
		-20.4892	0.00855	0.0481	0	1e-05	-20.4892	-0.01463	-0.08379	-1e-05	-1e-05
		-20.4702	0.00358	0.02012	0	0	-20.4702	-0.00764	-0.04375	0	0
		-20.4522	0.00116	0.00651	0	0	-20.4522	-0.00309	-0.01766	0	0
		-20.4342	0.00029	0.00163	0	0	-20.4342	-0.00096	-0.00551	0	0
		-20.4162	6e-05	0.00031	0	0	-20.4162	-0.00023	-0.00133	0	0
		-20.3982	1e-05	5e-05	0	0	-20.3982	-4e-05	-0.00025	0	0
		-20.3802	0	1e-05	0	0	-20.3802	-1e-05	-4e-05	0	0
		-20.3622	0	0	0	0	-20.3622	0	0	0	0
		-20.3442	0	0	0	0	-20.3442	0	0	0	0
		-20.3262	0	2e-05	0	0	-20.3262	0	-1e-05	0	0
		-20.3072	0	0.00015	0	0	-20.3072	0	-4e-05	0	0
		-20.2892	0	0.00081	0	0	-20.2892	0	-0.00028	0	0
		-20.2712	0	0.00325	0	0	-20.2712	0	-0.00134	0	0
		-20.2532	1e-05	0.0102	0	0	-20.2532	0	-0.00497	0	0
		-20.2352	2e-05	0.02475	0	0	-20.2352	-1e-05	-0.01427	0	0
		-20.2172	3e-05	0.04672	0	0	-20.2172	-2e-05	-0.03174	0	0
		-20.1992	4e-05	0.06933	0	0	-20.1992	-4e-05	-0.05506	0	0
		-20.1812	5e-05	0.08372	0	0	-20.1812	-5e-05	-0.07573	0	0
		-20.1622	6e-05	0.08976	0	0	-20.1622	-6e-05	-0.08676	0	0
		-20.1442	6e-05	0.09825	0	0	-20.1442	-6e-05	-0.09229	0	0
		-20.1262	8e-05	0.11677	0	0	-20.1262	-7e-05	-0.10391	0	0
		-20.1082	9e-05	0.13598	0	0	-20.1082	-8e-05	-0.12385	0	0
		-20.0902	9e-05	0.13754	0	0	-20.0902	-9e-05	-0.13822	0	0
		-20.0722	7e-05	0.11404	0	0	-20.0722	-8e-05	-0.13091	0	0
		-20.0542	4e-05	0.07636	0	0	-20.0542	-6e-05	-0.10147	0	0
		-20.0362	2e-05	0.0413	0	0	-20.0362	-4e-05	-0.06391	0	0
		-20.0172	1e-05	0.01814	0	0	-20.0172	-2e-05	-0.0328	0	0
		-19.9992	2e-05	0.00676	0	0	-19.9992	-1e-05	-0.01383	0	0
		-19.9812	6e-05	0.00325	0	0	-19.9812	-2e-05	-0.00517	0	0
		-19.9632	0.00018	0.00493	0	0	-19.9632	-8e-05	-0.00318	0	0
		-19.9452	0.00045	0.01125	0	0	-19.9452	-0.00024	-0.0059	0	0
		-19.9272	0.00087	0.02143	0	0	-19.9272	-0.00055	-0.0129	0	0
		-19.9092	0.0013	0.03183	0	0	-19.9092	-0.00099	-0.02274	0	0
		-19.8912	0.00151	0.03692	1e-05	0	-19.8912	-0.00137	-0.03128	0	0
		-19.8722	0.0014	0.03463	0	0	-19.8722	-0.00148	-0.03415	-1e-05	0
		-19.8542	0.0011	0.03112	0	0	-19.8542	-0.00131	-0.03251	0	0
		-19.8362	0.0009	0.03959	0	0	-19.8362	-0.00105	-0.03619	0	0
		-19.8182	0.00104	0.07329	0	0	-19.8182	-0.00102	-0.05976	0	0
		-19.8002	0.00157	0.13329	0	0	-19.8002	-0.00139	-0.11114	0	0
		-19.7822	0.00223	0.19804	0	1e-05	-19.7822	-0.00201	-0.17802	0	-1e-05
		-19.7642	0.00258	0.23133	0	1e-05	-19.7642	-0.00249	-0.22708	0	-1e-05
		-19.7462	0.00234	0.21208	0	1e-05	-19.7462	-0.00244	-0.22829	0	-1e-05
		-19.7272	0.00167	0.15461	0	1e-05	-19.7272	-0.00189	-0.18281	0	-1e-05
		-19.7092	0.00095	0.09273	0	0	-19.7092	-0.00116	-0.12028	0	-1e-05
		-19.6912	0.00046	0.0489	0	0	-19.6912	-0.00059	-0.06951	0	0
		-19.6732	0.00026	0.02472	0	0	-19.6732	-0.00031	-0.03852	0	0
		-19.6552	0.00022	0.01252	0	0	-19.6552	-0.00023	-0.02131	0	0
		-19.6372	0.00023	0.00626	0	0	-19.6372	-0.00023	-0.01131	0	0
		-19.6192	0.00022	0.00344	0	0	-19.6192	-0.00023	-0.00578	0	0
		-19.6012	0.00019	0.0035	0	0	-19.6012	-0.00021	-0.00409	0	0
		-19.5822	0.0002	0.00747	0	0	-19.5822	-0.0002	-0.00665	0	0
		-19.5642	0.00031	0.01851	0	0	-19.5642	-0.00029	-0.0154	0	0
		-19.5462	0.00058	0.04332	0	0	-19.5462	-0.0005	-0.0349	0	0
		-19.5282	0.00111	0.0923	1e-05	0	-19.5282	-0.00094	-0.07374	0	0
		-19.5102	0.00201	0.1721	1e-05	1e-05	-19.5102	-0.00173	-0.14139	-1e-05	-1e-05
		-19.4922	0.00324	0.268	1e-05	1e-05	-19.4922	-0.00289	-0.23371	-1e-05	-1e-05
		-19.4742	0.00433	0.33679	1e-05	1e-05	-19.4742	-0.00409	-0.31757	-1e-05	-1e-05
		-19.4562	0.00464	0.33468	1e-05	1e-05	-19.4562	-0.00468	-0.34458	-1e-05	-1e-05
		-19.4382	0.0039	0.26042	1e-05	1e-05	-19.4382	-0.00422	-0.29416	-1e-05	-1e-05
		-19.4192	0.00257	0.15838	0	1e-05	-19.4192	-0.00298	-0.19623	0	-1e-05
		-19.4012	0.00137	0.07683	0	0	-19.4012	-0.00166	-0.10308	0	0
		-19.3832	0.00077	0.0365	0	0	-19.3832	-0.00084	-0.04691	0	0
		-19.3652	0.00092	0.0358	0	0	-19.3652	-0.00074	-0.03241	0	0
		-19.3472	0.00182	0.06817	0	0	-19.3472	-0.00136	-0.05339	0	0
		-19.3292	0.00331	0.12356	0	0	-19.3292	-0.00259	-0.10098	0	0
		-19.3112	0.00492	0.18089	0	0	-19.3112	-0.00403	-0.15718	0	0
		-19.2932	0.00604	0.21336	0	0	-19.2932	-0.00514	-0.1956	0	0
		-19.2742	0.0063	0.20734	1e-05	0	-19.2742	-0.00557	-0.19987	0	0
		-19.2562	0.0057	0.17067	1e-05	0	-19.2562	-0.00543	-0.1761	-1e-05	0
		-19.2382	0.00447	0.1212	1e-05	0	-19.2382	-0.0049	-0.14069	-1e-05	0
		-19.2202	0.00297	0.07421	1e-05	0	-19.2202	-0.004	-0.10346	-1e-05	0
		-19.2022	0.00163	0.03902	0	0	-19.2022	-0.00278	-0.06806	-1e-05	0
		-19.1842	0.00075	0.01967	0	0	-19.1842	-0.00161	-0.03985	0	0
		-19.1662	0.00038	0.01646	0	0	-19.1662	-0.00082	-0.02554	0	0
		-19.1482	0.00037	0.02892	0	0	-19.1482	-0.00053	-0.02847	0	0
		-19.1292	0.00056	0.05912	1e-05	1e-05	-19.1292	-0.00058	-0.04874	0	-1e-05
		-19.1112	0.0008	0.11477	1e-05	2e-05	-19.1112	-0.00076	-0.08886	-1e-05	-1e-05
		-19.0932	0.00096	0.20832	2e-05	4e-05	-19.0932	-0.00091	-0.16005	-2e-05	-3e-05
		-19.0752	0.001	0.34019	3e-05	9e-05	-19.0752	-0.00097	-0.27496	-2e-05	-7e-05
		-19.0572	0.00094	0.47379	3e-05	0.00014	-19.0572	-0.00094	-0.41869	-3e-05	-0.00012
		-19.0392	0.00082	0.54103	5e-05	0.00017	-19.0392	-0.00085	-0.53101	-5e-05	-0.00016
		-19.0212	0.00064	0.50081	4e-05	0.00015	-19.0212	-0.00069	-0.54491	-4e-05	-0.00017
		-19.0032	0.00044	0.38141	3e-05	0.00011	-19.0032	-0.0005	-0.45264	-3e-05	-0.00013
		-18.9842	0.00028	0.25397	2e-05	7e-05	-18.9842	-0.00031	-0.31499	-2e-05	-9e-05
		-18.9662	0.00019	0.17414	0	3e-05	-18.9662	-0.0002	-0.20509	-1e-05	-4e-05
		-18.9482	0.00017	0.16132	0	1e-05	-18.9482	-0.00016	-0.16118	0	-2e-05
		-18.9302	0.00027	0.21297	0	1e-05	-18.9302	-0.00021	-0.18691	0	-1e-05
		-18.9122	0.00055	0.32527	0	1e-05	-18.9122	-0.00043	-0.27487	0	-1e-05
		-18.8942	0.00106	0.51978	1e-05	3e-05	-18.8942	-0.00087	-0.43398	0	-2e-05
		-18.8762	0.00174	0.84654	1e-05	6e-05	-18.8762	-0.00151	-0.70903	-1e-05	-5e-05
		-18.8582	0.00244	1.30774	3e-05	0.00011	-18.8582	-0.0022	-1.13655	-3e-05	-8e-05
		-18.8392	0.00293	1.7559	5e-05	0.00016	-18.8392	-0.00275	-1.6318	-4e-05	-0.00014
		-18.8212	0.00311	1.93987	7e-05	0.00022	-18.8212	-0.00301	-1.95444	-7e-05	-0.00019
		-18.8032	0.00298	1.7487	9e-05	0.00027	-18.8032	-0.00298	-1.9041	-9e-05	-0.00024
		-18.7852	0.00257	1.32649	0.00013	0.00032	-18.7852	-0.00266	-1.5318	-0.00011	-0.00029
		-18.7672	0.00196	0.91521	0.00016	0.00038	-18.7672	-0.00213	-1.07873	-0.00014	-0.00036
		-18.7492	0.00132	0.63997	0.00017	0.00039	-18.7492	-0.0015	-0.73732	-0.00016	-0.00039
		-18.7312	0.00078	0.52656	0.00014	0.00032	-18.7312	-0.00094	-0.55863	-0.00015	-0.00035
		-18.7132	0.0004	0.64499	9e-05	0.00021	-18.7132	-0.00051	-0.5826	-0.00011	-0.00025
		-18.6952	0.00017	1.12126	4e-05	0.00011	-18.6952	-0.00024	-0.92512	-6e-05	-0.00015
		-18.6762	7e-05	1.94844	2e-05	6e-05	-18.6762	-0.0001	-1.65237	-3e-05	-8e-05
		-18.6582	2e-05	2.80047	1e-05	3e-05	-18.6582	-4e-05	-2.55364	-1e-05	-4e-05
		-18.6402	2e-05	3.16837	1e-05	2e-05	-18.6402	-3e-05	-3.13768	-1e-05	-2e-05
		-18.6222	7e-05	2.81035	0	2e-05	-18.6222	-4e-05	-3.01824	0	-2e-05
		-18.6042	0.00022	2.0324	0	1e-05	-18.6042	-0.00013	-2.31423	0	-1e-05
		-18.5862	0.00067	1.45961	0	1e-05	-18.5862	-0.00043	-1.5968	0	-1e-05
		-18.5682	0.00161	1.57499	1e-05	1e-05	-18.5682	-0.00114	-1.44779	-1e-05	-1e-05
		-18.5502	0.00301	2.41856	2e-05	1e-05	-18.5502	-0.00237	-2.07458	-1e-05	-1e-05
		-18.5312	0.00442	3.52281	2e-05	1e-05	-18.5312	-0.00383	-3.16995	-2e-05	-1e-05
		-18.5132	0.0051	4.16146	4e-05	2e-05	-18.5132	-0.00487	-4.03215	-2e-05	-1e-05
		-18.4952	0.00472	3.91761	4e-05	2e-05	-18.4952	-0.00491	-4.08168	-4e-05	-2e-05
		-18.4772	0.00367	3.1124	5e-05	7e-05	-18.4772	-0.00407	-3.40201	-4e-05	-5e-05
		-18.4592	0.00273	2.54612	9e-05	0.00016	-18.4592	-0.00305	-2.72543	-8e-05	-0.00012
		-18.4412	0.0025	2.7992	0.0002	0.00036	-18.4412	-0.00257	-2.77027	-0.00017	-0.0003
		-18.4232	0.00306	3.73129	0.00037	0.00067	-18.4232	-0.00287	-3.59629	-0.00032	-0.0006
		-18.4052	0.00405	4.5827	0.00057	0.00103	-18.4052	-0.00377	-4.53674	-0.00052	-0.00098
		-18.3862	0.00482	4.61878	0.00072	0.00129	-18.3862	-0.00461	-4.77325	-0.00071	-0.0013
		-18.3682	0.00478	3.76152	0.00076	0.00135	-18.3682	-0.00479	-4.06493	-0.00078	-0.00144
		-18.3502	0.00386	2.59724	0.00067	0.00117	-18.3502	-0.0041	-2.89908	-0.00074	-0.00134
		-18.3322	0.00255	1.80461	0.00052	0.00091	-18.3322	-0.00288	-1.97784	-0.0006	-0.00107
		-18.3142	0.00141	1.69605	0.00047	0.00081	-18.3142	-0.00169	-1.68742	-0.00048	-0.00085
		-18.2962	0.00074	2.16207	0.00076	0.00126	-18.2962	-0.0009	-1.98385	-0.00059	-0.001
		-18.2782	0.00048	2.88861	0.00155	0.00255	-18.2782	-0.00055	-2.59264	-0.00111	-0.00186
		-18.2602	0.00049	3.54815	0.00277	0.00456	-18.2602	-0.00049	-3.225	-0.00212	-0.00357
		-18.2412	0.00055	3.8556	0.00392	0.00644	-18.2412	-0.00058	-3.65064	-0.00331	-0.00557
		-18.2232	0.00057	3.60137	0.0043	0.00705	-18.2232	-0.00063	-3.64657	-0.00406	-0.00678
		-18.2052	0.00047	2.80187	0.00368	0.00601	-18.2052	-0.00056	-3.09113	-0.00384	-0.00642
		-18.1872	0.00031	1.80354	0.00251	0.00411	-18.1872	-0.00041	-2.16456	-0.00286	-0.00478
		-18.1692	0.00017	1.08688	0.00167	0.00264	-18.1692	-0.00024	-1.31762	-0.00186	-0.00306
		-18.1512	0.00011	1.00428	0.00181	0.00268	-18.1512	-0.00014	-0.98949	-0.0016	-0.00251
		-18.1332	0.00015	1.71799	0.0031	0.00451	-18.1332	-0.00013	-1.45081	-0.00249	-0.00372
		-18.1152	0.00026	3.28181	0.00519	0.00752	-18.1152	-0.00021	-2.83723	-0.00437	-0.00646
		-18.0962	0.00043	5.75779	0.00707	0.01028	-18.0962	-0.00034	-5.22589	-0.00642	-0.00954
		-18.0782	0.00063	9.28851	0.00775	0.0114	-18.0782	-0.00052	-8.66793	-0.00755	-0.0113
		-18.0602	0.00085	13.8131	0.0071	0.01066	-18.0602	-0.00073	-13.0265	-0.00718	-0.01099
		-18.0422	0.00102	18.4645	0.00583	0.00907	-18.0422	-0.00095	-17.5611	-0.00587	-0.0093
		-18.0242	0.00105	21.4675	0.00467	0.00758	-18.0242	-0.00106	-20.7822	-0.00452	-0.00753
		-18.0062	0.0009	21.1682	0.00375	0.00629	-18.0062	-0.001	-21.1737	-0.00358	-0.00621
		-17.9882	0.00067	17.4303	0.0029	0.00492	-17.9882	-0.0008	-18.2424	-0.00292	-0.00508
		-17.9702	0.00048	11.8559	0.00201	0.00337	-17.9702	-0.00057	-13.1264	-0.00223	-0.0038
		-17.9512	0.0004	6.6956	0.0012	0.00196	-17.9512	-0.00045	-7.8487	-0.00148	-0.00243
		-17.9332	0.00048	3.3459	0.00067	0.00101	-17.9332	-0.00047	-4.036	-0.00085	-0.00131
		-17.9152	0.00066	1.83103	0.00055	0.00069	-17.9152	-0.00061	-2.06737	-0.00049	-0.00068
		-17.8972	0.00085	1.42372	0.00092	0.001	-17.8972	-0.00077	-1.38262	-0.00054	-0.00064
		-17.8792	0.00109	1.43946	0.00177	0.00186	-17.8792	-0.00096	-1.27637	-0.00104	-0.00113
		-17.8612	0.00155	1.51825	0.00284	0.00299	-17.8612	-0.00129	-1.33775	-0.00192	-0.00207
		-17.8432	0.00239	1.50213	0.00365	0.00382	-17.8432	-0.00198	-1.39208	-0.00286	-0.00306
		-17.8252	0.00358	1.31995	0.00366	0.00384	-17.8252	-0.0031	-1.3354	-0.00332	-0.00356
		-17.8072	0.00482	1.00039	0.00286	0.003	-17.8072	-0.00443	-1.12225	-0.00302	-0.00324
		-17.7882	0.00584	0.66	0.00174	0.00182	-17.7882	-0.00564	-0.81126	-0.00212	-0.00228
		-17.7702	0.00666	0.40683	0.00082	0.00086	-17.7702	-0.00656	-0.5197	-0.00116	-0.00125
		-17.7522	0.00725	0.26689	0.0003	0.00032	-17.7522	-0.00721	-0.32239	-0.00049	-0.00053
		-17.7342	0.00717	0.2031	9e-05	0.00011	-17.7342	-0.00726	-0.21593	-0.00016	-0.00019
		-17.7162	0.00606	0.17798	5e-05	5e-05	-17.7162	-0.00634	-0.16352	-5e-05	-7e-05
		-17.6982	0.00425	0.18191	6e-05	7e-05	-17.6982	-0.00462	-0.14619	-4e-05	-4e-05
		-17.6802	0.00258	0.20996	9e-05	0.0001	-17.6802	-0.00286	-0.16426	-6e-05	-7e-05
		-17.6622	0.0016	0.23769	0.00014	0.00014	-17.6622	-0.00174	-0.20691	-9e-05	-0.00011
		-17.6432	0.00135	0.23638	0.00019	0.00019	-17.6432	-0.0014	-0.24141	-0.00014	-0.00016
		-17.6252	0.00154	0.20483	0.0003	0.00026	-17.6252	-0.00156	-0.24084	-0.00022	-0.00022
		-17.6072	0.00187	0.16746	0.00046	0.00038	-17.6072	-0.00188	-0.20997	-0.00037	-0.00032
		-17.5892	0.00202	0.14199	0.00065	0.00051	-17.5892	-0.00207	-0.17249	-0.00054	-0.00045
		-17.5712	0.00184	0.12302	0.00073	0.00057	-17.5712	-0.00193	-0.14115	-0.00067	-0.00054
		-17.5532	0.00141	0.09961	0.00065	0.00052	-17.5532	-0.00152	-0.11195	-0.00066	-0.00053
		-17.5352	0.00101	0.07534	0.00047	0.00036	-17.5352	-0.00108	-0.08328	-0.00051	-0.00041
		-17.5172	0.00085	0.06704	0.00031	0.00023	-17.5172	-0.00085	-0.06666	-0.00034	-0.00027
		-17.4982	0.00092	0.08951	0.00033	0.00022	-17.4982	-0.00089	-0.07804	-0.0003	-0.00021
		-17.4802	0.00108	0.14381	0.00065	0.00041	-17.4802	-0.00109	-0.12413	-0.0005	-0.00033
		-17.4622	0.00115	0.21362	0.00129	0.0008	-17.4622	-0.00123	-0.19448	-0.00103	-0.00067
		-17.4442	0.00101	0.26943	0.00208	0.0013	-17.4442	-0.00116	-0.26166	-0.00176	-0.00114
		-17.4262	0.00075	0.28236	0.00264	0.00164	-17.4262	-0.00091	-0.29225	-0.00239	-0.00155
		-17.4082	0.00046	0.24283	0.00261	0.00162	-17.4082	-0.00059	-0.26754	-0.00252	-0.00164
		-17.3902	0.00024	0.16926	0.002	0.00125	-17.3902	-0.00032	-0.19846	-0.00208	-0.00135
		-17.3722	0.0001	0.09445	0.00119	0.00074	-17.3722	-0.00014	-0.11798	-0.00133	-0.00086
		-17.3532	5e-05	0.04177	0.00055	0.00034	-17.3532	-5e-05	-0.0556	-0.00066	-0.00042
		-17.3352	9e-05	0.01466	0.0002	0.00012	-17.3352	-3e-05	-0.02067	-0.00025	-0.00017
		-17.3172	0.00031	0.00462	6e-05	3e-05	-17.3172	-0.00011	-0.00622	-8e-05	-4e-05
		-17.2992	0.00097	0.00301	2e-05	1e-05	-17.2992	-0.00041	-0.00224	-2e-05	-1e-05
		-17.2812	0.00236	0.00554	2e-05	2e-05	-17.2812	-0.00121	-0.00289	-1e-05	-1e-05
		-17.2632	0.00446	0.01071	4e-05	3e-05	-17.2632	-0.00277	-0.00627	-2e-05	-2e-05
		-17.2452	0.00651	0.01758	6e-05	4e-05	-17.2452	-0.00492	-0.0119	-4e-05	-3e-05
		-17.2272	0.00742	0.02569	6e-05	5e-05	-17.2272	-0.00679	-0.01929	-6e-05	-4e-05
		-17.2082	0.00682	0.03606	7e-05	5e-05	-17.2082	-0.00741	-0.02863	-6e-05	-5e-05
		-17.1902	0.00544	0.04946	8e-05	4e-05	-17.1902	-0.00667	-0.0411	-5e-05	-4e-05
		-17.1722	0.0044	0.06278	7e-05	4e-05	-17.1722	-0.00546	-0.05592	-4e-05	-3e-05
		-17.1542	0.00404	0.06912	7e-05	3e-05	-17.1542	-0.00464	-0.06755	-3e-05	-2e-05
		-17.1362	0.00385	0.06388	0.0001	4e-05	-17.1362	-0.0042	-0.06859	-4e-05	-2e-05
		-17.1182	0.00339	0.05035	0.0002	8e-05	-17.1182	-0.00366	-0.0574	-6e-05	-3e-05
		-17.1002	0.00287	0.03731	0.00041	0.00016	-17.1002	-0.00297	-0.04096	-0.00016	-7e-05
		-17.0822	0.00288	0.03154	0.0007	0.00028	-17.0822	-0.00263	-0.02915	-0.00035	-0.00014
		-17.0642	0.00357	0.03357	0.00101	0.0004	-17.0642	-0.00306	-0.02719	-0.00061	-0.00025
		-17.0452	0.00457	0.04087	0.00126	0.00048	-17.0452	-0.00412	-0.03417	-0.00089	-0.00036
		-17.0272	0.00523	0.05381	0.00163	0.00057	-17.0272	-0.00507	-0.04733	-0.00119	-0.00046
		-17.0092	0.00517	0.07606	0.00262	0.00082	-17.0092	-0.00529	-0.06646	-0.00175	-0.00061
		-16.9912	0.00447	0.10852	0.0045	0.00133	-16.9912	-0.00468	-0.09331	-0.00299	-0.00095
		-16.9732	0.00362	0.14318	0.00678	0.00197	-16.9732	-0.0037	-0.1263	-0.00491	-0.0015
		-16.9552	0.00309	0.16514	0.00818	0.00236	-16.9552	-0.00295	-0.15578	-0.00677	-0.00205
		-16.9372	0.00314	0.16279	0.00769	0.00222	-16.9372	-0.00283	-0.1675	-0.00736	-0.00223
		-16.9192	0.00356	0.13694	0.0056	0.00161	-16.9192	-0.00325	-0.15404	-0.00624	-0.00188
		-16.9002	0.00381	0.09894	0.00316	0.00091	-16.9002	-0.00376	-0.12093	-0.0041	-0.00124
		-16.8822	0.00346	0.06161	0.00141	0.0004	-16.8822	-0.00376	-0.08147	-0.0021	-0.00063
		-16.8642	0.00258	0.03327	0.00059	0.00017	-16.8642	-0.00307	-0.0472	-0.00087	-0.00026
		-16.8462	0.0017	0.01698	0.00053	0.00013	-16.8462	-0.00207	-0.02414	-0.00043	-0.00012
		-16.8282	0.00133	0.01194	0.00109	0.00025	-16.8282	-0.00137	-0.01337	-0.00062	-0.00015
		-16.8102	0.00163	0.01502	0.00214	0.00048	-16.8102	-0.00135	-0.01298	-0.00133	-0.00032
		-16.7922	0.00227	0.0212	0.0033	0.00074	-16.7922	-0.00191	-0.01902	-0.00238	-0.00057
		-16.7742	0.00273	0.02499	0.00393	0.00088	-16.7742	-0.00259	-0.02585	-0.00335	-0.0008
		-16.7552	0.00267	0.02317	0.00362	0.00082	-16.7552	-0.00292	-0.02804	-0.00365	-0.00086
		-16.7372	0.00221	0.01702	0.00259	0.00058	-16.7372	-0.00267	-0.02375	-0.00307	-0.00073
		-16.7192	0.00167	0.01053	0.00145	0.00033	-16.7192	-0.00209	-0.01586	-0.002	-0.00047
		-16.7012	0.00135	0.00664	0.00064	0.00014	-16.7012	-0.00157	-0.00884	-0.001	-0.00024
		-16.6832	0.00139	0.00541	0.00025	5e-05	-16.6832	-0.0014	-0.00491	-0.0004	-9e-05
		-16.6652	0.00176	0.00524	0.00011	2e-05	-16.6652	-0.00166	-0.00356	-0.00012	-3e-05
		-16.6472	0.00231	0.00479	7e-05	1e-05	-16.6472	-0.00221	-0.00329	-4e-05	-1e-05
		-16.6292	0.00266	0.00373	5e-05	1e-05	-16.6292	-0.00266	-0.00296	-1e-05	0
		-16.6102	0.00251	0.00245	4e-05	0	-16.6102	-0.00262	-0.00231	-1e-05	0
		-16.5922	0.00187	0.00152	6e-05	0	-16.5922	-0.00206	-0.00157	-1e-05	0
		-16.5742	0.00113	0.00169	0.00021	2e-05	-16.5742	-0.00128	-0.00129	-6e-05	-1e-05
		-16.5562	0.00063	0.00443	0.0008	8e-05	-16.5562	-0.00068	-0.00255	-0.00025	-2e-05
		-16.5382	0.00058	0.01245	0.00239	0.00022	-16.5382	-0.00048	-0.00742	-0.00085	-9e-05
		-16.5202	0.00098	0.02818	0.00559	0.00052	-16.5202	-0.00069	-0.01857	-0.00223	-0.00023
		-16.5022	0.00165	0.04973	0.01032	0.00096	-16.5022	-0.00125	-0.03664	-0.00464	-0.00047
		-16.4842	0.00227	0.06857	0.01541	0.00141	-16.4842	-0.0019	-0.05637	-0.00766	-0.00078
		-16.4652	0.00252	0.07482	0.01974	0.00173	-16.4652	-0.00228	-0.06833	-0.01051	-0.00104
		-16.4472	0.0024	0.0667	0.02407	0.00197	-16.4472	-0.00222	-0.06703	-0.01313	-0.00122
		-16.4292	0.0022	0.05202	0.03091	0.00232	-16.4292	-0.00188	-0.05676	-0.01675	-0.00142
		-16.4112	0.00229	0.03939	0.04233	0.00297	-16.4112	-0.00161	-0.04634	-0.02264	-0.00179
		-16.3932	0.00272	0.03133	0.0577	0.00389	-16.3932	-0.00164	-0.03995	-0.03099	-0.00232
		-16.3752	0.00334	0.02619	0.07226	0.00475	-16.3752	-0.00203	-0.03597	-0.04093	-0.00294
		-16.3572	0.00385	0.02262	0.07828	0.00509	-16.3572	-0.0027	-0.0324	-0.0503	-0.00354
		-16.3392	0.00411	0.02151	0.07119	0.00455	-16.3392	-0.00345	-0.02928	-0.05489	-0.00381
		-16.3202	0.0043	0.02631	0.05677	0.00347	-16.3202	-0.00406	-0.02757	-0.05111	-0.00349
		-16.3022	0.00473	0.04288	0.05018	0.00265	-16.3022	-0.00435	-0.02901	-0.04145	-0.00273
		-16.2842	0.00562	0.07661	0.06595	0.00286	-16.2842	-0.00439	-0.03766	-0.03546	-0.00206
		-16.2662	0.007	0.12621	0.10868	0.00425	-16.2662	-0.00445	-0.05879	-0.04316	-0.00207
		-16.2482	0.00878	0.17981	0.17163	0.00643	-16.2482	-0.00484	-0.09229	-0.06676	-0.00286
		-16.2302	0.01073	0.2215	0.24153	0.00877	-16.2302	-0.0056	-0.12713	-0.09938	-0.00409
		-16.2122	0.0124	0.24264	0.30259	0.01065	-16.2122	-0.00644	-0.1482	-0.13285	-0.00528
		-16.1942	0.01329	0.24705	0.33803	0.01146	-16.1942	-0.00727	-0.15169	-0.16617	-0.0063
		-16.1762	0.01336	0.25012	0.3442	0.01106	-16.1762	-0.00823	-0.14973	-0.2029	-0.00726
		-16.1572	0.01333	0.27182	0.34019	0.01003	-16.1572	-0.00954	-0.16078	-0.24594	-0.00819
		-16.1392	0.01388	0.31508	0.34651	0.0092	-16.1392	-0.01157	-0.20016	-0.30216	-0.00918
		-16.1212	0.01427	0.34786	0.3501	0.00859	-16.1212	-0.01455	-0.27109	-0.37847	-0.01046
		-16.1032	0.01301	0.32735	0.31597	0.00745	-16.1032	-0.01771	-0.34907	-0.45684	-0.01179
		-16.0852	0.00975	0.24777	0.23492	0.00544	-16.0852	-0.019	-0.38461	-0.48594	-0.01208
		-16.0672	0.00588	0.14871	0.13833	0.0032	-16.0672	-0.01685	-0.34426	-0.42666	-0.01042
		-16.0492	0.00312	0.07411	0.0636	0.00147	-16.0492	-0.01211	-0.24695	-0.29896	-0.00725
		-16.0312	0.00206	0.0392	0.02282	0.00053	-16.0312	-0.00733	-0.14599	-0.16491	-0.00399
		-16.0122	0.00228	0.03353	0.00672	0.00015	-16.0122	-0.0044	-0.08073	-0.07138	-0.00171
		-15.9942	0.00301	0.03985	0.00259	5e-05	-15.9942	-0.00342	-0.05393	-0.02473	-0.00059
		-15.9762	0.00375	0.04705	0.00329	4e-05	-15.9762	-0.00349	-0.04773	-0.00842	-0.00017
		-15.9582	0.00443	0.05288	0.00634	5e-05	-15.9582	-0.00391	-0.04803	-0.0063	-8e-05
		-15.9402	0.00507	0.05882	0.01045	8e-05	-15.9402	-0.00456	-0.05156	-0.00993	-0.0001
		-15.9222	0.00546	0.06266	0.01358	0.00012	-15.9222	-0.0053	-0.05758	-0.01501	-0.00015
		-15.9042	0.00512	0.05904	0.01375	0.00012	-15.9042	-0.00559	-0.06078	-0.01805	-0.00018
		-15.8862	0.00404	0.04656	0.01081	9e-05	-15.8862	-0.00499	-0.05516	-0.0169	-0.00016
		-15.8672	0.00268	0.03046	0.00665	5e-05	-15.8672	-0.0037	-0.04139	-0.01232	-0.00012
		-15.8492	0.00162	0.01771	0.00343	3e-05	-15.8492	-0.00237	-0.0263	-0.00719	-6e-05
		-15.8312	0.0012	0.01226	0.00207	1e-05	-15.8312	-0.00155	-0.01656	-0.00393	-4e-05
		-15.8132	0.00149	0.01527	0.0025	1e-05	-15.8132	-0.00148	-0.01534	-0.00327	-2e-05
		-15.7952	0.00237	0.0263	0.00417	2e-05	-15.7952	-0.0021	-0.02286	-0.00468	-2e-05
		-15.7772	0.0034	0.0422	0.00631	3e-05	-15.7772	-0.00307	-0.03689	-0.00711	-4e-05
		-15.7592	0.00395	0.05602	0.00781	3e-05	-15.7592	-0.00379	-0.05165	-0.00919	-4e-05
		-15.7412	0.00369	0.06014	0.00784	3e-05	-15.7412	-0.00379	-0.05945	-0.00971	-4e-05
		-15.7222	0.00291	0.05309	0.00661	3e-05	-15.7222	-0.00311	-0.05627	-0.00849	-4e-05
		-15.7042	0.00227	0.04144	0.00518	2e-05	-15.7042	-0.00237	-0.04602	-0.00668	-4e-05
		-15.6862	0.00238	0.03336	0.00449	3e-05	-15.6862	-0.00222	-0.03702	-0.00558	-3e-05
		-15.6682	0.00336	0.03106	0.00438	3e-05	-15.6682	-0.00294	-0.03373	-0.00545	-4e-05
		-15.6502	0.00472	0.03059	0.0041	4e-05	-15.6502	-0.00425	-0.03353	-0.00539	-4e-05
		-15.6322	0.00561	0.0275	0.0032	2e-05	-15.6322	-0.00535	-0.03127	-0.00459	-4e-05
		-15.6142	0.00548	0.02102	0.00198	2e-05	-15.6142	-0.00552	-0.02491	-0.00312	-1e-05
		-15.5962	0.00451	0.01346	0.00096	1e-05	-15.5962	-0.00471	-0.01653	-0.00165	-1e-05
		-15.5772	0.00361	0.00763	0.00036	1e-05	-15.5772	-0.00369	-0.00947	-0.00068	-1e-05
		-15.5592	0.00353	0.00498	0.00012	0	-15.5592	-0.00337	-0.0058	-0.00023	0
		-15.5412	0.00421	0.00537	4e-05	0	-15.5412	-0.00396	-0.00555	-8e-05	0
		-15.5232	0.00493	0.00737	4e-05	1e-05	-15.5232	-0.00483	-0.00726	-5e-05	-1e-05
		-15.5052	0.00515	0.00905	5e-05	1e-05	-15.5052	-0.00525	-0.00888	-5e-05	-1e-05
		-15.4872	0.00489	0.00905	5e-05	1e-05	-15.4872	-0.00505	-0.00891	-5e-05	-1e-05
		-15.4692	0.0045	0.0074	3e-05	1e-05	-15.4692	-0.00458	-0.00732	-4e-05	-1e-05
		-15.4512	0.00405	0.00516	2e-05	1e-05	-15.4512	-0.00412	-0.00517	-2e-05	-1e-05
		-15.4332	0.0034	0.00332	1e-05	0	-15.4332	-0.00357	-0.00339	-1e-05	0
		-15.4142	0.00257	0.00233	1e-05	0	-15.4142	-0.0028	-0.00233	-1e-05	0
		-15.3962	0.00182	0.00256	2e-05	0	-15.3962	-0.002	-0.00212	-1e-05	0
		-15.3782	0.00138	0.00506	9e-05	1e-05	-15.3782	-0.00144	-0.00342	-6e-05	0
		-15.3602	0.00134	0.01198	0.00023	2e-05	-15.3602	-0.00125	-0.00796	-0.00018	-1e-05
		-15.3422	0.00173	0.02529	0.00054	3e-05	-15.3422	-0.00148	-0.01815	-0.00045	-2e-05
		-15.3242	0.00254	0.04349	0.001	6e-05	-15.3242	-0.00223	-0.03456	-0.00091	-5e-05
		-15.3062	0.00353	0.05986	0.00153	0.00011	-15.3062	-0.0033	-0.05282	-0.00151	-9e-05
		-15.2882	0.00415	0.06722	0.00208	0.00012	-15.2882	-0.00415	-0.06513	-0.00216	-0.00011
		-15.2692	0.00397	0.06488	0.00267	0.00013	-15.2692	-0.00422	-0.0672	-0.00279	-0.00013
		-15.2512	0.00316	0.05877	0.00341	0.00016	-15.2512	-0.0035	-0.06221	-0.00351	-0.00015
		-15.2332	0.00233	0.05413	0.0042	0.00019	-15.2332	-0.00252	-0.05628	-0.0043	-0.00017
		-15.2152	0.00207	0.051	0.00477	0.00022	-15.2152	-0.00199	-0.05195	-0.00497	-0.00019
		-15.1972	0.00246	0.04639	0.00477	0.00022	-15.1972	-0.00221	-0.04751	-0.00519	-0.00021
		-15.1792	0.00316	0.03841	0.00403	0.00019	-15.1792	-0.00284	-0.04058	-0.00465	-0.00019
		-15.1612	0.00358	0.02821	0.00279	0.00015	-15.1612	-0.00338	-0.03105	-0.00348	-0.00015
		-15.1432	0.00349	0.01904	0.00156	8e-05	-15.1432	-0.00345	-0.02145	-0.00211	-9e-05
		-15.1242	0.00314	0.01361	0.00074	4e-05	-15.1242	-0.00316	-0.01487	-0.00106	-6e-05
		-15.1062	0.00291	0.01239	0.00043	4e-05	-15.1062	-0.0029	-0.01258	-0.00053	-4e-05
		-15.0882	0.0029	0.01392	0.00048	5e-05	-15.0882	-0.00286	-0.0136	-0.0005	-5e-05
		-15.0702	0.00297	0.01621	0.00073	8e-05	-15.0702	-0.00295	-0.01587	-0.00072	-7e-05
		-15.0522	0.00289	0.01735	0.00097	0.00011	-15.0522	-0.00293	-0.01733	-0.00098	-0.0001
		-15.0342	0.0025	0.01593	0.001	0.00011	-15.0342	-0.00261	-0.01637	-0.00107	-0.00011
		-15.0162	0.00188	0.01208	0.00079	8e-05	-15.0162	-0.00202	-0.01283	-0.00089	-9e-05
		-14.9982	0.00135	0.00762	0.00049	5e-05	-14.9982	-0.00144	-0.00827	-0.00058	-5e-05
		-14.9792	0.00136	0.00473	0.00024	3e-05	-14.9792	-0.00134	-0.00487	-0.0003	-3e-05
		-14.9612	0.00228	0.00462	0.00012	1e-05	-14.9612	-0.00211	-0.00401	-0.00013	-1e-05
		-14.9432	0.00406	0.00732	0.00011	2e-05	-14.9432	-0.00379	-0.00588	-0.0001	-2e-05
		-14.9252	0.00614	0.01195	0.00022	4e-05	-14.9252	-0.00582	-0.00993	-0.00018	-3e-05
		-14.9072	0.00747	0.01701	0.00042	7e-05	-14.9072	-0.00724	-0.01503	-0.00037	-5e-05
		-14.8892	0.00747	0.02071	0.00063	9e-05	-14.8892	-0.00738	-0.01953	-0.00059	-8e-05
		-14.8712	0.00636	0.0219	0.00073	0.0001	-14.8712	-0.00634	-0.02183	-0.00073	-9e-05
		-14.8532	0.00513	0.0209	0.00067	9e-05	-14.8532	-0.005	-0.02146	-0.00072	-9e-05
		-14.8342	0.00478	0.01932	0.00049	7e-05	-14.8342	-0.00429	-0.01968	-0.00056	-7e-05
		-14.8162	0.00558	0.01846	0.00032	5e-05	-14.8162	-0.00468	-0.01826	-0.00036	-5e-05
		-14.7982	0.0069	0.01803	0.00022	2e-05	-14.7982	-0.00595	-0.01767	-0.00023	-2e-05
		-14.7802	0.00764	0.01673	0.00019	1e-05	-14.7802	-0.00721	-0.01692	-0.00018	-2e-05
		-14.7622	0.00715	0.01389	0.00016	1e-05	-14.7622	-0.00751	-0.0149	-0.00016	-1e-05
		-14.7442	0.00582	0.01011	0.00013	0	-14.7442	-0.00665	-0.01155	-0.00014	0
		-14.7262	0.00486	0.0068	0.00012	1e-05	-14.7262	-0.00552	-0.00796	-0.00012	-1e-05
		-14.7082	0.00499	0.00502	0.00014	3e-05	-14.7082	-0.0052	-0.00552	-0.00013	-3e-05
		-14.6892	0.00589	0.00482	0.00022	5e-05	-14.6892	-0.00585	-0.00479	-0.00019	-4e-05
		-14.6712	0.00634	0.00523	0.00028	7e-05	-14.6712	-0.00649	-0.00513	-0.00026	-6e-05
		-14.6532	0.00556	0.00509	0.00029	7e-05	-14.6532	-0.00608	-0.00527	-0.0003	-7e-05
		-14.6352	0.00384	0.00399	0.00023	6e-05	-14.6352	-0.00453	-0.00451	-0.00026	-6e-05
		-14.6172	0.00206	0.00247	0.00015	3e-05	-14.6172	-0.00263	-0.00305	-0.00018	-4e-05
		-14.5992	0.00087	0.00128	7e-05	1e-05	-14.5992	-0.00119	-0.00162	-0.0001	-2e-05
		-14.5812	0.00032	0.00092	2e-05	1e-05	-14.5812	-0.00043	-0.0008	-4e-05	-1e-05
		-14.5632	0.00022	0.00178	1e-05	0	-14.5632	-0.00017	-0.00084	-1e-05	0
		-14.5452	0.00042	0.00435	1e-05	0	-14.5452	-0.0002	-0.00213	-1e-05	0
		-14.5262	0.00085	0.00875	2e-05	0	-14.5262	-0.00043	-0.00526	-1e-05	0
		-14.5082	0.00143	0.01372	2e-05	0	-14.5082	-0.00087	-0.01023	-3e-05	-1e-05
		-14.4902	0.00205	0.01678	3e-05	1e-05	-14.4902	-0.00139	-0.01549	-5e-05	-1e-05
		-14.4722	0.00273	0.01658	4e-05	1e-05	-14.4722	-0.00195	-0.01843	-7e-05	-2e-05
		-14.4542	0.00366	0.01512	7e-05	1e-05	-14.4542	-0.00263	-0.01816	-8e-05	-1e-05
		-14.4362	0.00506	0.01703	0.00012	4e-05	-14.4362	-0.00376	-0.01755	-0.0001	-2e-05
		-14.4182	0.00697	0.02558	0.00023	6e-05	-14.4182	-0.00563	-0.02142	-0.00018	-5e-05
		-14.4002	0.00889	0.03852	0.00037	9e-05	-14.4002	-0.00798	-0.03157	-0.0003	-7e-05
		-14.3812	0.0099	0.04811	0.00047	0.00011	-14.3812	-0.00986	-0.04335	-0.00043	-0.0001
		-14.3632	0.00922	0.04724	0.00048	0.00011	-14.3632	-0.01019	-0.04841	-0.00049	-0.00011
		-14.3452	0.00715	0.03623	0.0004	0.0001	-14.3452	-0.00858	-0.04238	-0.00045	-0.0001
		-14.3272	0.00505	0.02222	0.00035	9e-05	-14.3272	-0.00599	-0.02907	-0.00035	-8e-05
		-14.3092	0.00412	0.01244	0.00043	0.0001	-14.3092	-0.0039	-0.01644	-0.00033	-7e-05
		-14.2912	0.00441	0.00978	0.00078	0.00019	-14.2912	-0.00322	-0.00996	-0.00052	-0.00012
		-14.2732	0.0049	0.01386	0.00146	0.00037	-14.2732	-0.00368	-0.01087	-0.00107	-0.00025
		-14.2552	0.00466	0.02304	0.00251	0.00065	-14.2552	-0.00426	-0.01806	-0.00202	-0.00049
		-14.2362	0.00357	0.03391	0.00368	0.00096	-14.2362	-0.00414	-0.02892	-0.00325	-0.00079
		-14.2182	0.00225	0.04077	0.00439	0.00115	-14.2182	-0.00325	-0.03851	-0.00428	-0.00106
		-14.2002	0.00135	0.03911	0.00419	0.00111	-14.2002	-0.00221	-0.04119	-0.00455	-0.00113
		-14.1822	0.00107	0.0299	0.00318	0.00085	-14.1822	-0.00156	-0.03508	-0.00385	-0.00096
		-14.1642	0.00118	0.01868	0.00196	0.00052	-14.1642	-0.00141	-0.02403	-0.0026	-0.00065
		-14.1462	0.00135	0.01033	0.00101	0.00028	-14.1462	-0.00149	-0.01384	-0.00145	-0.00037
		-14.1282	0.00137	0.006	0.00049	0.00014	-14.1282	-0.00151	-0.00758	-0.00068	-0.00018
		-14.1102	0.00124	0.00439	0.00022	6e-05	-14.1102	-0.00139	-0.00489	-0.00029	-7e-05
		-14.0912	0.00105	0.0039	0.0001	3e-05	-14.0912	-0.00118	-0.00403	-0.00012	-3e-05
		-14.0732	0.00085	0.0036	4e-05	1e-05	-14.0732	-0.00096	-0.00368	-5e-05	-1e-05
		-14.0552	0.00067	0.00322	1e-05	0	-14.0552	-0.00074	-0.00327	-1e-05	0
		-14.0372	0.00052	0.00277	0	0	-14.0372	-0.00054	-0.00281	0	0
		-14.0192	0.0004	0.00236	0	0	-14.0192	-0.0004	-0.00238	0	0
		-14.0012	0.00032	0.00201	0	0	-14.0012	-0.0003	-0.00195	0	0
		-13.9832	0.00034	0.00206	1e-05	0	-13.9832	-0.00027	-0.00168	-1e-05	0
		-13.9652	0.00056	0.00309	4e-05	1e-05	-13.9652	-0.00038	-0.002	-2e-05	-1e-05
		-13.9462	0.00101	0.00535	9e-05	3e-05	-13.9462	-0.00069	-0.00338	-7e-05	-2e-05
		-13.9282	0.00156	0.00814	0.00013	4e-05	-13.9282	-0.00122	-0.00575	-0.00012	-4e-05
		-13.9102	0.00195	0.00993	0.00016	5e-05	-13.9102	-0.00174	-0.00808	-0.00018	-5e-05
		-13.8922	0.00206	0.00976	0.00015	5e-05	-13.8922	-0.00206	-0.00911	-0.00019	-6e-05
		-13.8742	0.0021	0.00824	0.00012	4e-05	-13.8742	-0.00219	-0.00858	-0.00015	-5e-05
		-13.8562	0.0024	0.00698	7e-05	2e-05	-13.8562	-0.0024	-0.00753	-0.00011	-4e-05
		-13.8382	0.00296	0.00671	3e-05	2e-05	-13.8382	-0.00285	-0.00702	-6e-05	-2e-05
		-13.8202	0.00338	0.00674	2e-05	1e-05	-13.8202	-0.00324	-0.00687	-3e-05	-2e-05
		-13.8022	0.00339	0.00618	3e-05	2e-05	-13.8022	-0.00326	-0.00628	-1e-05	-1e-05
		-13.7832	0.00342	0.0053	8e-05	5e-05	-13.7832	-0.00309	-0.00511	-3e-05	-2e-05
		-13.7652	0.00428	0.00542	0.00021	0.00011	-13.7652	-0.00342	-0.00435	-0.0001	-6e-05
		-13.7472	0.00635	0.00748	0.00043	0.00023	-13.7472	-0.00478	-0.00529	-0.00027	-0.00014
		-13.7292	0.00876	0.01084	0.00072	0.00038	-13.7292	-0.00683	-0.00825	-0.00054	-0.00027
		-13.7112	0.01001	0.01352	0.00095	0.00049	-13.7112	-0.00844	-0.01196	-0.00086	-0.00043
		-13.6932	0.00937	0.01423	0.00104	0.00053	-13.6932	-0.0086	-0.01445	-0.00108	-0.00053
		-13.6752	0.00779	0.01421	0.0011	0.00053	-13.6752	-0.00754	-0.015	-0.00115	-0.00055
		-13.6572	0.00705	0.01651	0.0013	0.00059	-13.6572	-0.00664	-0.01545	-0.00121	-0.00055
		-13.6382	0.00796	0.02254	0.00176	0.00075	-13.6382	-0.00722	-0.01871	-0.00146	-0.00062
		-13.6202	0.00953	0.02977	0.00227	0.00095	-13.6202	-0.00919	-0.02508	-0.00194	-0.00079
		-13.6022	0.00996	0.03355	0.00252	0.00105	-13.6022	-0.01088	-0.03104	-0.00243	-0.00098
		-13.5842	0.00846	0.0315	0.00239	0.00101	-13.5842	-0.01058	-0.03228	-0.00259	-0.00106
		-13.5662	0.00587	0.02561	0.00209	0.00092	-13.5662	-0.00821	-0.02793	-0.00238	-0.00099
		-13.5482	0.00377	0.02045	0.0019	0.00087	-13.5482	-0.00529	-0.02122	-0.00197	-0.00085
		-13.5302	0.00333	0.01958	0.00206	0.00103	-13.5302	-0.00352	-0.01678	-0.00176	-0.00081
		-13.5122	0.00467	0.02335	0.00259	0.00134	-13.5122	-0.00376	-0.0175	-0.00199	-0.00098
		-13.4932	0.00708	0.02816	0.00313	0.00166	-13.4932	-0.00571	-0.02252	-0.00261	-0.00133
		-13.4752	0.00921	0.02914	0.00317	0.0017	-13.4752	-0.00821	-0.02748	-0.00316	-0.00162
		-13.4572	0.00995	0.02439	0.00256	0.00138	-13.4572	-0.00984	-0.02773	-0.00312	-0.00161
		-13.4392	0.00915	0.01647	0.00162	0.00088	-13.4392	-0.00979	-0.02238	-0.00242	-0.00125
		-13.4212	0.00743	0.00929	0.00079	0.00044	-13.4212	-0.00838	-0.01457	-0.00146	-0.00076
		-13.4032	0.00546	0.00468	0.00031	0.00018	-13.4032	-0.00636	-0.0079	-0.00069	-0.00036
		-13.3852	0.00356	0.00228	9e-05	5e-05	-13.3852	-0.0043	-0.00379	-0.00024	-0.00014
		-13.3672	0.00199	0.00115	2e-05	1e-05	-13.3672	-0.00253	-0.00171	-6e-05	-4e-05
		-13.3482	0.00094	0.00088	1e-05	1e-05	-13.3482	-0.00125	-0.00089	-2e-05	-1e-05
		-13.3302	0.00048	0.00173	2e-05	1e-05	-13.3302	-0.00057	-0.00109	-2e-05	-1e-05
		-13.3122	0.00052	0.00448	6e-05	5e-05	-13.3122	-0.00041	-0.00282	-5e-05	-4e-05
		-13.2942	0.00101	0.00979	0.00017	0.00011	-13.2942	-0.00071	-0.00697	-0.00016	-9e-05
		-13.2762	0.00177	0.01691	0.00032	0.0002	-13.2762	-0.00136	-0.0137	-0.00031	-0.00019
		-13.2582	0.00246	0.02342	0.00057	0.00036	-13.2582	-0.0021	-0.02128	-0.00056	-0.00035
		-13.2402	0.00267	0.02718	0.00105	0.00062	-13.2402	-0.00251	-0.02679	-0.00096	-0.00056
		-13.2222	0.00227	0.02853	0.00185	0.00106	-13.2222	-0.00235	-0.02904	-0.00159	-0.0009
		-13.2032	0.00152	0.02919	0.00282	0.00159	-13.2032	-0.00172	-0.02951	-0.00249	-0.00138
		-13.1852	0.00084	0.02911	0.00353	0.00199	-13.1852	-0.001	-0.0296	-0.00339	-0.00185
		-13.1672	0.00048	0.02675	0.00359	0.00202	-13.1672	-0.00053	-0.02837	-0.00378	-0.00205
		-13.1492	0.00049	0.02243	0.00303	0.00172	-13.1492	-0.0004	-0.02482	-0.00344	-0.00187
		-13.1312	0.00081	0.01917	0.0024	0.00137	-13.1312	-0.00062	-0.0208	-0.00272	-0.00149
		-13.1132	0.00145	0.01939	0.00211	0.00122	-13.1132	-0.00117	-0.01956	-0.00222	-0.00123
		-13.0952	0.00252	0.02234	0.00214	0.00125	-13.0952	-0.00217	-0.02191	-0.00214	-0.0012
		-13.0772	0.00446	0.0251	0.00222	0.0013	-13.0772	-0.00388	-0.02535	-0.00228	-0.00128
		-13.0582	0.00765	0.02537	0.00208	0.00122	-13.0582	-0.00668	-0.02657	-0.00227	-0.00128
		-13.0402	0.01185	0.02286	0.00172	0.00104	-13.0402	-0.0105	-0.02437	-0.00196	-0.00113
		-13.0222	0.01563	0.019	0.00121	0.00075	-13.0222	-0.0144	-0.02014	-0.00141	-0.00084
		-13.0042	0.01714	0.01555	0.00072	0.00047	-13.0042	-0.01665	-0.01611	-0.00086	-0.00053
		-12.9862	0.01548	0.01315	0.00036	0.00025	-12.9862	-0.01604	-0.01335	-0.00043	-0.00029
		-12.9682	0.01157	0.01119	0.00015	0.00011	-12.9682	-0.01279	-0.01141	-0.00018	-0.00014
		-12.9502	0.00725	0.00899	6e-05	6e-05	-12.9502	-0.00855	-0.00938	-7e-05	-6e-05
		-12.9322	0.00396	0.00657	6e-05	5e-05	-12.9322	-0.0049	-0.00702	-5e-05	-4e-05
		-12.9142	0.00212	0.00466	0.00013	9e-05	-12.9142	-0.0026	-0.00492	-0.0001	-7e-05
		-12.8952	0.00152	0.00409	0.00027	0.0002	-12.8952	-0.00162	-0.00399	-0.00022	-0.00016
		-12.8772	0.00169	0.00513	0.00046	0.00034	-12.8772	-0.00158	-0.00465	-0.0004	-0.00029
		-12.8592	0.00211	0.00727	0.00061	0.00043	-12.8592	-0.00192	-0.00658	-0.00056	-0.00039
		-12.8412	0.00236	0.00981	0.00062	0.00044	-12.8412	-0.00222	-0.00901	-0.00062	-0.00043
		-12.8232	0.00233	0.01222	0.0005	0.00036	-12.8232	-0.00223	-0.0114	-0.00053	-0.00037
		-12.8052	0.0021	0.01418	0.00038	0.00027	-12.8052	-0.00206	-0.01348	-0.0004	-0.00028
		-12.7872	0.0018	0.01513	0.00035	0.00025	-12.7872	-0.00179	-0.01482	-0.00034	-0.00023
		-12.7692	0.00153	0.01461	0.00048	0.00032	-12.7692	-0.00151	-0.01484	-0.00042	-0.00028
		-12.7502	0.00149	0.01286	0.00068	0.00045	-12.7502	-0.00136	-0.01348	-0.00062	-0.00041
		-12.7322	0.0021	0.0106	0.00085	0.00056	-12.7322	-0.00165	-0.01135	-0.00082	-0.00053
		-12.7142	0.00366	0.00839	0.0009	0.00058	-12.7142	-0.00284	-0.0091	-0.0009	-0.00058
		-12.6962	0.00581	0.00654	0.00084	0.00054	-12.6962	-0.00488	-0.00715	-0.00089	-0.00056
		-12.6782	0.00739	0.00513	0.00074	0.00046	-12.6782	-0.00696	-0.00567	-0.0008	-0.00048
		-12.6602	0.00734	0.0041	0.0006	0.00036	-12.6602	-0.0078	-0.00459	-0.00067	-0.00039
		-12.6422	0.00566	0.00357	0.00043	0.00026	-12.6422	-0.0068	-0.00397	-0.0005	-0.00029
		-12.6242	0.00343	0.00386	0.00028	0.00016	-12.6242	-0.00461	-0.004	-0.00033	-0.00018
		-12.6052	0.00183	0.00494	0.00019	0.00011	-12.6052	-0.00257	-0.00485	-0.00022	-0.00011
		-12.5872	0.00149	0.00605	0.00016	8e-05	-12.5872	-0.00158	-0.00599	-0.00016	-8e-05
		-12.5692	0.0026	0.00612	0.00013	9e-05	-12.5692	-0.00202	-0.00634	-0.00013	-8e-05
		-12.5512	0.00525	0.00493	0.00011	7e-05	-12.5512	-0.004	-0.00536	-0.00011	-7e-05
		-12.5332	0.00902	0.0031	7e-05	5e-05	-12.5332	-0.0073	-0.00357	-7e-05	-5e-05
		-12.5152	0.01266	0.00155	5e-05	6e-05	-12.5152	-0.01109	-0.00187	-5e-05	-5e-05
		-12.4972	0.01436	0.00064	4e-05	5e-05	-12.4972	-0.01376	-0.00079	-4e-05	-5e-05
		-12.4792	0.01307	0.00025	3e-05	4e-05	-12.4792	-0.01382	-0.0003	-3e-05	-4e-05
		-12.4602	0.00949	0.00013	2e-05	4e-05	-12.4602	-0.01114	-0.00013	-3e-05	-3e-05
		-12.4422	0.00555	0.00026	8e-05	7e-05	-12.4422	-0.00718	-0.00017	-4e-05	-4e-05
		-12.4242	0.00295	0.00097	0.00028	0.00022	-12.4242	-0.00385	-0.00058	-0.00018	-0.00013
		-12.4062	0.00248	0.00321	0.00094	0.00073	-12.4062	-0.00235	-0.0021	-0.00062	-0.00047
		-12.3882	0.00422	0.00833	0.00242	0.00189	-12.3882	-0.00306	-0.00599	-0.00177	-0.00135
		-12.3702	0.00764	0.01681	0.00486	0.00381	-12.3702	-0.00577	-0.01332	-0.00392	-0.00299
		-12.3522	0.01135	0.0264	0.00758	0.00593	-12.3522	-0.00956	-0.02308	-0.00675	-0.00515
		-12.3342	0.01353	0.03249	0.00919	0.00719	-12.3342	-0.01274	-0.03124	-0.00902	-0.00688
		-12.3152	0.01339	0.03172	0.00868	0.0068	-12.3152	-0.01385	-0.03342	-0.00938	-0.00716
		-12.2972	0.01185	0.02536	0.00647	0.00507	-12.2972	-0.01295	-0.02885	-0.00764	-0.00584
		-12.2792	0.01032	0.01784	0.00403	0.00319	-12.2792	-0.01122	-0.02114	-0.00507	-0.00388
		-12.2612	0.00952	0.01279	0.00259	0.00213	-12.2612	-0.00975	-0.01471	-0.00314	-0.00247
		-12.2432	0.00955	0.01108	0.00241	0.00209	-12.2432	-0.0091	-0.01156	-0.0025	-0.00206
		-12.2252	0.01034	0.01148	0.00291	0.00259	-12.2252	-0.00945	-0.01114	-0.00278	-0.00239
		-12.2072	0.01121	0.01207	0.00337	0.00304	-12.2072	-0.01045	-0.01162	-0.00327	-0.00284
		-12.1892	0.01098	0.01122	0.00325	0.00294	-12.1892	-0.01099	-0.01125	-0.00333	-0.0029
		-12.1712	0.009	0.00867	0.00255	0.00232	-12.1712	-0.0099	-0.00931	-0.00279	-0.00245
		-12.1522	0.00594	0.00543	0.0016	0.00146	-12.1522	-0.00725	-0.00632	-0.00189	-0.00168
		-12.1342	0.00308	0.00272	0.0008	0.00072	-12.1342	-0.0042	-0.00346	-0.00103	-0.00092
		-12.1162	0.00125	0.00107	0.00031	0.00029	-12.1162	-0.0019	-0.00151	-0.00045	-0.0004
		-12.0982	0.0004	0.00033	9e-05	8e-05	-12.0982	-0.00067	-0.00052	-0.00015	-0.00014
		-12.0802	0.00011	9e-05	2e-05	2e-05	-12.0802	-0.00019	-0.00014	-4e-05	-3e-05
		-12.0622	9e-05	6e-05	1e-05	0	-12.0622	-7e-05	-5e-05	-1e-05	-1e-05
		-12.0442	0.00031	0.0002	1e-05	1e-05	-12.0442	-0.00016	-0.00012	-1e-05	0
		-12.0262	0.00104	0.00067	4e-05	3e-05	-12.0262	-0.00061	-0.00041	-3e-05	-2e-05
		-12.0072	0.00284	0.00177	0.00012	8e-05	-12.0072	-0.00183	-0.00117	-9e-05	-5e-05
		-11.9892	0.00627	0.00367	0.00023	0.00016	-11.9892	-0.00437	-0.00265	-0.00019	-0.00012
		-11.9712	0.01156	0.00613	0.0004	0.00029	-11.9712	-0.00856	-0.00472	-0.00033	-0.00023
		-11.9532	0.01837	0.00868	0.00058	0.00045	-11.9532	-0.0143	-0.00677	-0.00048	-0.00035
		-11.9352	0.02565	0.01112	0.00075	0.00068	-11.9352	-0.02105	-0.00838	-0.00061	-0.00048
		-11.9172	0.03123	0.01357	0.00093	0.00092	-11.9172	-0.02766	-0.0099	-0.00074	-0.00067
		-11.8992	0.03226	0.01538	0.00107	0.00114	-11.8992	-0.03172	-0.01201	-0.00091	-0.00091
		-11.8812	0.02745	0.01516	0.00107	0.00116	-11.8812	-0.0307	-0.01412	-0.00109	-0.00114
		-11.8622	0.01891	0.01225	0.00086	0.00094	-11.8622	-0.02441	-0.01445	-0.00113	-0.00118
		-11.8442	0.01054	0.00791	0.00057	0.00061	-11.8442	-0.01575	-0.01202	-0.00094	-0.00099
		-11.8262	0.00491	0.00412	0.00029	0.00031	-11.8262	-0.00832	-0.00796	-0.00062	-0.00064
		-11.8082	0.00222	0.00202	0.00017	0.00018	-11.8082	-0.00378	-0.00432	-0.00034	-0.00036
		-11.7902	0.00139	0.00164	0.0003	0.00029	-11.7902	-0.0018	-0.00236	-0.00027	-0.00026
		-11.7722	0.00128	0.00295	0.00096	0.00092	-11.7722	-0.00121	-0.00238	-0.0006	-0.00055
		-11.7542	0.00128	0.00648	0.0026	0.00247	-11.7542	-0.00112	-0.00463	-0.00171	-0.00158
		-11.7362	0.00122	0.0128	0.00545	0.00517	-11.7362	-0.00111	-0.00971	-0.00401	-0.00372
		-11.7172	0.00126	0.02069	0.00888	0.00842	-11.7172	-0.00117	-0.0173	-0.00738	-0.00684
		-11.6992	0.00154	0.02658	0.01119	0.01063	-11.6992	-0.00141	-0.02472	-0.0105	-0.00972
		-11.6812	0.00212	0.027	0.01102	0.01048	-11.6812	-0.00186	-0.02784	-0.01161	-0.01076
		-11.6632	0.0032	0.02206	0.00869	0.00828	-11.6632	-0.0026	-0.02481	-0.01012	-0.0094
		-11.6452	0.00537	0.01568	0.00608	0.0058	-11.6452	-0.00407	-0.01823	-0.00733	-0.00683
		-11.6272	0.00931	0.01222	0.00496	0.00473	-11.6272	-0.00697	-0.01291	-0.00531	-0.00495
		-11.6092	0.01502	0.01327	0.00584	0.00548	-11.6092	-0.01169	-0.01194	-0.00527	-0.00487
		-11.5912	0.02086	0.01698	0.00776	0.00721	-11.5912	-0.01756	-0.01496	-0.00692	-0.0063
		-11.5722	0.02377	0.01965	0.00907	0.00836	-11.5722	-0.02212	-0.01876	-0.00881	-0.00795
		-11.5542	0.02167	0.01841	0.00853	0.00784	-11.5542	-0.02254	-0.01969	-0.00928	-0.00834
		-11.5362	0.01565	0.01358	0.00629	0.00577	-11.5362	-0.01824	-0.01638	-0.00774	-0.00694
		-11.5182	0.00915	0.00781	0.00362	0.00331	-11.5182	-0.01175	-0.01065	-0.00503	-0.00451
		-11.5002	0.00497	0.00352	0.00162	0.00149	-11.5002	-0.00641	-0.00538	-0.00254	-0.00228
		-11.4822	0.00372	0.00132	0.00059	0.00056	-11.4822	-0.00386	-0.00216	-0.00101	-0.00092
		-11.4642	0.00463	0.00066	0.00029	0.00031	-11.4642	-0.00374	-0.00081	-0.00037	-0.00034
		-11.4462	0.00738	0.00099	0.00053	0.0006	-11.4462	-0.00519	-0.00063	-0.0003	-0.00032
		-11.4272	0.01302	0.00226	0.00134	0.0015	-11.4272	-0.00845	-0.00132	-0.00072	-0.00078
		-11.4092	0.02294	0.00463	0.00279	0.00311	-11.4092	-0.0152	-0.00296	-0.0017	-0.00186
		-11.3912	0.03571	0.00777	0.00453	0.00505	-11.3912	-0.02656	-0.00563	-0.00326	-0.00355
		-11.3732	0.04575	0.01057	0.00574	0.00639	-11.3732	-0.03984	-0.00876	-0.00489	-0.00533
		-11.3552	0.04711	0.01177	0.00568	0.00632	-11.3552	-0.0485	-0.01116	-0.00578	-0.00629
		-11.3372	0.03897	0.01101	0.00443	0.0049	-11.3372	-0.04714	-0.01174	-0.00537	-0.00583
		-11.3192	0.02613	0.00918	0.00273	0.003	-11.3192	-0.03659	-0.01056	-0.00393	-0.00425
		-11.3012	0.0144	0.00768	0.00136	0.00148	-11.3012	-0.0228	-0.00881	-0.00227	-0.00244
		-11.2832	0.00661	0.00727	0.00056	0.00059	-11.2832	-0.01151	-0.00779	-0.00106	-0.00113
		-11.2642	0.00259	0.00745	0.00019	0.0002	-11.2642	-0.00476	-0.00763	-0.00039	-0.00043
		-11.2462	0.00091	0.00708	7e-05	7e-05	-11.2462	-0.00166	-0.00743	-0.00014	-0.00013
		-11.2282	0.00032	0.00584	8e-05	7e-05	-11.2282	-0.00052	-0.00639	-6e-05	-6e-05
		-11.2102	0.00017	0.00471	0.00019	0.00019	-11.2102	-0.0002	-0.00502	-0.00013	-0.00011
		-11.1922	0.00022	0.00518	0.00046	0.00045	-11.1922	-0.0002	-0.0047	-0.00032	-0.00032
		-11.1742	0.00047	0.00785	0.00087	0.00086	-11.1742	-0.0004	-0.00649	-0.00067	-0.00065
		-11.1562	0.00092	0.01185	0.00127	0.00125	-11.1562	-0.00083	-0.01008	-0.00108	-0.00104
		-11.1382	0.00146	0.01527	0.00144	0.00142	-11.1382	-0.00138	-0.01372	-0.00135	-0.0013
		-11.1192	0.00185	0.01657	0.00128	0.00124	-11.1192	-0.00183	-0.01553	-0.00131	-0.00126
		-11.1012	0.00192	0.01587	0.00091	0.00088	-11.1012	-0.00197	-0.01509	-0.00101	-0.00096
		-11.0832	0.00189	0.01438	0.00059	0.00058	-11.0832	-0.00188	-0.01368	-0.00066	-0.00064
		-11.0652	0.00237	0.01287	0.00053	0.00051	-11.0652	-0.00208	-0.01265	-0.00051	-0.00048
		-11.0472	0.00459	0.01134	0.00086	0.00085	-11.0472	-0.00348	-0.01207	-0.00065	-0.00062
		-11.0292	0.01027	0.00997	0.00178	0.00182	-11.0292	-0.00757	-0.01128	-0.00121	-0.00121
		-11.0112	0.02065	0.00966	0.00372	0.00387	-11.0112	-0.01601	-0.01049	-0.0026	-0.00263
		-10.9932	0.03405	0.01133	0.00698	0.00728	-10.9932	-0.02866	-0.01095	-0.00528	-0.0054
		-10.9742	0.04465	0.01467	0.01101	0.01148	-10.9742	-0.0412	-0.01342	-0.00924	-0.00943
		-10.9562	0.04597	0.01775	0.01414	0.01471	-10.9562	-0.04668	-0.01677	-0.01319	-0.01344
		-10.9382	0.03698	0.01827	0.0146	0.01514	-10.9382	-0.04132	-0.01847	-0.01504	-0.01528
		-10.9202	0.02325	0.01543	0.01209	0.01249	-10.9202	-0.02852	-0.01678	-0.01362	-0.0138
		-10.9022	0.01165	0.01054	0.00802	0.00826	-10.9022	-0.01547	-0.01228	-0.00978	-0.00986
		-10.8842	0.00549	0.00581	0.00427	0.00437	-10.8842	-0.00716	-0.00719	-0.00556	-0.00559
		-10.8662	0.00474	0.00267	0.00183	0.00189	-10.8662	-0.00457	-0.00343	-0.00253	-0.00253
		-10.8482	0.00835	0.00129	0.00073	0.00076	-10.8482	-0.00682	-0.00155	-0.00096	-0.00099
		-10.8292	0.01463	0.0012	0.00056	0.0006	-10.8292	-0.01247	-0.00111	-0.00052	-0.00055
		-10.8112	0.02055	0.00193	0.00113	0.00119	-10.8112	-0.0189	-0.00163	-0.00085	-0.00089
		-10.7932	0.02262	0.00332	0.00249	0.00257	-10.7932	-0.02246	-0.00282	-0.00194	-0.00198
		-10.7752	0.01971	0.00512	0.00445	0.00456	-10.7752	-0.02101	-0.00456	-0.00378	-0.00382
		-10.7572	0.01398	0.00664	0.00624	0.00637	-10.7572	-0.0158	-0.00634	-0.00582	-0.00584
		-10.7392	0.00876	0.00707	0.00685	0.00699	-10.7392	-0.0101	-0.00729	-0.007	-0.00701
		-10.7212	0.00632	0.00617	0.0059	0.00605	-10.7212	-0.00659	-0.00683	-0.00658	-0.0066
		-10.7032	0.00762	0.00479	0.00414	0.00432	-10.7032	-0.00656	-0.00546	-0.00495	-0.00501
		-10.6842	0.01254	0.00402	0.00267	0.00291	-10.6842	-0.01024	-0.00436	-0.00322	-0.00336
		-10.6662	0.01905	0.00416	0.00195	0.0023	-10.6662	-0.01639	-0.00419	-0.00217	-0.00243
		-10.6482	0.02332	0.00451	0.00171	0.00212	-10.6482	-0.02171	-0.00456	-0.00179	-0.00214
		-10.6302	0.02228	0.00436	0.00148	0.00188	-10.6302	-0.02257	-0.00463	-0.00158	-0.00194
		-10.6122	0.01651	0.00381	0.00109	0.00136	-10.6122	-0.01823	-0.00415	-0.00123	-0.00151
		-10.5942	0.00954	0.00353	0.00068	0.00085	-10.5942	-0.01145	-0.00371	-0.00079	-0.00097
		-10.5762	0.0044	0.00394	0.00057	0.00065	-10.5762	-0.00567	-0.00386	-0.00055	-0.00063
		-10.5582	0.00187	0.00469	0.00104	0.00109	-10.5582	-0.00239	-0.0045	-0.00077	-0.00081
		-10.5392	0.00117	0.00529	0.0023	0.00239	-10.5392	-0.0012	-0.00507	-0.00173	-0.00177
		-10.5212	0.0014	0.00587	0.00431	0.00446	-10.5212	-0.00118	-0.00551	-0.00353	-0.00358
		-10.5032	0.00203	0.00726	0.00642	0.00665	-10.5032	-0.00171	-0.00651	-0.00574	-0.00585
		-10.4852	0.00268	0.01006	0.0076	0.00787	-10.4852	-0.00241	-0.00882	-0.00741	-0.00754
		-10.4672	0.00309	0.01357	0.00725	0.0075	-10.4672	-0.00297	-0.01222	-0.00766	-0.00779
		-10.4492	0.00307	0.01582	0.00567	0.00588	-10.4492	-0.00313	-0.01506	-0.00642	-0.00654
		-10.4312	0.00272	0.01514	0.00371	0.00384	-10.4312	-0.00286	-0.01541	-0.00445	-0.00452
		-10.4132	0.00251	0.01192	0.00205	0.00211	-10.4132	-0.00251	-0.01288	-0.00256	-0.0026
		-10.3952	0.00312	0.00846	0.00095	0.00099	-10.3952	-0.00277	-0.00931	-0.00124	-0.00126
		-10.3762	0.00486	0.00679	0.00043	0.00045	-10.3762	-0.00415	-0.00703	-0.00054	-0.00056
		-10.3582	0.00722	0.00703	0.00034	0.00037	-10.3582	-0.00645	-0.00682	-0.00035	-0.00037
		-10.3402	0.00912	0.00774	0.00064	0.0007	-10.3402	-0.00866	-0.00764	-0.00055	-0.0006
		-10.3222	0.01023	0.00761	0.00138	0.00149	-10.3222	-0.01002	-0.00791	-0.00121	-0.00129
		-10.3042	0.01171	0.00648	0.00256	0.00279	-10.3042	-0.01113	-0.00707	-0.00233	-0.00248
		-10.2862	0.01528	0.00505	0.00394	0.00431	-10.2862	-0.01372	-0.00562	-0.00372	-0.00398
		-10.2682	0.02125	0.00397	0.00489	0.00535	-10.2682	-0.01885	-0.00432	-0.00482	-0.00518
		-10.2502	0.02833	0.00349	0.00484	0.0053	-10.2502	-0.02557	-0.00356	-0.005	-0.00539
		-10.2312	0.03581	0.0038	0.00381	0.0042	-10.2312	-0.0322	-0.00346	-0.00413	-0.00445
		-10.2132	0.04592	0.00525	0.00243	0.00271	-10.2132	-0.03924	-0.0042	-0.00274	-0.00297
		-10.1952	0.0619	0.00806	0.00138	0.00162	-10.1952	-0.05032	-0.00619	-0.00155	-0.00173
		-10.1772	0.08221	0.0115	0.00087	0.00112	-10.1772	-0.06803	-0.00923	-0.0009	-0.00109
		-10.1592	0.09744	0.01379	0.00073	0.001	-10.1592	-0.08779	-0.0122	-0.0007	-0.00094
		-10.1412	0.0969	0.01335	0.00069	0.00094	-10.1412	-0.09828	-0.01336	-0.0007	-0.00095
		-10.1232	0.07914	0.01032	0.00061	0.00079	-10.1232	-0.09112	-0.0118	-0.00066	-0.00089
		-10.1052	0.05349	0.00638	0.00057	0.00069	-10.1052	-0.06926	-0.00837	-0.0006	-0.00075
		-10.0862	0.03096	0.00335	0.00091	0.00096	-10.0862	-0.04377	-0.00485	-0.00066	-0.00077
		-10.0682	0.01622	0.00196	0.0021	0.00216	-10.0682	-0.02381	-0.00258	-0.00134	-0.00138
		-10.0502	0.00815	0.00202	0.00466	0.00479	-10.0502	-0.0117	-0.00189	-0.00314	-0.00318
		-10.0322	0.00414	0.00297	0.00835	0.00858	-10.0322	-0.00553	-0.00247	-0.00635	-0.0064
		-10.0142	0.0023	0.00398	0.01167	0.01199	-10.0142	-0.0028	-0.0036	-0.01012	-0.01022
		-9.99619	0.00148	0.00428	0.01263	0.01299	-9.99619	-0.00173	-0.00437	-0.01253	-0.01265
		-9.97819	0.001	0.00359	0.0106	0.01088	-9.97819	-0.00122	-0.00418	-0.01201	-0.01213
		-9.96019	0.0006	0.00232	0.00687	0.00706	-9.96019	-0.00082	-0.0031	-0.0089	-0.00899
		-9.94119	0.0003	0.00117	0.00344	0.00354	-9.94119	-0.00046	-0.00178	-0.0051	-0.00516
		-9.92319	0.00011	0.00045	0.00134	0.00138	-9.92319	-0.0002	-0.00079	-0.00226	-0.00229
		-9.90519	4e-05	0.00014	0.0004	0.00041	-9.90519	-7e-05	-0.00027	-0.00078	-0.00078
		-9.88719	4e-05	5e-05	0.0001	0.0001	-9.88719	-4e-05	-8e-05	-0.00021	-0.00021
		-9.86919	0.00017	0.0001	7e-05	6e-05	-9.86919	-0.0001	-7e-05	-7e-05	-7e-05
		-9.85119	0.00063	0.00039	0.00018	0.00017	-9.85119	-0.0004	-0.00019	-0.00011	-0.00011
		-9.83319	0.00176	0.00131	0.00055	0.00051	-9.83319	-0.00122	-0.00071	-0.00036	-0.00033
		-9.81519	0.00386	0.00353	0.00132	0.00123	-9.81519	-0.00291	-0.00206	-0.00093	-0.00086
		-9.79619	0.00671	0.00753	0.00253	0.00237	-9.79619	-0.00549	-0.00489	-0.00193	-0.00178
		-9.77819	0.00947	0.01272	0.00385	0.00364	-9.77819	-0.00837	-0.00932	-0.00322	-0.003
		-9.76019	0.01139	0.017	0.00471	0.00448	-9.76019	-0.01065	-0.01421	-0.00435	-0.00406
		-9.74219	0.01245	0.01808	0.00472	0.0045	-9.74219	-0.01202	-0.01728	-0.0048	-0.0045
		-9.72419	0.01306	0.0157	0.00415	0.00397	-9.72419	-0.01268	-0.01697	-0.00448	-0.00424
		-9.70619	0.01347	0.01197	0.00383	0.00367	-9.70619	-0.01285	-0.01394	-0.0039	-0.00371
		-9.68819	0.01386	0.00938	0.00465	0.00442	-9.68819	-0.01232	-0.01022	-0.00375	-0.00357
		-9.67019	0.01514	0.00938	0.00716	0.00673	-9.67019	-0.01088	-0.00727	-0.00427	-0.00408
		-9.65219	0.01857	0.01224	0.0112	0.0104	-9.65219	-0.0088	-0.00528	-0.00505	-0.00482
		-9.63319	0.024	0.01693	0.01552	0.01428	-9.63319	-0.00656	-0.00389	-0.00532	-0.00508
		-9.61519	0.02873	0.02093	0.01799	0.01644	-9.61519	-0.00472	-0.00291	-0.00461	-0.0044
		-9.59719	0.02973	0.02181	0.01702	0.01547	-9.59719	-0.00407	-0.00261	-0.0032	-0.00305
		-9.57919	0.02748	0.01969	0.01298	0.01173	-9.57919	-0.00586	-0.00365	-0.00182	-0.00172
		-9.56119	0.02589	0.01726	0.008	0.00722	-9.56119	-0.01118	-0.00655	-0.00099	-0.00093
		-9.54319	0.02762	0.01664	0.00426	0.00383	-9.54319	-0.01933	-0.0108	-0.00085	-0.00076
		-9.52519	0.03039	0.01709	0.00253	0.00229	-9.52519	-0.02688	-0.01464	-0.00134	-0.0012
		-9.50719	0.02971	0.0168	0.00257	0.00233	-9.50719	-0.02989	-0.01662	-0.00274	-0.00245
		-9.48819	0.02416	0.0155	0.00392	0.00357	-9.48819	-0.02803	-0.01744	-0.00584	-0.00519
		-9.47019	0.01665	0.0144	0.006	0.00547	-9.47019	-0.02554	-0.01952	-0.01128	-0.01002
		-9.45219	0.01082	0.01397	0.00779	0.00711	-9.45219	-0.02684	-0.02406	-0.01839	-0.01629
		-9.43419	0.0087	0.0134	0.00812	0.00743	-9.43419	-0.0318	-0.02896	-0.02441	-0.02155
		-9.41619	0.01219	0.01214	0.00686	0.00627	-9.41619	-0.03713	-0.03066	-0.02602	-0.02292
		-9.39819	0.02525	0.01109	0.00514	0.00472	-9.39819	-0.04289	-0.02774	-0.02234	-0.01967
		-9.38019	0.05135	0.01172	0.00451	0.00419	-9.38019	-0.05525	-0.02273	-0.01609	-0.01422
		-9.36219	0.08615	0.01434	0.0057	0.00531	-9.36219	-0.07924	-0.01937	-0.01118	-0.01001
		-9.34319	0.11417	0.01728	0.00794	0.0074	-9.34319	-0.10773	-0.01888	-0.0094	-0.00854
		-9.32519	0.11859	0.01808	0.00957	0.00885	-9.32519	-0.12265	-0.01909	-0.00959	-0.00876
		-9.30719	0.09718	0.01584	0.00927	0.00851	-9.30719	-0.11178	-0.01745	-0.00945	-0.0086
		-9.28919	0.06503	0.0122	0.00716	0.00653	-9.28919	-0.08193	-0.01397	-0.00785	-0.00707
		-9.27119	0.04019	0.0095	0.00466	0.00421	-9.27119	-0.05185	-0.01073	-0.00539	-0.00483
		-9.25319	0.03022	0.00853	0.00306	0.00272	-9.25319	-0.03479	-0.00921	-0.00346	-0.00304
		-9.23519	0.03245	0.00842	0.00272	0.00236	-9.23519	-0.03188	-0.00893	-0.00271	-0.00233
		-9.21719	0.04218	0.00834	0.00346	0.00299	-9.21719	-0.03824	-0.00877	-0.00307	-0.00261
		-9.19819	0.05661	0.00847	0.00527	0.00463	-9.19819	-0.05026	-0.00861	-0.00436	-0.00375
		-9.18019	0.07165	0.00931	0.00839	0.00755	-9.18019	-0.06496	-0.00904	-0.00677	-0.00596
		-9.16219	0.07952	0.01036	0.01252	0.01149	-9.16219	-0.07616	-0.01006	-0.0104	-0.00937
		-9.14419	0.07374	0.01054	0.01622	0.01505	-9.14419	-0.07621	-0.01064	-0.01437	-0.01314
		-9.12619	0.05591	0.00956	0.01751	0.01633	-9.12619	-0.06296	-0.00998	-0.01685	-0.01553
		-9.10819	0.03462	0.00865	0.01553	0.01448	-9.10819	-0.04251	-0.0088	-0.01633	-0.01506
		-9.09019	0.018	0.00928	0.01126	0.01044	-9.09019	-0.02372	-0.00874	-0.01295	-0.0119
		-9.07219	0.00898	0.0115	0.00667	0.00612	-9.07219	-0.01178	-0.0105	-0.00838	-0.00763
		-9.05319	0.00632	0.01338	0.00331	0.00295	-9.05319	-0.00692	-0.01279	-0.00446	-0.00399
		-9.03519	0.00764	0.0129	0.00147	0.00126	-9.03519	-0.007	-0.01333	-0.00205	-0.00176
		-9.01719	0.01062	0.00988	0.00079	0.00066	-9.01719	-0.00959	-0.01113	-0.00096	-0.00082
		-8.99919	0.01329	0.006	0.00081	0.00074	-8.99919	-0.01253	-0.00735	-0.00075	-0.00065
		-8.98119	0.01478	0.00299	0.00139	0.00131	-8.98119	-0.01447	-0.00389	-0.00113	-0.00104
		-8.96319	0.01554	0.00131	0.00243	0.00231	-8.96319	-0.01552	-0.00175	-0.00199	-0.00187
		-8.94519	0.01611	0.00063	0.00359	0.00341	-8.94519	-0.01634	-0.00077	-0.0031	-0.00292
		-8.92719	0.01578	0.00041	0.00421	0.00399	-8.92719	-0.01649	-0.00042	-0.00388	-0.00365
		-8.90819	0.01354	0.00033	0.00387	0.00365	-8.90819	-0.01479	-0.00032	-0.00382	-0.00359
		-8.89019	0.01013	0.00036	0.0028	0.00263	-8.89019	-0.01132	-0.00031	-0.00295	-0.00275
		-8.87219	0.00844	0.00064	0.00175	0.00157	-8.87219	-0.00844	-0.00049	-0.00187	-0.00171
		-8.85419	0.01251	0.00143	0.00132	0.00105	-8.85419	-0.00964	-0.00108	-0.00125	-0.00103
		-8.83619	0.02652	0.00294	0.00189	0.00138	-8.83619	-0.01879	-0.00228	-0.00147	-0.00105
		-8.81819	0.05277	0.00508	0.00382	0.00278	-8.81819	-0.03918	-0.00413	-0.0028	-0.002
		-8.80019	0.087	0.00736	0.0077	0.00576	-8.80019	-0.07052	-0.00633	-0.00585	-0.00432
		-8.78219	0.11574	0.00887	0.01411	0.01069	-8.78219	-0.10404	-0.00824	-0.0113	-0.00849
		-8.76419	0.12314	0.00888	0.02227	0.01692	-8.76419	-0.12375	-0.00903	-0.019	-0.01435
		-8.74519	0.10499	0.00741	0.02908	0.02209	-8.74519	-0.11781	-0.00826	-0.02656	-0.02006
		-8.72719	0.07214	0.00516	0.03056	0.02317	-8.72719	-0.08975	-0.00626	-0.02995	-0.02259
		-8.70919	0.04084	0.00308	0.02544	0.01927	-8.70919	-0.05523	-0.00396	-0.02682	-0.0202
		-8.69119	0.02089	0.00176	0.0167	0.01262	-8.69119	-0.02861	-0.00219	-0.0189	-0.0142
		-8.67319	0.01408	0.00149	0.00886	0.00665	-8.67319	-0.01558	-0.00142	-0.01059	-0.00793
		-8.65519	0.01831	0.00228	0.00437	0.00318	-8.65519	-0.01531	-0.00173	-0.00512	-0.00377
		-8.63719	0.02914	0.00387	0.0029	0.00199	-8.63719	-0.02411	-0.00301	-0.00291	-0.00204
		-8.61919	0.03942	0.00566	0.00283	0.00186	-8.61919	-0.03582	-0.00482	-0.00261	-0.00173
		-8.60019	0.04186	0.007	0.00281	0.00182	-8.60019	-0.04249	-0.00653	-0.00274	-0.00178
		-8.58219	0.03453	0.00764	0.00228	0.00148	-8.58219	-0.03921	-0.00764	-0.00249	-0.00161
		-8.56419	0.02213	0.0076	0.0015	0.00096	-8.56419	-0.02811	-0.00795	-0.00179	-0.00116
		-8.54619	0.01124	0.00697	0.00095	0.00062	-8.54619	-0.01579	-0.00742	-0.00109	-0.0007
		-8.52819	0.00533	0.00607	0.00129	0.00082	-8.52819	-0.00741	-0.0063	-0.00086	-0.00054
		-8.51019	0.0047	0.00606	0.00369	0.00235	-8.51019	-0.00438	-0.00553	-0.00175	-0.00109
		-8.49219	0.00906	0.00859	0.01049	0.00678	-8.49219	-0.00619	-0.00673	-0.00483	-0.003
		-8.47419	0.01806	0.01435	0.02497	0.01635	-8.47419	-0.01223	-0.01097	-0.01177	-0.00742
		-8.45519	0.03	0.02163	0.04896	0.03249	-8.45519	-0.02116	-0.01743	-0.02446	-0.01566
		-8.43719	0.04122	0.02696	0.07866	0.05276	-8.43719	-0.0305	-0.02321	-0.04389	-0.02862
		-8.41919	0.04765	0.02754	0.10287	0.06948	-8.41919	-0.03795	-0.0255	-0.06827	-0.0452
		-8.40119	0.04741	0.0234	0.1091	0.07381	-8.40119	-0.04262	-0.02373	-0.09048	-0.06053
		-8.38319	0.04188	0.01709	0.09521	0.06377	-8.38319	-0.04425	-0.01944	-0.09974	-0.0671
		-8.36519	0.03487	0.01203	0.07432	0.04759	-8.36519	-0.04255	-0.01448	-0.08984	-0.06051
		-8.34719	0.03058	0.01076	0.06579	0.03748	-8.34719	-0.03898	-0.0103	-0.06659	-0.04452
		-8.32919	0.03111	0.01384	0.07988	0.04002	-8.32919	-0.03671	-0.00793	-0.04526	-0.02903
		-8.31019	0.03426	0.01906	0.10935	0.05186	-8.31019	-0.03705	-0.00783	-0.04215	-0.02376
		-8.29219	0.03492	0.02246	0.13628	0.06427	-8.29219	-0.0369	-0.00981	-0.07077	-0.03555
		-8.27419	0.02995	0.02137	0.15361	0.07436	-8.27419	-0.03247	-0.0134	-0.1395	-0.06807
		-8.25619	0.02136	0.01683	0.18029	0.09231	-8.25619	-0.0241	-0.01777	-0.24143	-0.11835
		-8.23819	0.01396	0.01233	0.24398	0.13174	-8.23819	-0.01579	-0.02129	-0.34643	-0.17285
		-8.22019	0.01041	0.01013	0.33913	0.18788	-8.22019	-0.01066	-0.02215	-0.41415	-0.21218
		-8.20219	0.01	0.00967	0.41295	0.23051	-8.20219	-0.00886	-0.01986	-0.42032	-0.22237
		-8.18419	0.01097	0.00911	0.41091	0.22936	-8.18419	-0.00917	-0.0156	-0.3688	-0.20132
		-8.16519	0.0133	0.00775	0.33776	0.18725	-8.16519	-0.01112	-0.01111	-0.28523	-0.15909
		-8.14719	0.01876	0.00657	0.26059	0.14104	-8.14719	-0.01561	-0.00782	-0.20696	-0.11548
		-8.12919	0.02941	0.00709	0.25844	0.13327	-8.12919	-0.0241	-0.00664	-0.17318	-0.09302
		-8.11119	0.04696	0.00999	0.39003	0.19334	-8.11119	-0.03785	-0.00773	-0.21677	-0.10995
		-8.09319	0.07288	0.01491	0.6928	0.33816	-8.09319	-0.05829	-0.01064	-0.3732	-0.18333
		-8.07519	0.10684	0.021	1.1585	0.5625	-8.07519	-0.08675	-0.01493	-0.68602	-0.33298
		-8.05719	0.14288	0.0269	1.6704	0.8091	-8.05719	-0.12146	-0.02051	-1.16197	-0.562
		-8.03919	0.16772	0.0308	2.0038	0.9694	-8.03919	-0.15393	-0.02674	-1.6904	-0.8164
		-8.02119	0.16779	0.03132	1.9714	0.9525	-8.02119	-0.17003	-0.03164	-2.0374	-0.9832
		-8.00219	0.14109	0.02906	1.5958	0.769	-8.00219	-0.15945	-0.03319	-2.004	-0.9658
		-7.98419	0.10089	0.02632	1.10222	0.5278	-7.98419	-0.12608	-0.03147	-1.6155	-0.7759
		-7.96619	0.06514	0.02468	0.73166	0.34447	-7.96619	-0.08644	-0.02839	-1.11207	-0.5291
		-7.94819	0.04305	0.02362	0.57142	0.26112	-7.94819	-0.05605	-0.02541	-0.74022	-0.34412
		-7.93019	0.0327	0.02166	0.5457	0.24317	-7.93019	-0.03929	-0.02249	-0.57769	-0.25907
		-7.91219	0.02778	0.01813	0.52992	0.2338	-7.91219	-0.03145	-0.01908	-0.54281	-0.2368
		-7.89419	0.02363	0.01366	0.46266	0.20504	-7.89419	-0.0263	-0.01506	-0.5145	-0.22143
		-7.87619	0.01867	0.00948	0.37034	0.16728	-7.87619	-0.02057	-0.01077	-0.43402	-0.1855
		-7.85719	0.01368	0.00676	0.31159	0.14329	-7.85719	-0.01448	-0.00719	-0.33083	-0.14091
		-7.83919	0.01048	0.00622	0.32173	0.14536	-7.83919	-0.0101	-0.0055	-0.28014	-0.11902
		-7.82119	0.01071	0.00812	0.39725	0.17113	-7.82119	-0.00945	-0.00655	-0.33131	-0.1398
		-7.80319	0.01497	0.01219	0.49519	0.20481	-7.80319	-0.01332	-0.01023	-0.46042	-0.19203
		-7.78519	0.02247	0.01744	0.54896	0.2216	-7.78519	-0.02101	-0.0156	-0.57964	-0.23885
		-7.76719	0.03058	0.02201	0.51188	0.20399	-7.76719	-0.0301	-0.02091	-0.60299	-0.24556
		-7.74919	0.03525	0.02377	0.39592	0.15668	-7.74919	-0.03668	-0.02408	-0.5119	-0.2063
		-7.73119	0.03354	0.02161	0.2556	0.1006	-7.73119	-0.03705	-0.0235	-0.35761	-0.14268
		-7.71219	0.0267	0.01659	0.14103	0.05519	-7.71219	-0.03102	-0.01931	-0.20957	-0.0828
		-7.69419	0.02018	0.01124	0.072	0.02786	-7.69419	-0.02323	-0.01368	-0.10857	-0.04231
		-7.67619	0.02047	0.00753	0.04193	0.01599	-7.67619	-0.02051	-0.00912	-0.05812	-0.02215
		-7.65819	0.03151	0.00567	0.03439	0.01341	-7.65819	-0.02809	-0.00654	-0.04101	-0.01553
		-7.64019	0.05164	0.00497	0.03567	0.01495	-7.64019	-0.04608	-0.00539	-0.0385	-0.01527
		-7.62219	0.07192	0.00477	0.03836	0.01754	-7.62219	-0.06737	-0.00487	-0.03957	-0.01702
		-7.60419	0.08019	0.00473	0.03867	0.01901	-7.60419	-0.07981	-0.0046	-0.03976	-0.01855
		-7.58619	0.0707	0.00446	0.03435	0.01775	-7.58619	-0.075	-0.00446	-0.03691	-0.01831
		-7.56719	0.04929	0.00371	0.02573	0.01376	-7.56719	-0.05577	-0.0041	-0.03005	-0.01551
		-7.54919	0.02738	0.00264	0.01604	0.00883	-7.54919	-0.033	-0.00332	-0.02059	-0.01091
		-7.53119	0.01252	0.00168	0.00893	0.00496	-7.53119	-0.01579	-0.00229	-0.01168	-0.0063
		-7.51319	0.0056	0.00104	0.00639	0.00312	-7.51319	-0.00648	-0.0014	-0.00583	-0.00316
		-7.49519	0.00436	0.00078	0.00894	0.00327	-7.49519	-0.00304	-0.00093	-0.00388	-0.00188
		-7.47719	0.00631	0.00071	0.01603	0.00502	-7.47719	-0.00297	-0.00086	-0.00582	-0.00225
		-7.45919	0.00926	0.00078	0.02509	0.00747	-7.45919	-0.00473	-0.00101	-0.01152	-0.00388
		-7.44119	0.01113	0.00091	0.03128	0.00918	-7.44119	-0.00741	-0.00118	-0.01993	-0.00623
		-7.42219	0.01066	0.00111	0.03079	0.00907	-7.42219	-0.00994	-0.00134	-0.02804	-0.00842
		-7.40419	0.00832	0.00151	0.02481	0.00747	-7.40419	-0.01109	-0.00161	-0.03213	-0.00952
		-7.38619	0.00568	0.00216	0.01847	0.00599	-7.38619	-0.01022	-0.00203	-0.03103	-0.00933
		-7.36819	0.00393	0.00316	0.01584	0.0058	-7.36819	-0.00795	-0.00265	-0.0271	-0.00854
		-7.35019	0.0032	0.00449	0.01653	0.00671	-7.35019	-0.00554	-0.00348	-0.0233	-0.00789
		-7.33219	0.00304	0.00591	0.01731	0.00749	-7.33219	-0.0039	-0.00452	-0.02017	-0.00737
		-7.31419	0.00305	0.00681	0.01604	0.00728	-7.31419	-0.00321	-0.00556	-0.01694	-0.00666
		-7.29619	0.00337	0.00661	0.0133	0.00617	-7.29619	-0.00329	-0.00617	-0.01384	-0.0059
		-7.27719	0.00464	0.00549	0.01106	0.00492	-7.27719	-0.00431	-0.00609	-0.012	-0.00543
		-7.25919	0.00777	0.00441	0.01047	0.00417	-7.25919	-0.00683	-0.00555	-0.01168	-0.00523
		-7.24119	0.01304	0.00434	0.01149	0.00411	-7.24119	-0.01123	-0.00527	-0.01208	-0.00501
		-7.22319	0.01926	0.0058	0.01366	0.00487	-7.22319	-0.0168	-0.00593	-0.0125	-0.00476
		-7.20519	0.02394	0.00861	0.01671	0.00664	-7.20519	-0.02159	-0.0079	-0.01313	-0.00493
		-7.18719	0.02511	0.01214	0.0203	0.00964	-7.18719	-0.02368	-0.01081	-0.01484	-0.00623
		-7.16919	0.02301	0.01548	0.0238	0.0135	-7.16919	-0.02282	-0.01386	-0.01828	-0.00918
		-7.15119	0.01966	0.01775	0.02611	0.01687	-7.15119	-0.0204	-0.01632	-0.02293	-0.01335
		-7.13319	0.01668	0.01839	0.02625	0.01793	-7.13319	-0.01776	-0.01768	-0.02692	-0.01708
		-7.11419	0.01417	0.01748	0.02428	0.01605	-7.11419	-0.0152	-0.01771	-0.0283	-0.01825
		-7.09619	0.0117	0.01586	0.02124	0.01238	-7.09619	-0.01248	-0.01659	-0.02662	-0.01621
		-7.07819	0.00944	0.01474	0.0179	0.00864	-7.07819	-0.00992	-0.01525	-0.02273	-0.01219
		-7.06019	0.008	0.01474	0.01464	0.00594	-7.06019	-0.00815	-0.0146	-0.01791	-0.00813
		-7.04219	0.00763	0.01563	0.01273	0.00482	-7.04219	-0.00739	-0.01478	-0.0138	-0.00539
		-7.02419	0.00828	0.0174	0.01464	0.006	-7.02419	-0.0076	-0.01578	-0.01282	-0.00479
		-7.00619	0.00988	0.02076	0.02211	0.00987	-7.00619	-0.00877	-0.01836	-0.01711	-0.00667
		-6.98819	0.01202	0.0254	0.03346	0.01566	-6.98819	-0.01068	-0.02277	-0.02611	-0.01061
		-6.96919	0.01407	0.02883	0.04345	0.02113	-6.96919	-0.01264	-0.02699	-0.03566	-0.01508
		-6.95119	0.01649	0.02848	0.04733	0.02402	-6.95119	-0.01445	-0.02787	-0.04069	-0.01828
		-6.93319	0.02197	0.02483	0.04473	0.02381	-6.93319	-0.01816	-0.02478	-0.03974	-0.01958
		-6.91519	0.03343	0.02072	0.03925	0.02173	-6.91519	-0.02728	-0.02043	-0.03596	-0.01968
		-6.89719	0.04969	0.01808	0.03438	0.01933	-6.89719	-0.04254	-0.0178	-0.03332	-0.01947
		-6.87919	0.0645	0.01645	0.03127	0.0175	-6.87919	-0.05899	-0.01712	-0.03311	-0.01937
		-6.86119	0.07214	0.01471	0.02958	0.01656	-6.86119	-0.06951	-0.01669	-0.03377	-0.01919
		-6.84319	0.07329	0.01274	0.02872	0.01652	-6.84319	-0.07215	-0.01528	-0.03329	-0.01867
		-6.82419	0.07252	0.01117	0.02816	0.01696	-6.82419	-0.07132	-0.01319	-0.03115	-0.01785
		-6.80619	0.07079	0.01045	0.02689	0.01684	-6.80619	-0.07059	-0.01137	-0.02843	-0.01688
		-6.78819	0.06462	0.01074	0.02366	0.01504	-6.78819	-0.06788	-0.01058	-0.02595	-0.0156
		-6.77019	0.05251	0.01232	0.01822	0.01152	-6.77019	-0.05949	-0.01135	-0.02294	-0.01343
		-6.75219	0.03806	0.0151	0.01216	0.00751	-6.75219	-0.04611	-0.01375	-0.01835	-0.01024
		-6.73419	0.02609	0.01804	0.00771	0.00451	-6.73419	-0.03236	-0.01691	-0.01284	-0.00679
		-6.71619	0.01852	0.01938	0.00587	0.00312	-6.71619	-0.02202	-0.0191	-0.0083	-0.00418
		-6.69819	0.01462	0.01814	0.00606	0.00304	-6.69819	-0.01591	-0.01876	-0.00605	-0.00295
		-6.67919	0.01345	0.01517	0.00725	0.00383	-6.67919	-0.01328	-0.01618	-0.00591	-0.00299
		-6.66119	0.01474	0.01245	0.00921	0.0055	-6.66119	-0.01346	-0.01314	-0.00721	-0.00399
		-6.64319	0.01847	0.01143	0.01297	0.00875	-6.64319	-0.01606	-0.01139	-0.01012	-0.00629
		-6.62519	0.02429	0.0128	0.02023	0.01439	-6.62519	-0.02076	-0.01198	-0.01613	-0.01076
		-6.60719	0.03167	0.01682	0.03219	0.02251	-6.60719	-0.0273	-0.01544	-0.02678	-0.01799
		-6.58919	0.03895	0.02271	0.04723	0.03143	-6.58919	-0.0347	-0.02148	-0.04122	-0.02684
		-6.57119	0.04255	0.02783	0.05963	0.03758	-6.57119	-0.04003	-0.02766	-0.05447	-0.03387
		-6.55319	0.03915	0.02892	0.06244	0.03756	-6.55319	-0.03939	-0.03027	-0.05951	-0.03532
		-6.53419	0.02944	0.02474	0.05385	0.03134	-6.53419	-0.03178	-0.02716	-0.05327	-0.03047
		-6.51619	0.01846	0.01734	0.04103	0.02353	-6.51619	-0.02082	-0.01979	-0.04035	-0.02273
		-6.49819	0.01178	0.01038	0.03697	0.02157	-6.49819	-0.01202	-0.01196	-0.03078	-0.01776
		-6.48019	0.01248	0.00636	0.05316	0.03185	-6.48019	-0.00908	-0.00675	-0.03496	-0.02095
		-6.46219	0.02071	0.00563	0.09077	0.05488	-6.46219	-0.01331	-0.00499	-0.05927	-0.03564
		-6.44419	0.0343	0.0069	0.13454	0.08159	-6.44419	-0.02449	-0.00575	-0.10058	-0.06005
		-6.42619	0.04978	0.00854	0.15861	0.09655	-6.42619	-0.04093	-0.00754	-0.14143	-0.08419
		-6.40819	0.06376	0.00942	0.14671	0.0902	-6.40819	-0.05924	-0.00909	-0.15781	-0.0941
		-6.39019	0.07317	0.00944	0.10766	0.06758	-6.39019	-0.07442	-0.00982	-0.13854	-0.08332
		-6.37119	0.07456	0.00914	0.06528	0.04267	-6.37119	-0.08064	-0.00983	-0.09638	-0.05911
		-6.35319	0.06576	0.00914	0.03776	0.02604	-6.35319	-0.07392	-0.00958	-0.05462	-0.03474
		-6.33519	0.04954	0.00941	0.02875	0.01994	-6.33519	-0.05621	-0.00929	-0.0279	-0.01865
		-6.31719	0.03278	0.00933	0.03212	0.02111	-6.31719	-0.03547	-0.00871	-0.01776	-0.01199
		-6.29919	0.02077	0.0083	0.03851	0.02434	-6.29919	-0.01988	-0.0076	-0.01954	-0.01244
		-6.28119	0.01394	0.00641	0.03997	0.02488	-6.28119	-0.01231	-0.00621	-0.02737	-0.01678
		-6.26319	0.01039	0.00435	0.03428	0.02132	-6.26319	-0.01048	-0.00498	-0.03478	-0.02116
		-6.24519	0.0096	0.00293	0.0258	0.0163	-6.24519	-0.01117	-0.00411	-0.03672	-0.02245
		-6.22619	0.01326	0.0025	0.02102	0.01386	-6.22619	-0.01356	-0.0036	-0.03302	-0.02057
		-6.20819	0.02407	0.00299	0.02443	0.01687	-6.20819	-0.0199	-0.00355	-0.02866	-0.01863
		-6.19019	0.04322	0.00402	0.03996	0.02754	-6.19019	-0.03333	-0.00395	-0.03058	-0.02088
		-6.17219	0.06715	0.00514	0.07501	0.04951	-6.17219	-0.05386	-0.00464	-0.04617	-0.03134
		-6.15419	0.0866	0.00615	0.14107	0.08864	-6.15419	-0.07521	-0.00531	-0.08495	-0.05467
		-6.13619	0.09267	0.00734	0.2505	0.15232	-6.13619	-0.08775	-0.00597	-0.15811	-0.09661
		-6.11819	0.08471	0.0094	0.41124	0.24697	-6.11819	-0.08664	-0.00702	-0.27543	-0.16357
		-6.10019	0.07039	0.01293	0.61541	0.36944	-6.10019	-0.07591	-0.00921	-0.44081	-0.26032
		-6.08119	0.05806	0.01758	0.82368	0.49457	-6.08119	-0.06364	-0.0131	-0.64458	-0.38223
		-6.06319	0.05091	0.02221	0.96964	0.57907	-6.06319	-0.0551	-0.01835	-0.84836	-0.50435
		-6.04519	0.04806	0.02617	1.00094	0.59081	-6.04519	-0.05109	-0.02391	-0.98854	-0.58474
		-6.02719	0.04825	0.03025	0.92172	0.53594	-6.02719	-0.05036	-0.02909	-1.01251	-0.5922
		-6.00919	0.05182	0.03561	0.79172	0.45503	-6.00919	-0.05256	-0.03409	-0.91978	-0.53051
		-5.99119	0.05947	0.04187	0.69723	0.40086	-5.99119	-0.05858	-0.03922	-0.77	-0.43965
		-5.97319	0.06973	0.04669	0.73171	0.4254	-5.97319	-0.06808	-0.04373	-0.66434	-0.38005
		-5.95519	0.07844	0.04814	0.9731	0.56997	-5.95519	-0.07731	-0.04597	-0.71561	-0.41458
		-5.93619	0.08248	0.04664	1.41883	0.82981	-5.93619	-0.08171	-0.04533	-0.99639	-0.58198
		-5.91819	0.08271	0.04396	1.9071	1.10936	-5.91819	-0.08119	-0.04317	-1.4671	-0.85589
		-5.90019	0.08092	0.04051	2.1635	1.2503	-5.90019	-0.07949	-0.04102	-1.939	-1.12544
		-5.88219	0.07552	0.0352	2.0049	1.15074	-5.88219	-0.07756	-0.03848	-2.1543	-1.24158
		-5.86419	0.06336	0.02786	1.50582	0.85799	-5.86419	-0.07122	-0.03389	-1.967	-1.12464
		-5.84619	0.0452	0.02065	0.91852	0.51923	-5.84619	-0.05711	-0.02732	-1.46511	-0.83049
		-5.82819	0.02652	0.01662	0.45747	0.25661	-5.82819	-0.03805	-0.0213	-0.88806	-0.49916
		-5.81019	0.01276	0.01666	0.18834	0.10487	-5.81019	-0.02072	-0.01851	-0.4387	-0.24474
		-5.79119	0.00538	0.01825	0.06646	0.03691	-5.79119	-0.00949	-0.01861	-0.1788	-0.0992
		-5.77319	0.00283	0.01784	0.02252	0.01258	-5.77319	-0.00444	-0.01852	-0.06283	-0.03484
		-5.75519	0.00322	0.01415	0.00907	0.00509	-5.75519	-0.00364	-0.01573	-0.0215	-0.01198
		-5.73719	0.00574	0.00894	0.00533	0.00292	-5.73719	-0.00557	-0.01077	-0.00879	-0.00486
		-5.71919	0.00995	0.00483	0.0055	0.00306	-5.71919	-0.00932	-0.00603	-0.00528	-0.00286
		-5.70119	0.01518	0.00305	0.00891	0.00537	-5.70119	-0.01404	-0.00329	-0.00547	-0.00311
		-5.68319	0.02064	0.00342	0.01549	0.00994	-5.68319	-0.01895	-0.00285	-0.00828	-0.00516
		-5.66519	0.02585	0.00522	0.02429	0.01621	-5.66519	-0.02384	-0.00416	-0.01347	-0.00878
		-5.64619	0.03087	0.00795	0.03472	0.02396	-5.64619	-0.02895	-0.00671	-0.02089	-0.01379
		-5.62819	0.0365	0.01189	0.05041	0.03626	-5.62819	-0.03499	-0.01025	-0.03184	-0.02141
		-5.61019	0.04344	0.01806	0.08059	0.06022	-5.61019	-0.04263	-0.0151	-0.05135	-0.03582
		-5.59219	0.04995	0.02669	0.1319	0.10035	-5.59219	-0.05057	-0.02185	-0.08758	-0.06334
		-5.57419	0.05148	0.03545	0.19458	0.148	-5.57419	-0.05451	-0.03025	-0.14321	-0.10571
		-5.55619	0.04505	0.04006	0.24205	0.18179	-5.55619	-0.05058	-0.03792	-0.20471	-0.15167
		-5.53819	0.03317	0.03774	0.25205	0.18438	-5.53819	-0.03972	-0.0411	-0.24525	-0.17981
		-5.52019	0.02166	0.02992	0.22684	0.15923	-5.52019	-0.02718	-0.03756	-0.24583	-0.17541
		-5.50219	0.01468	0.02057	0.18788	0.12556	-5.50219	-0.01766	-0.02888	-0.21181	-0.14415
		-5.48319	0.01256	0.01281	0.15501	0.10033	-5.48319	-0.01263	-0.019	-0.16495	-0.10532
		-5.46519	0.01321	0.00756	0.13431	0.0876	-5.46519	-0.01107	-0.01101	-0.12577	-0.07606
		-5.44719	0.01389	0.00432	0.11932	0.08033	-5.44719	-0.01127	-0.00592	-0.10355	-0.06249
		-5.42919	0.0127	0.00251	0.10016	0.06943	-5.42919	-0.01157	-0.00324	-0.09489	-0.05984
		-5.41119	0.00961	0.0018	0.07555	0.05334	-5.41119	-0.0107	-0.00206	-0.08846	-0.05834
		-5.39319	0.00633	0.00227	0.05698	0.04092	-5.39319	-0.00865	-0.00186	-0.07716	-0.05257
		-5.37519	0.00476	0.00431	0.0599	0.04438	-5.37519	-0.00663	-0.00272	-0.06741	-0.04749
		-5.35719	0.00567	0.00788	0.09071	0.06941	-5.35719	-0.00616	-0.00497	-0.07278	-0.05339
		-5.33819	0.00867	0.01186	0.14071	0.11014	-5.33819	-0.00786	-0.00837	-0.09794	-0.07397
		-5.32019	0.01307	0.01447	0.19285	0.15343	-5.32019	-0.01131	-0.01167	-0.13162	-0.10097
		-5.30219	0.01912	0.01464	0.23728	0.19032	-5.30219	-0.01618	-0.01327	-0.15759	-0.12219
		-5.28419	0.02773	0.01304	0.27709	0.22076	-5.28419	-0.02306	-0.01262	-0.17115	-0.13349
		-5.26619	0.03862	0.01122	0.31683	0.24618	-5.26619	-0.03216	-0.01069	-0.18146	-0.14015
		-5.24819	0.04854	0.01011	0.35155	0.26269	-5.24819	-0.04133	-0.00889	-0.20018	-0.14918
		-5.23019	0.05251	0.00952	0.36715	0.26271	-5.23019	-0.04664	-0.00798	-0.23139	-0.16357
		-5.21219	0.0478	0.00882	0.34922	0.24092	-5.21219	-0.04546	-0.00779	-0.26523	-0.1793
		-5.19319	0.03657	0.00778	0.29799	0.20088	-5.19319	-0.03855	-0.00772	-0.28042	-0.18491
		-5.17519	0.02486	0.00705	0.23883	0.16067	-5.17519	-0.02911	-0.00753	-0.26291	-0.17204
		-5.15719	0.01857	0.00743	0.21038	0.14613	-5.15719	-0.021	-0.00759	-0.22766	-0.14957
		-5.13919	0.02038	0.00898	0.23699	0.17335	-5.13919	-0.01723	-0.00837	-0.20876	-0.13923
		-5.12119	0.02903	0.0107	0.31396	0.23706	-5.12119	-0.01902	-0.00958	-0.2284	-0.15592
		-5.10319	0.04012	0.01131	0.40996	0.3123	-5.10319	-0.02569	-0.01028	-0.28345	-0.19809
		-5.08519	0.04771	0.01043	0.48335	0.36843	-5.08519	-0.03495	-0.00976	-0.35425	-0.25197
		-5.06719	0.04777	0.00901	0.51785	0.39633	-5.06719	-0.04255	-0.00828	-0.40939	-0.29459
		-5.04819	0.04178	0.00871	0.55217	0.42881	-5.04819	-0.04374	-0.0066	-0.41545	-0.30111
		-5.03019	0.03546	0.011	0.64669	0.51238	-5.03019	-0.03717	-0.00562	-0.3715	-0.2719
		-5.01219	0.0328	0.0162	0.79488	0.63746	-5.01219	-0.02729	-0.00674	-0.33378	-0.24988
		-4.99419	0.03242	0.02357	0.89673	0.72063	-4.99419	-0.02099	-0.01162	-0.37953	-0.29245
		-4.97619	0.03101	0.03185	0.86439	0.68941	-4.97619	-0.02172	-0.02102	-0.53262	-0.41543
		-4.95819	0.02814	0.03904	0.73986	0.57711	-4.95819	-0.02739	-0.03295	-0.72544	-0.56342
		-4.94019	0.02665	0.04257	0.66608	0.49835	-4.94019	-0.03304	-0.04245	-0.84749	-0.65032
		-4.92219	0.02873	0.04087	0.73942	0.53264	-4.92219	-0.03535	-0.04466	-0.84859	-0.63844
		-4.90319	0.03297	0.03492	0.90322	0.64104	-4.90319	-0.03506	-0.03925	-0.79869	-0.58268
		-4.88519	0.03511	0.02705	0.99256	0.7019	-4.88519	-0.0353	-0.03089	-0.82794	-0.58145
		-4.86719	0.03178	0.01894	0.89068	0.62816	-4.86719	-0.03734	-0.02468	-0.97975	-0.66942
		-4.84919	0.02386	0.01162	0.63599	0.44576	-4.84919	-0.03867	-0.0214	-1.13423	-0.76545
		-4.83119	0.01518	0.00612	0.36335	0.25086	-4.83119	-0.0356	-0.01837	-1.11595	-0.74871
		-4.81319	0.00886	0.00292	0.17158	0.11428	-4.81319	-0.02766	-0.01382	-0.87982	-0.58713
		-4.79519	0.00567	0.00173	0.07337	0.0448	-4.79519	-0.01838	-0.00874	-0.54963	-0.36283
		-4.77719	0.00485	0.0018	0.03669	0.01892	-4.77719	-0.0118	-0.0051	-0.28055	-0.17882
		-4.75919	0.00526	0.00243	0.03361	0.01686	-4.75919	-0.00907	-0.00348	-0.1328	-0.07607
		-4.74019	0.00606	0.00327	0.05544	0.03355	-4.74019	-0.00843	-0.00314	-0.0786	-0.03773
		-4.72219	0.00712	0.00434	0.10548	0.0723	-4.72219	-0.00792	-0.00331	-0.07373	-0.03625
		-4.70419	0.00875	0.00586	0.18051	0.13029	-4.70419	-0.00724	-0.00396	-0.10051	-0.06008
		-4.68619	0.01063	0.00757	0.25418	0.18684	-4.68619	-0.00743	-0.00547	-0.1594	-0.10763
		-4.66819	0.01172	0.00888	0.2865	0.21142	-4.66819	-0.00914	-0.00786	-0.23934	-0.16859
		-4.65019	0.01173	0.00944	0.25976	0.19031	-4.65019	-0.01192	-0.01025	-0.30651	-0.21745
		-4.63219	0.01193	0.00956	0.19749	0.14112	-4.63219	-0.01506	-0.01165	-0.32774	-0.22994
		-4.61419	0.01397	0.00953	0.13915	0.09401	-4.61419	-0.01852	-0.01177	-0.29907	-0.20419
		-4.59519	0.01762	0.00914	0.10572	0.06613	-4.59519	-0.02217	-0.01081	-0.24369	-0.15909
		-4.57719	0.02046	0.00801	0.09519	0.05733	-4.57719	-0.02453	-0.00914	-0.18731	-0.11584
		-4.55919	0.02004	0.00626	0.09751	0.06057	-4.55919	-0.02359	-0.00705	-0.14454	-0.08642
		-4.54119	0.01621	0.00443	0.10232	0.06735	-4.54119	-0.01901	-0.00506	-0.12102	-0.0738
		-4.52319	0.01098	0.00302	0.10002	0.06924	-4.52319	-0.01287	-0.00355	-0.11239	-0.07272
		-4.50519	0.00653	0.00218	0.08788	0.06287	-4.50519	-0.00761	-0.00258	-0.10597	-0.07217
		-4.48719	0.00391	0.00196	0.07452	0.05321	-4.48719	-0.00429	-0.00203	-0.09224	-0.06453
		-4.46919	0.00301	0.00251	0.07264	0.04861	-4.46919	-0.00269	-0.0019	-0.07593	-0.05279
		-4.45019	0.00327	0.00385	0.08581	0.0522	-4.45019	-0.0023	-0.00243	-0.07105	-0.04627
		-4.43219	0.00382	0.00564	0.10268	0.05861	-4.43219	-0.00267	-0.00381	-0.08485	-0.05016
		-4.41419	0.00395	0.00708	0.10568	0.05869	-4.41419	-0.00327	-0.00585	-0.1078	-0.05974
		-4.39619	0.00339	0.0077	0.0874	0.04824	-4.39619	-0.00362	-0.00787	-0.11954	-0.06439
		-4.37819	0.00266	0.00786	0.05687	0.03161	-4.37819	-0.00352	-0.00938	-0.10679	-0.05703
		-4.36019	0.00258	0.00862	0.02925	0.01658	-4.36019	-0.00337	-0.01058	-0.0752	-0.04028
		-4.34219	0.0038	0.01055	0.01294	0.00751	-4.34219	-0.00396	-0.01192	-0.04216	-0.02284
		-4.32419	0.00665	0.01259	0.0074	0.00412	-4.32419	-0.00592	-0.01308	-0.02065	-0.01131
		-4.30519	0.01094	0.01297	0.00856	0.00421	-4.30519	-0.00947	-0.01293	-0.01267	-0.00658
		-4.28719	0.01567	0.01113	0.0127	0.00593	-4.28719	-0.01408	-0.01093	-0.01336	-0.00622
		-4.26919	0.01879	0.00839	0.01761	0.00869	-4.26919	-0.01802	-0.00801	-0.01675	-0.00737
		-4.25119	0.01848	0.00681	0.02381	0.01374	-4.25119	-0.01903	-0.00587	-0.01897	-0.00845
		-4.23319	0.01498	0.00759	0.03475	0.02381	-4.23319	-0.01633	-0.00562	-0.02053	-0.01027
		-4.21519	0.01062	0.01043	0.0526	0.03984	-4.21519	-0.01171	-0.00744	-0.02655	-0.01611
		-4.19719	0.00771	0.01357	0.07182	0.05674	-4.19719	-0.00802	-0.01051	-0.04266	-0.02937
		-4.17919	0.0068	0.01483	0.0806	0.06493	-4.17919	-0.00668	-0.01325	-0.0674	-0.04879
		-4.16019	0.00685	0.01324	0.07166	0.0588	-4.16019	-0.00703	-0.01422	-0.08906	-0.06594
		-4.14219	0.00658	0.00971	0.0501	0.04239	-4.14219	-0.00744	-0.01277	-0.0933	-0.07029
		-4.12419	0.00547	0.00597	0.02774	0.02495	-4.12419	-0.0069	-0.00953	-0.07653	-0.05885
		-4.10619	0.00384	0.00317	0.01246	0.01255	-4.10619	-0.00544	-0.00591	-0.04911	-0.03892
		-4.08819	0.00226	0.0015	0.00478	0.00583	-4.08819	-0.00369	-0.00309	-0.02476	-0.02062
		-4.07019	0.00122	0.00075	0.0018	0.00287	-4.07019	-0.00222	-0.00141	-0.00996	-0.00906
		-4.05219	0.00081	0.00063	0.00101	0.00201	-4.05219	-0.00135	-0.00072	-0.00343	-0.00373
		-4.03419	0.00088	0.00111	0.00137	0.00254	-4.03419	-0.00108	-0.00076	-0.00147	-0.00222
		-4.01519	0.00128	0.00242	0.00283	0.00437	-4.01519	-0.00119	-0.00154	-0.00166	-0.00281
		-3.99719	0.00209	0.00532	0.00547	0.00742	-3.99719	-0.00161	-0.00362	-0.00325	-0.0049
		-3.97919	0.0037	0.01078	0.00881	0.01088	-3.97919	-0.00261	-0.00794	-0.00614	-0.00818
		-3.96119	0.00629	0.01886	0.01137	0.01308	-3.96119	-0.00452	-0.01512	-0.00954	-0.01164
		-3.94319	0.00915	0.02709	0.01167	0.01263	-3.94319	-0.00706	-0.02364	-0.01184	-0.01349
		-3.92519	0.01088	0.03139	0.00976	0.00976	-3.92519	-0.00911	-0.02972	-0.01173	-0.01253
		-3.90719	0.01102	0.02996	0.00754	0.00616	-3.90719	-0.0097	-0.0302	-0.00977	-0.00933
		-3.88919	0.0116	0.02666	0.00803	0.0037	-3.88919	-0.00972	-0.02676	-0.00866	-0.00588
		-3.87119	0.01645	0.02864	0.01418	0.00331	-3.87119	-0.01214	-0.0259	-0.01178	-0.00403
		-3.85219	0.028	0.03949	0.02705	0.00496	-3.85219	-0.01994	-0.0334	-0.021	-0.00443
		-3.83419	0.04375	0.05437	0.04317	0.00768	-3.83419	-0.03279	-0.04791	-0.0344	-0.00643
		-3.81619	0.05597	0.0628	0.05447	0.00986	-3.81619	-0.0456	-0.06027	-0.04613	-0.00867
		-3.79819	0.05699	0.0578	0.05396	0.01005	-3.79819	-0.05168	-0.06103	-0.05023	-0.00983
		-3.78019	0.04599	0.0419	0.04203	0.00806	-3.78019	-0.04791	-0.04885	-0.04529	-0.00937
		-3.76219	0.02976	0.02394	0.0262	0.00514	-3.76219	-0.03688	-0.03105	-0.03465	-0.00762
		-3.74419	0.01671	0.01089	0.0144	0.00273	-3.74419	-0.02406	-0.01585	-0.02298	-0.00531
		-3.72619	0.01094	0.0041	0.00983	0.00149	-3.72619	-0.01403	-0.00665	-0.01367	-0.0032
		-3.70719	0.01139	0.00156	0.01096	0.00131	-3.70719	-0.00905	-0.00242	-0.00856	-0.00175
		-3.68919	0.01414	0.00098	0.01388	0.00169	-3.68919	-0.00922	-0.00102	-0.00785	-0.00115
		-3.67119	0.01544	0.00111	0.01494	0.00221	-3.67119	-0.01268	-0.00094	-0.01004	-0.00117
		-3.65319	0.01428	0.00187	0.01287	0.00266	-3.65319	-0.01656	-0.00166	-0.01247	-0.00146
		-3.63519	0.01304	0.00404	0.00944	0.00297	-3.63519	-0.01901	-0.00361	-0.01307	-0.00179
		-3.61719	0.01506	0.00863	0.00778	0.00323	-3.61719	-0.02103	-0.00767	-0.01226	-0.00219
		-3.59919	0.0213	0.01549	0.01005	0.00374	-3.59919	-0.02489	-0.014	-0.01261	-0.00275
		-3.58119	0.02906	0.02243	0.01601	0.00485	-3.58119	-0.03072	-0.02096	-0.01602	-0.00349
		-3.56219	0.03457	0.02648	0.02279	0.00647	-3.56219	-0.03576	-0.02566	-0.0213	-0.00435
		-3.54419	0.03641	0.02629	0.02631	0.00786	-3.54419	-0.03773	-0.02647	-0.02466	-0.00534
		-3.52619	0.03583	0.02321	0.0243	0.00814	-3.52619	-0.03688	-0.02424	-0.02325	-0.0064
		-3.50819	0.0337	0.01911	0.01816	0.00716	-3.50819	-0.03409	-0.02067	-0.01768	-0.00718
		-3.49019	0.02925	0.01486	0.01137	0.00561	-3.49019	-0.02916	-0.01646	-0.01109	-0.00717
		-3.47219	0.02226	0.01071	0.00679	0.00434	-3.47219	-0.02224	-0.01193	-0.00619	-0.00629
		-3.45419	0.01453	0.00764	0.0063	0.00364	-3.45419	-0.01499	-0.00794	-0.00398	-0.00506
		-3.43619	0.00857	0.00736	0.01401	0.00363	-3.43619	-0.00936	-0.00574	-0.00537	-0.00412
		-3.41719	0.00603	0.01271	0.04065	0.00477	-3.41719	-0.00615	-0.00673	-0.01452	-0.00386
		-3.39919	0.00747	0.02728	0.10253	0.008	-3.39919	-0.00557	-0.01322	-0.0426	-0.00482
		-3.38119	0.01243	0.05252	0.20746	0.01376	-3.38119	-0.00793	-0.0286	-0.10642	-0.00785
		-3.36319	0.01901	0.08246	0.33183	0.02054	-3.36319	-0.0132	-0.05434	-0.2138	-0.01333
		-3.34519	0.02373	0.1032	0.41861	0.02504	-3.34519	-0.0198	-0.08443	-0.34012	-0.01987
		-3.32719	0.02371	0.10246	0.41638	0.02465	-3.32719	-0.02438	-0.10492	-0.42697	-0.02439
		-3.30919	0.01914	0.08099	0.32747	0.01995	-3.30919	-0.02411	-0.10368	-0.42243	-0.02433
		-3.29119	0.01293	0.05168	0.20463	0.01391	-3.29119	-0.01928	-0.08172	-0.33054	-0.02012
		-3.27219	0.00788	0.02756	0.10333	0.00911	-3.27219	-0.01288	-0.05219	-0.20577	-0.01449
		-3.25419	0.00474	0.01314	0.04389	0.00606	-3.25419	-0.00771	-0.02804	-0.10385	-0.00984
		-3.23619	0.00298	0.00626	0.01735	0.00424	-3.23619	-0.00458	-0.0136	-0.04448	-0.00674
		-3.21819	0.00194	0.00346	0.00838	0.00346	-3.21819	-0.00292	-0.00663	-0.01817	-0.00492
		-3.20019	0.00139	0.00283	0.00743	0.00394	-3.20019	-0.00209	-0.00378	-0.00961	-0.00424
		-3.18219	0.00121	0.0034	0.01015	0.00565	-3.18219	-0.00172	-0.00316	-0.00925	-0.0048
		-3.16419	0.00121	0.00441	0.01361	0.00797	-3.16419	-0.00157	-0.00368	-0.01231	-0.0064
		-3.14619	0.00122	0.0051	0.01525	0.00966	-3.14619	-0.00146	-0.0046	-0.01538	-0.00824
		-3.12819	0.0011	0.00504	0.01382	0.00971	-3.12819	-0.00128	-0.00517	-0.0159	-0.00925
		-3.10919	0.00085	0.00424	0.01017	0.00813	-3.10919	-0.00099	-0.00502	-0.01329	-0.00875
		-3.09119	0.00063	0.00317	0.00634	0.00606	-3.09119	-0.00069	-0.00418	-0.00909	-0.00706
		-3.07319	0.00065	0.00239	0.00398	0.00511	-3.07319	-0.00054	-0.00308	-0.00549	-0.00538
		-3.05519	0.00108	0.00224	0.00365	0.00634	-3.05519	-0.00073	-0.00232	-0.00389	-0.00516
		-3.03719	0.00188	0.00274	0.00489	0.00954	-3.03719	-0.00133	-0.0023	-0.00444	-0.00717
		-3.01919	0.00269	0.00344	0.00649	0.01303	-3.01919	-0.00215	-0.00287	-0.00626	-0.01061
		-3.00119	0.00309	0.00373	0.00712	0.01443	-3.00119	-0.00281	-0.00346	-0.00778	-0.01338
		-2.98319	0.00297	0.00329	0.00628	0.01277	-2.98319	-0.00298	-0.00345	-0.00776	-0.01347
		-2.96419	0.00278	0.00242	0.00475	0.0093	-2.96419	-0.00285	-0.00283	-0.00629	-0.01094
		-2.94619	0.003	0.00163	0.00379	0.00619	-2.94619	-0.00294	-0.00201	-0.00462	-0.00767
		-2.92819	0.00365	0.00127	0.00412	0.00462	-2.92819	-0.00352	-0.00144	-0.00403	-0.00547
		-2.91019	0.00414	0.00135	0.00561	0.00446	-2.91019	-0.00423	-0.00136	-0.00493	-0.0048
		-2.89219	0.00393	0.00178	0.00746	0.00498	-2.89219	-0.0044	-0.00167	-0.00672	-0.00512
		-2.87419	0.00302	0.00231	0.00867	0.0055	-2.87419	-0.00372	-0.00218	-0.00834	-0.00561
		-2.85619	0.00185	0.00264	0.00842	0.00546	-2.85619	-0.00251	-0.00256	-0.0087	-0.00564
		-2.83819	0.00091	0.00249	0.00672	0.0046	-2.83819	-0.00135	-0.00255	-0.00745	-0.00493
		-2.81919	0.00036	0.00189	0.00435	0.00319	-2.81919	-0.00058	-0.00207	-0.00518	-0.0036
		-2.80119	0.00012	0.00114	0.00226	0.00179	-2.80119	-0.0002	-0.00134	-0.00288	-0.00214
		-2.78319	3e-05	0.00055	0.00094	0.0008	-2.78319	-5e-05	-0.00068	-0.00128	-0.00103
		-2.76519	1e-05	0.00021	0.0003	0.0003	-2.76519	-1e-05	-0.00027	-0.00045	-0.00039
		-2.74719	0	8e-05	0.0001	0.00017	-2.74719	0	-0.0001	-0.00014	-0.00016
		-2.72919	0	9e-05	8e-05	0.00032	-2.72919	0	-7e-05	-7e-05	-0.0002
		-2.71119	2e-05	0.00024	0.00024	0.00091	-2.71119	-1e-05	-0.00017	-0.00015	-0.00059
		-2.69319	8e-05	0.00056	0.00069	0.00209	-2.69319	-4e-05	-0.00043	-0.00045	-0.0015
		-2.67419	0.00026	0.001	0.00169	0.00373	-2.67419	-0.00014	-0.00083	-0.00118	-0.00298
		-2.65619	0.00067	0.00141	0.00358	0.00526	-2.65619	-0.0004	-0.0013	-0.00265	-0.00463
		-2.63819	0.0015	0.00158	0.0067	0.0059	-2.63819	-0.00095	-0.0016	-0.0052	-0.00571
		-2.62019	0.00296	0.00146	0.01147	0.00547	-2.62019	-0.00196	-0.00159	-0.00908	-0.00571
		-2.60219	0.00528	0.00124	0.01824	0.00445	-2.60219	-0.0037	-0.00135	-0.01468	-0.00485
		-2.58419	0.00836	0.00107	0.02664	0.00359	-2.58419	-0.0063	-0.00111	-0.02227	-0.00384
		-2.56619	0.01121	0.00105	0.03412	0.00317	-2.56619	-0.00935	-0.00099	-0.03068	-0.0032
		-2.54819	0.01237	0.00107	0.03668	0.00331	-2.54819	-0.01157	-0.00098	-0.0364	-0.003
		-2.52919	0.0114	0.00122	0.03307	0.00467	-2.52919	-0.0117	-0.00103	-0.03594	-0.00344
		-2.51119	0.00978	0.00188	0.02743	0.00911	-2.51119	-0.01016	-0.00131	-0.0303	-0.00553
		-2.49319	0.00979	0.0034	0.0261	0.01863	-2.49319	-0.00898	-0.00224	-0.02539	-0.01135
		-2.47519	0.01198	0.00574	0.03095	0.03231	-2.47519	-0.00994	-0.0041	-0.0264	-0.02205
		-2.45719	0.01438	0.00786	0.03704	0.04443	-2.45719	-0.01251	-0.00644	-0.03237	-0.03507
		-2.43919	0.0144	0.00846	0.0374	0.04766	-2.43919	-0.0142	-0.00805	-0.03677	-0.04381
		-2.42119	0.01138	0.0071	0.02995	0.04001	-2.42119	-0.01301	-0.00788	-0.03406	-0.04271
		-2.40319	0.007	0.00476	0.01883	0.02726	-2.40319	-0.00932	-0.00607	-0.02482	-0.03282
		-2.38419	0.00341	0.00286	0.0096	0.01778	-2.38419	-0.0052	-0.00381	-0.01426	-0.0212
		-2.36619	0.00154	0.00211	0.00476	0.0161	-2.36619	-0.00236	-0.00236	-0.00691	-0.01487
		-2.34819	0.00125	0.00238	0.00353	0.02089	-2.34819	-0.00119	-0.00209	-0.00373	-0.01622
		-2.33019	0.00207	0.00297	0.00405	0.02698	-2.33019	-0.00136	-0.00265	-0.00337	-0.02259
		-2.31219	0.00351	0.00322	0.00479	0.02924	-2.31219	-0.0024	-0.0033	-0.004	-0.02857
		-2.29419	0.00479	0.00286	0.00492	0.0259	-2.29419	-0.00374	-0.00342	-0.00444	-0.02958
		-2.27619	0.00512	0.00212	0.00428	0.01895	-2.27619	-0.0046	-0.0029	-0.00413	-0.02482
		-2.25819	0.00424	0.00132	0.00309	0.01159	-2.25819	-0.00441	-0.00201	-0.0032	-0.01699
		-2.24019	0.00276	0.00071	0.00184	0.00609	-2.24019	-0.00327	-0.00116	-0.00205	-0.00959
		-2.22119	0.00154	0.00043	0.00095	0.00317	-2.22119	-0.0019	-0.00057	-0.00107	-0.00453
		-2.20319	0.00109	0.0005	0.00058	0.0028	-2.20319	-0.00093	-0.00032	-0.00048	-0.0021
		-2.18519	0.00146	0.00095	0.00071	0.00462	-2.18519	-0.00058	-0.00039	-0.00026	-0.00181
		-2.16719	0.00233	0.00161	0.0011	0.00772	-2.16719	-0.00077	-0.0008	-0.00032	-0.00322
		-2.14919	0.00311	0.00217	0.00146	0.0104	-2.14919	-0.00129	-0.00145	-0.00052	-0.00568
		-2.13119	0.00326	0.00227	0.00153	0.0109	-2.13119	-0.00181	-0.00205	-0.00072	-0.00804
		-2.11319	0.00264	0.00184	0.00123	0.00884	-2.11319	-0.00198	-0.00225	-0.00079	-0.00882
		-2.09519	0.00165	0.00116	0.00078	0.00554	-2.09519	-0.00168	-0.00191	-0.00068	-0.00748
		-2.07619	0.0008	0.00055	0.00038	0.00269	-2.07619	-0.0011	-0.00126	-0.00044	-0.00491
		-2.05819	0.0003	0.00021	0.00014	0.001	-2.05819	-0.00056	-0.00063	-0.00022	-0.0025
		-2.04019	9e-05	6e-05	4e-05	0.0003	-2.04019	-0.00022	-0.00025	-8e-05	-0.00098
		-2.02219	2e-05	1e-05	0	7e-05	-2.02219	-7e-05	-7e-05	-3e-05	-0.00029
		-2.00419	0	0	0	1e-05	-2.00419	-2e-05	-2e-05	0	-6e-05
		-1.98619	0	0	0	0	-1.98619	0	0	0	-1e-05
		-1.96819	0	0	0	0	-1.96819	0	0	0	0
		-1.95019	0	0	0	1e-05	-1.95019	0	0	0	0
		-1.93119	2e-05	0	4e-05	7e-05	-1.93119	0	0	0	-1e-05
		-1.91319	0.00012	0	0.00028	0.00047	-1.91319	-1e-05	0	-3e-05	-6e-05
		-1.89519	0.00066	3e-05	0.00151	0.00271	-1.89519	-7e-05	-1e-05	-0.00017	-0.00049
		-1.87719	0.00278	0.00015	0.00645	0.01233	-1.87719	-0.00038	-4e-05	-0.00099	-0.00277
		-1.85919	0.00921	0.00055	0.02165	0.04395	-1.85919	-0.00168	-0.00017	-0.00439	-0.01227
		-1.84119	0.02424	0.00152	0.05755	0.12276	-1.84119	-0.00589	-0.0006	-0.0152	-0.0422
		-1.82319	0.0515	0.0033	0.12238	0.26873	-1.82319	-0.0164	-0.00159	-0.04147	-0.11314
		-1.80519	0.08968	0.00558	0.21054	0.46182	-1.80519	-0.03675	-0.0033	-0.09016	-0.23706
		-1.78619	0.12969	0.00737	0.29643	0.62446	-1.78619	-0.06756	-0.00533	-0.1583	-0.3897
		-1.76819	0.15665	0.00759	0.34399	0.66635	-1.76819	-0.1035	-0.00673	-0.22827	-0.50489
		-1.75019	0.15711	0.00609	0.32966	0.56416	-1.75019	-0.13333	-0.00661	-0.27422	-0.52001
		-1.73219	0.12915	0.00383	0.26015	0.38794	-1.73219	-0.14381	-0.00505	-0.27642	-0.43056
		-1.71419	0.08575	0.00205	0.17127	0.24992	-1.71419	-0.12811	-0.00306	-0.23303	-0.29358
		-1.69619	0.0456	0.00137	0.10661	0.25649	-1.69619	-0.09274	-0.00152	-0.16405	-0.18318
		-1.67819	0.01997	0.00196	0.09673	0.50744	-1.67819	-0.05377	-0.00089	-0.10195	-0.16444
		-1.66019	0.00875	0.00381	0.15263	1.08837	-1.66019	-0.0251	-0.00125	-0.07626	-0.30852
		-1.64119	0.00644	0.00654	0.26789	2.01007	-1.64119	-0.01042	-0.00263	-0.10368	-0.70446
		-1.62319	0.00819	0.00945	0.42	3.14855	-1.62319	-0.00594	-0.00498	-0.18872	-1.42657
		-1.60519	0.0111	0.01158	0.56947	4.22815	-1.60519	-0.00682	-0.00795	-0.32558	-2.47328
		-1.58719	0.01329	0.01225	0.65998	4.852	-1.58719	-0.00991	-0.01083	-0.49228	-3.70086
		-1.56919	0.01338	0.01106	0.64	4.66893	-1.56919	-0.01309	-0.0128	-0.63854	-4.75116
		-1.55119	0.01156	0.00836	0.50777	3.67401	-1.55119	-0.0145	-0.01294	-0.69282	-5.11577
		-1.53319	0.01102	0.00516	0.32936	2.3207	-1.53319	-0.01301	-0.01092	-0.61203	-4.49777
		-1.51519	0.0185	0.00258	0.19527	1.17995	-1.51519	-0.0094	-0.0075	-0.43132	-3.15903
		-1.49719	0.04307	0.00115	0.16278	0.53504	-1.49719	-0.00619	-0.00409	-0.24099	-1.7483
		-1.47819	0.08979	0.00065	0.23522	0.32655	-1.47819	-0.00698	-0.00177	-0.11349	-0.76342
		-1.46019	0.14829	0.00064	0.36336	0.3496	-1.46019	-0.0174	-0.00065	-0.071	-0.28515
		-1.44219	0.19022	0.00075	0.46152	0.41349	-1.44219	-0.04542	-0.00032	-0.10781	-0.15295
		-1.42419	0.18891	0.00071	0.45762	0.40556	-1.42419	-0.09524	-0.00038	-0.20974	-0.19646
		-1.40619	0.14524	0.00053	0.35161	0.31086	-1.40619	-0.15526	-0.00055	-0.33927	-0.30065
		-1.38819	0.08635	0.00031	0.20903	0.1847	-1.38819	-0.19602	-0.00067	-0.42805	-0.37712
		-1.37019	0.03976	0.00014	0.09631	0.08505	-1.37019	-0.19161	-0.00064	-0.41851	-0.36825
		-1.35219	0.01447	6e-05	0.03541	0.03131	-1.35219	-0.14503	-0.00047	-0.31667	-0.27866
		-1.33319	0.00589	3e-05	0.01649	0.01482	-1.33319	-0.08496	-0.00027	-0.18548	-0.16319
		-1.31519	0.00987	0.00012	0.03403	0.03131	-1.31519	-0.03852	-0.00012	-0.08413	-0.074
		-1.29719	0.03175	0.00039	0.11235	0.1036	-1.29719	-0.01369	-4e-05	-0.03009	-0.02648
		-1.27919	0.08552	0.00107	0.30301	0.27941	-1.27919	-0.00491	-2e-05	-0.01191	-0.01069
		-1.26119	0.17893	0.00222	0.63399	0.58473	-1.26119	-0.00696	-6e-05	-0.02104	-0.01951
		-1.24319	0.29001	0.00362	1.02868	0.94922	-1.24319	-0.02373	-0.00026	-0.07416	-0.06908
		-1.22519	0.36656	0.00461	1.3034	1.20432	-1.22519	-0.06964	-0.00076	-0.21797	-0.20312
		-1.20719	0.36806	0.00474	1.32041	1.22536	-1.20719	-0.15892	-0.00175	-0.49754	-0.46358
		-1.18819	0.31181	0.0043	1.14854	1.07987	-1.18819	-0.28091	-0.00311	-0.88022	-0.82043
		-1.17019	0.25596	0.00407	0.99788	0.96285	-1.17019	-0.38659	-0.00429	-1.21358	-1.13236
		-1.15219	0.23552	0.00436	0.98009	0.97185	-1.15219	-0.42062	-0.00475	-1.32834	-1.2438
		-1.13419	0.23121	0.00465	0.9991	1.00557	-1.13419	-0.37908	-0.00448	-1.21909	-1.15284
		-1.11619	0.20509	0.00423	0.89865	0.90924	-1.11619	-0.31692	-0.00414	-1.06192	-1.02591
		-1.09819	0.14837	0.0031	0.65283	0.66164	-1.09819	-0.28447	-0.00423	-1.0067	-0.99857
		-1.08019	0.08434	0.00177	0.37159	0.37674	-1.08019	-0.27475	-0.00444	-1.00991	-1.01929
		-1.06219	0.03724	0.00078	0.16411	0.16635	-1.06219	-0.24713	-0.00414	-0.92296	-0.93797
		-1.04319	0.01273	0.00026	0.05608	0.05688	-1.04319	-0.1845	-0.00311	-0.69275	-0.70569
		-1.02519	0.00336	7e-05	0.01483	0.01503	-1.02519	-0.10896	-0.00184	-0.40981	-0.41766
		-1.00719	0.00069	1e-05	0.00303	0.00307	-1.00719	-0.05011	-0.00085	-0.18851	-0.1922
		-0.98919	0.00011	0	0.00048	0.00048	-0.98919	-0.01785	-0.00031	-0.06715	-0.06847
		-0.97119	1e-05	0	5e-05	6e-05	-0.97119	-0.00492	-7e-05	-0.01851	-0.01886
		-0.95319	0	0	0	0	-0.95319	-0.00105	-2e-05	-0.00394	-0.00402
		-0.93519	0	0	0	0	-0.93519	-0.00017	0	-0.00065	-0.00066
		-0.91719	0	0	0	0	-0.91719	-2e-05	0	-8e-05	-8e-05
		-0.89819	0	0	0	0	-0.89819	0	0	-1e-05	-1e-05
		-0.88019	0	0	0	0	-0.88019	0	0	0	0
		-0.86219	0	0	0	0	-0.86219	0	0	0	0
		-0.84419	0	0	0	0	-0.84419	0	0	0	0
		-0.82619	0	0	0	0	-0.82619	0	0	0	0
		-0.80819	0	0	0	0	-0.80819	0	0	0	0
		-0.79019	0	0	0	0	-0.79019	0	0	0	0
		-0.77219	0	0	0	0	-0.77219	0	0	0	0
		-0.75319	0	0	0	0	-0.75319	0	0	0	0
		-0.73519	0	0	0	0	-0.73519	0	0	0	0
		-0.71719	0	0	0	0	-0.71719	0	0	0	0
		-0.69919	0	0	0	0	-0.69919	0	0	0	0
		-0.68119	0	0	0	0	-0.68119	0	0	0	0
		-0.66319	0	0	0	0	-0.66319	0	0	0	0
		-0.64519	0	0	0	0	-0.64519	0	0	0	0
		-0.62719	0	0	0	0	-0.62719	0	0	0	0
		-0.60919	0	0	0	0	-0.60919	0	0	0	0
		-0.59019	0	0	0	0	-0.59019	0	0	0	0
		-0.57219	0	0	2e-05	5e-05	-0.57219	0	0	0	0
		-0.55419	2e-05	1e-05	0.00012	0.00041	-0.55419	0	0	0	0
		-0.53619	0.0001	5e-05	0.00068	0.00225	-0.53619	0	0	0	0
		-0.51819	0.00041	0.0002	0.00293	0.0097	-0.51819	0	0	0	-1e-05
		-0.50019	0.0014	0.00073	0.00981	0.03267	-0.50019	0	0	-2e-05	-9e-05
		-0.48219	0.00373	0.00194	0.02589	0.08681	-0.48219	-1e-05	-1e-05	-0.00018	-0.00059
		-0.46419	0.008	0.00423	0.05464	0.18466	-0.46419	-9e-05	-6e-05	-0.00095	-0.00316
		-0.44519	0.01413	0.00743	0.09385	0.32029	-0.44519	-0.00035	-0.00025	-0.00399	-0.01311
		-0.42719	0.02091	0.01075	0.13426	0.46336	-0.42719	-0.00112	-0.00085	-0.0128	-0.04215
		-0.40919	0.02628	0.01311	0.16284	0.56817	-0.40919	-0.00281	-0.00217	-0.03186	-0.10519
		-0.39119	0.028	0.01369	0.16818	0.59275	-0.39119	-0.00551	-0.00434	-0.06182	-0.20485
		-0.37319	0.02489	0.01242	0.14635	0.52126	-0.37319	-0.00864	-0.00692	-0.09488	-0.31632
		-0.35519	0.01808	0.00994	0.10539	0.38058	-0.35519	-0.01143	-0.00913	-0.11941	-0.40221
		-0.33719	0.01053	0.00711	0.06187	0.22845	-0.33719	-0.01393	-0.01066	-0.1328	-0.45477
		-0.31919	0.00488	0.00455	0.02946	0.11302	-0.31919	-0.01693	-0.01193	-0.14369	-0.50197
		-0.30019	0.00179	0.00256	0.01146	0.04676	-0.30019	-0.02014	-0.013	-0.15586	-0.55238
		-0.28219	0.00053	0.00123	0.00372	0.01654	-0.28219	-0.02134	-0.0129	-0.15713	-0.56071
		-0.26419	0.00013	0.00048	0.00103	0.00507	-0.26419	-0.01864	-0.01079	-0.13425	-0.4801
		-0.24619	2e-05	0.00016	0.00024	0.00134	-0.24619	-0.0129	-0.00726	-0.09208	-0.32934
		-0.22819	0	4e-05	4e-05	0.0003	-0.22819	-0.00696	-0.00384	-0.04953	-0.17701
		-0.21019	0	1e-05	1e-05	6e-05	-0.21019	-0.00292	-0.00158	-0.02071	-0.07394
		-0.19219	1e-05	0	1e-05	5e-05	-0.19219	-0.00094	-0.0005	-0.00671	-0.02393
		-0.17419	4e-05	2e-05	7e-05	0.00031	-0.17419	-0.00024	-0.00012	-0.00169	-0.00599
		-0.15519	0.00028	9e-05	0.00043	0.00186	-0.15519	-4e-05	-2e-05	-0.00032	-0.00117
		-0.13719	0.00126	0.00043	0.00195	0.00846	-0.13719	-1e-05	0	-4e-05	-0.00017
		-0.11919	0.00444	0.00148	0.00685	0.02971	-0.11919	0	0	-1e-05	-2e-05
		-0.10119	0.01207	0.00402	0.01873	0.08081	-0.10119	0	0	0	0
		-0.08319	0.02534	0.00845	0.03963	0.17009	-0.08319	0	0	0	0
		-0.06519	0.04119	0.01374	0.06486	0.27711	-0.06519	0	0	0	0
		-0.04719	0.05184	0.01739	0.08219	0.34973	-0.04719	0	0	0	-2e-05
		-0.02919	0.05053	0.01731	0.08066	0.34211	-0.02919	-1e-05	-2e-05	-2e-05	-0.0001
		-0.01019	0.03822	0.01399	0.06136	0.26023	-0.01019	-7e-05	-0.00012	-0.00012	-0.0006
		0.00781	0.02251	0.00996	0.03626	0.15546	0.00781	-0.00035	-0.00048	-0.00063	-0.00295
		0.02581	0.01049	0.00715	0.01677	0.07518	0.02581	-0.00146	-0.00147	-0.00252	-0.01143
		0.04381	0.00403	0.00554	0.00622	0.03179	0.04381	-0.00484	-0.00368	-0.00799	-0.03542
		0.06181	0.00142	0.0042	0.00198	0.01345	0.06181	-0.01248	-0.00753	-0.01985	-0.08707
		0.07981	0.00052	0.00273	0.00061	0.00612	0.07981	-0.02505	-0.01258	-0.03862	-0.16894
		0.09781	0.0002	0.00142	0.0002	0.00274	0.09781	-0.03916	-0.01709	-0.05867	-0.25729
		0.11581	7e-05	0.00057	7e-05	0.00105	0.11581	-0.04766	-0.01877	-0.06953	-0.30681
		0.13381	2e-05	0.00018	2e-05	0.00034	0.13381	-0.04505	-0.01652	-0.06421	-0.2857
		0.15281	3e-05	4e-05	2e-05	0.00016	0.15281	-0.03309	-0.01156	-0.04615	-0.20722
		0.17081	0.00015	3e-05	0.00011	0.00041	0.17081	-0.01887	-0.00639	-0.02581	-0.11696
		0.18881	0.00064	7e-05	0.00048	0.0017	0.18881	-0.00835	-0.00275	-0.01122	-0.05131
		0.20681	0.00217	0.00025	0.00159	0.00572	0.20681	-0.00287	-0.00093	-0.00379	-0.01748
		0.22481	0.00567	0.00066	0.00418	0.01497	0.22481	-0.00078	-0.00024	-0.001	-0.00467
		0.24281	0.01143	0.00138	0.00843	0.03024	0.24281	-0.00025	-6e-05	-0.00029	-0.00121
		0.26081	0.01783	0.0024	0.01317	0.04752	0.26081	-0.00043	-8e-05	-0.0004	-0.0013
		0.27881	0.02156	0.00374	0.01594	0.05852	0.27881	-0.00137	-0.00024	-0.00123	-0.00394
		0.29781	0.02022	0.00569	0.01503	0.05775	0.29781	-0.00357	-0.00072	-0.0032	-0.01037
		0.31581	0.01483	0.00854	0.01119	0.04806	0.31581	-0.00723	-0.00179	-0.00648	-0.02141
		0.33381	0.00866	0.01166	0.00684	0.0368	0.33381	-0.01133	-0.00383	-0.01018	-0.03493
		0.35181	0.00424	0.01334	0.00381	0.02796	0.35181	-0.01379	-0.00703	-0.01245	-0.04568
		0.36981	0.00193	0.01223	0.00234	0.02063	0.36981	-0.01311	-0.01086	-0.01192	-0.04895
		0.38781	0.00096	0.00882	0.0018	0.01361	0.38781	-0.00981	-0.01382	-0.00905	-0.04413
		0.40581	0.00055	0.00508	0.00156	0.00763	0.40581	-0.0059	-0.01413	-0.00554	-0.03407
		0.42381	0.00034	0.0027	0.00128	0.004	0.42381	-0.00301	-0.0115	-0.00285	-0.02261
		0.44281	0.00023	0.00219	0.00095	0.00305	0.44281	-0.00155	-0.00755	-0.00139	-0.01288
		0.46081	0.00021	0.00313	0.00066	0.00413	0.46081	-0.00112	-0.00447	-0.00082	-0.00674
		0.47881	0.0003	0.0047	0.00052	0.00612	0.47881	-0.00111	-0.00336	-0.00069	-0.00445
		0.49681	0.00066	0.00595	0.00047	0.00786	0.49681	-0.00116	-0.00391	-0.00069	-0.00495
		0.51481	0.00173	0.00649	0.00047	0.00901	0.51481	-0.0013	-0.00506	-0.00068	-0.00656
		0.53281	0.0041	0.00699	0.00054	0.01069	0.53281	-0.00195	-0.00593	-0.00063	-0.00817
		0.55081	0.0079	0.00834	0.00066	0.01402	0.55081	-0.00367	-0.00646	-0.00062	-0.00988
		0.56881	0.01207	0.01025	0.00083	0.01814	0.56881	-0.00657	-0.00733	-0.00069	-0.01257
		0.58781	0.01514	0.01131	0.00095	0.02046	0.58781	-0.00973	-0.00884	-0.00082	-0.01616
		0.60581	0.01805	0.01072	0.00104	0.01994	0.60581	-0.01165	-0.01008	-0.00091	-0.01865
		0.62381	0.02725	0.00969	0.0014	0.01976	0.62381	-0.0124	-0.00999	-0.00093	-0.01842
		0.64181	0.0529	0.0104	0.00247	0.02562	0.64181	-0.01618	-0.00903	-0.00111	-0.01726
		0.65981	0.09947	0.01358	0.00437	0.03994	0.65981	-0.03203	-0.00915	-0.00192	-0.02058
		0.67781	0.15505	0.01736	0.00652	0.05739	0.67781	-0.06947	-0.01195	-0.00381	-0.03356
		0.69581	0.19811	0.0189	0.00798	0.06706	0.69581	-0.12771	-0.0167	-0.00663	-0.05526
		0.71381	0.23172	0.0175	0.0088	0.06193	0.71381	-0.18839	-0.02055	-0.00937	-0.07594
		0.73281	0.31728	0.01609	0.01116	0.04581	0.73281	-0.23321	-0.02104	-0.01093	-0.08268
		0.75081	0.55178	0.01915	0.01858	0.02951	0.75081	-0.28542	-0.019	-0.01201	-0.07101
		0.76881	0.96835	0.02847	0.0325	0.02066	0.76881	-0.4284	-0.01864	-0.01584	-0.04953
		0.78681	1.43326	0.04009	0.04859	0.01884	0.78681	-0.74576	-0.024	-0.02588	-0.03141
		0.80481	1.68579	0.0464	0.058	0.01884	0.80481	-1.20143	-0.03447	-0.04151	-0.0228
		0.82281	1.55391	0.0425	0.05428	0.01661	0.82281	-1.58975	-0.04393	-0.05574	-0.02079
		0.84081	1.11896	0.03069	0.03973	0.01199	0.84081	-1.66565	-0.04535	-0.05961	-0.01939
		0.85881	0.62831	0.01768	0.02276	0.00715	0.85881	-1.3695	-0.03712	-0.0501	-0.01562
		0.87781	0.27533	0.00838	0.01026	0.00372	0.87781	-0.8825	-0.02414	-0.03304	-0.01037
		0.89581	0.0941	0.00348	0.00369	0.00188	0.89581	-0.44496	-0.01268	-0.01711	-0.00576
		0.91381	0.02511	0.00139	0.00111	0.00104	0.91381	-0.1755	-0.00555	-0.007	-0.00282
		0.93181	0.00538	0.00058	0.0004	0.00083	0.93181	-0.05411	-0.00213	-0.00229	-0.00134
		0.94981	0.00126	0.00036	0.00036	0.0012	0.94981	-0.01316	-0.00081	-0.00068	-0.00084
		0.96781	0.00087	0.00045	0.00056	0.00199	0.96781	-0.00285	-0.00045	-0.00036	-0.0011
		0.98581	0.00111	0.00077	0.0008	0.0029	0.98581	-0.00125	-0.00057	-0.00052	-0.00205
		1.00381	0.00122	0.00112	0.00091	0.00339	1.00381	-0.00152	-0.00093	-0.00085	-0.00342
		1.02181	0.00116	0.00131	0.00086	0.00322	1.02181	-0.00192	-0.00128	-0.00112	-0.00449
		1.04081	0.00133	0.00124	0.00072	0.00281	1.04081	-0.00196	-0.00139	-0.00113	-0.00461
		1.05881	0.00271	0.00104	0.00085	0.0033	1.05881	-0.00163	-0.00118	-0.00092	-0.00375
		1.07681	0.00684	0.00097	0.0017	0.00635	1.07681	-0.00146	-0.00084	-0.00069	-0.0028
		1.09481	0.01497	0.00125	0.00371	0.01335	1.09481	-0.00236	-0.00066	-0.0008	-0.00308
		1.11281	0.02626	0.00177	0.00674	0.02365	1.11281	-0.00533	-0.00083	-0.00162	-0.00593
		1.13081	0.0363	0.00222	0.00968	0.03323	1.13081	-0.01087	-0.00134	-0.00334	-0.01186
		1.14881	0.03941	0.00225	0.01086	0.03663	1.14881	-0.01763	-0.00195	-0.00557	-0.01946
		1.16681	0.03387	0.00182	0.00956	0.03178	1.16681	-0.02237	-0.00227	-0.00723	-0.025
		1.18581	0.0243	0.00121	0.0069	0.02258	1.18581	-0.02218	-0.00208	-0.00734	-0.02505
		1.20381	0.01851	0.00076	0.00505	0.01599	1.20381	-0.01749	-0.00151	-0.00586	-0.01981
		1.22181	0.0222	0.00073	0.00558	0.01697	1.22181	-0.01235	-0.00091	-0.00402	-0.01348
		1.23981	0.03536	0.00106	0.00859	0.02557	1.23981	-0.01172	-0.00062	-0.00338	-0.01119
		1.25781	0.05162	0.00163	0.01248	0.0369	1.25781	-0.01887	-0.00078	-0.00489	-0.01601
		1.27581	0.06245	0.00225	0.01528	0.04465	1.27581	-0.03297	-0.00136	-0.00831	-0.02714
		1.29381	0.06596	0.00287	0.01678	0.04726	1.29381	-0.04816	-0.00217	-0.01213	-0.03952
		1.31181	0.07129	0.00373	0.01958	0.05111	1.31181	-0.05714	-0.00297	-0.01461	-0.04697
		1.33081	0.09035	0.005	0.02681	0.06451	1.33081	-0.05972	-0.00369	-0.016	-0.04905
		1.34881	0.12294	0.00644	0.03791	0.08723	1.34881	-0.06675	-0.00449	-0.01949	-0.05413
		1.36681	0.15346	0.00734	0.04766	0.10829	1.36681	-0.09091	-0.00557	-0.02852	-0.07211
		1.38481	0.16592	0.00725	0.05098	0.11676	1.38481	-0.1317	-0.0068	-0.04232	-0.1028
		1.40281	0.16046	0.0064	0.048	0.1129	1.40281	-0.17225	-0.00765	-0.05515	-0.13361
		1.42081	0.14716	0.00538	0.04241	0.1038	1.42081	-0.19286	-0.00772	-0.06071	-0.14967
		1.43881	0.12909	0.00444	0.03598	0.09133	1.43881	-0.18534	-0.00693	-0.05694	-0.14449
		1.45681	0.10207	0.00339	0.02784	0.07234	1.45681	-0.15383	-0.00549	-0.04607	-0.12066
		1.47581	0.06774	0.00222	0.01829	0.04805	1.47581	-0.10915	-0.0038	-0.032	-0.08609
		1.49381	0.0363	0.00119	0.00974	0.02575	1.49381	-0.06462	-0.00222	-0.01865	-0.05117
		1.51181	0.01659	0.00055	0.00437	0.01167	1.51181	-0.03118	-0.00107	-0.0089	-0.02474
		1.52981	0.01131	0.00044	0.00269	0.00757	1.52981	-0.01265	-0.00044	-0.00356	-0.00998
		1.54781	0.02172	0.00094	0.00474	0.01398	1.54781	-0.00704	-0.0003	-0.00182	-0.0053
		1.56581	0.05086	0.00223	0.01098	0.03256	1.56581	-0.01315	-0.00065	-0.00311	-0.00935
		1.58381	0.09674	0.00426	0.02087	0.06188	1.58381	-0.03399	-0.00163	-0.00794	-0.02399
		1.60181	0.1429	0.00629	0.03083	0.09143	1.60181	-0.07199	-0.00334	-0.0168	-0.05077
		1.62081	0.16358	0.00719	0.03529	0.10462	1.62081	-0.11849	-0.00537	-0.02766	-0.08352
		1.63881	0.14543	0.0064	0.03137	0.09294	1.63881	-0.15104	-0.0067	-0.03527	-0.10646
		1.65681	0.10168	0.00455	0.02195	0.06486	1.65681	-0.14968	-0.00654	-0.03495	-0.10539
		1.67481	0.05935	0.0029	0.01294	0.03749	1.67481	-0.11662	-0.00511	-0.02724	-0.08186
		1.69281	0.0371	0.00242	0.00872	0.02264	1.69281	-0.07477	-0.00347	-0.01759	-0.05199
		1.71081	0.03995	0.00359	0.01089	0.02318	1.71081	-0.0476	-0.0028	-0.01179	-0.03203
		1.72881	0.06651	0.00639	0.01946	0.03773	1.72881	-0.04565	-0.00376	-0.01277	-0.02903
		1.74681	0.11105	0.01016	0.03266	0.0626	1.74681	-0.06967	-0.00649	-0.02105	-0.043
		1.76581	0.15899	0.01334	0.04572	0.08936	1.76581	-0.11428	-0.01042	-0.03484	-0.07007
		1.78381	0.18818	0.01427	0.05233	0.10565	1.78381	-0.16459	-0.01398	-0.04919	-0.10094
		1.80181	0.18251	0.01246	0.04888	0.10243	1.80181	-0.19786	-0.01534	-0.05722	-0.12147
		1.81981	0.14395	0.00892	0.03719	0.08087	1.81981	-0.19538	-0.01375	-0.05444	-0.12015
		1.83781	0.09173	0.00522	0.02296	0.05156	1.83781	-0.15716	-0.01007	-0.04225	-0.09679
		1.85581	0.04681	0.00251	0.01142	0.02634	1.85581	-0.10202	-0.00603	-0.02661	-0.06296
		1.87381	0.01911	0.00101	0.00458	0.01075	1.87381	-0.05307	-0.00296	-0.01351	-0.03279
		1.89181	0.00655	0.00046	0.00155	0.00366	1.89181	-0.02211	-0.00122	-0.00553	-0.01366
		1.90981	0.00258	0.00043	0.00059	0.00137	1.90981	-0.00771	-0.00053	-0.00191	-0.00471
		1.92881	0.00229	0.00062	0.00049	0.00105	1.92881	-0.00287	-0.00046	-0.00066	-0.00165
		1.94681	0.0046	0.00095	0.00082	0.00162	1.94681	-0.00197	-0.00068	-0.00038	-0.00095
		1.96481	0.0144	0.00167	0.00216	0.00381	1.96481	-0.00307	-0.00098	-0.00048	-0.0011
		1.98281	0.04813	0.004	0.00623	0.01037	1.98281	-0.00903	-0.00148	-0.00123	-0.00235
		2.00081	0.14003	0.01061	0.01554	0.02539	2.00081	-0.03193	-0.00305	-0.00396	-0.00679
		2.01881	0.3357	0.02513	0.03127	0.05063	2.01881	-0.10058	-0.00795	-0.01097	-0.01828
		2.03681	0.65552	0.04938	0.05027	0.08109	2.03681	-0.26047	-0.01983	-0.02442	-0.04031
		2.05481	1.03855	0.07894	0.06556	0.10551	2.05481	-0.54625	-0.04148	-0.04305	-0.07103
		2.07381	1.33206	0.10215	0.07176	0.11504	2.07381	-0.92478	-0.07054	-0.06069	-0.10057
		2.09181	1.38172	0.10697	0.0698	0.11038	2.09181	-1.26167	-0.09681	-0.07016	-0.11688
		2.10981	1.16442	0.09112	0.06403	0.09817	2.10981	-1.38623	-0.10716	-0.06977	-0.11605
		2.12781	0.8043	0.0639	0.05612	0.0824	2.12781	-1.23224	-0.09616	-0.06403	-0.10416
		2.14581	0.46369	0.03767	0.04497	0.06327	2.14581	-0.89511	-0.0709	-0.05712	-0.08858
		2.16381	0.22873	0.01929	0.03166	0.04284	2.16381	-0.54175	-0.04399	-0.04869	-0.07131
		2.18181	0.10164	0.00943	0.0209	0.02681	2.18181	-0.28191	-0.02385	-0.03759	-0.05233
		2.19981	0.04897	0.00582	0.01687	0.01975	2.19981	-0.13245	-0.01214	-0.0265	-0.03512
		2.21881	0.03648	0.00584	0.01937	0.02089	2.21881	-0.06384	-0.00697	-0.0201	-0.02492
		2.23681	0.03943	0.00734	0.02442	0.02496	2.23681	-0.04136	-0.0058	-0.01991	-0.02301
		2.25481	0.04374	0.00913	0.02804	0.02671	2.25481	-0.03846	-0.00636	-0.02301	-0.02525
		2.27281	0.04562	0.01116	0.02947	0.02473	2.27281	-0.03874	-0.00725	-0.02554	-0.02632
		2.29081	0.04729	0.0138	0.03033	0.02105	2.29081	-0.03666	-0.00826	-0.02664	-0.02445
		2.30881	0.05058	0.01676	0.03153	0.01786	2.30881	-0.03424	-0.00988	-0.02803	-0.02154
		2.32681	0.05453	0.01903	0.03209	0.01568	2.32681	-0.03415	-0.01224	-0.03074	-0.01954
		2.34481	0.05885	0.02001	0.03105	0.01455	2.34481	-0.03588	-0.01467	-0.03352	-0.01839
		2.36381	0.06837	0.02068	0.02973	0.01565	2.36381	-0.03687	-0.01615	-0.03427	-0.01706
		2.38181	0.09052	0.02356	0.03112	0.02072	2.38181	-0.03622	-0.0161	-0.03178	-0.01516
		2.39981	0.12502	0.02998	0.0365	0.02974	2.39981	-0.03803	-0.01542	-0.02736	-0.01391
		2.41781	0.15795	0.03792	0.04303	0.03962	2.41781	-0.05146	-0.01686	-0.02508	-0.01591
		2.43581	0.1729	0.04325	0.04651	0.04644	2.43581	-0.08411	-0.02309	-0.02906	-0.02352
		2.45381	0.16751	0.04358	0.04588	0.04878	2.45381	-0.13182	-0.03333	-0.03924	-0.036
		2.47181	0.15044	0.03944	0.04259	0.04728	2.47181	-0.1768	-0.04295	-0.05059	-0.04887
		2.48981	0.12659	0.03231	0.03705	0.04185	2.48981	-0.20058	-0.0471	-0.05728	-0.05695
		2.50881	0.09546	0.02345	0.02864	0.03232	2.50881	-0.19684	-0.0445	-0.05686	-0.05783
		2.52681	0.06078	0.01457	0.01859	0.02076	2.52681	-0.17035	-0.03716	-0.0499	-0.05164
		2.54481	0.03159	0.0076	0.00989	0.01084	2.54481	-0.12923	-0.02761	-0.03825	-0.03997
		2.56281	0.01421	0.00339	0.00462	0.00487	2.56281	-0.08395	-0.01796	-0.02489	-0.02606
		2.58081	0.00998	0.00144	0.00321	0.0032	2.58081	-0.04641	-0.01004	-0.0136	-0.01417
		2.59881	0.02112	0.00088	0.0063	0.00627	2.59881	-0.02519	-0.00486	-0.00718	-0.00752
		2.61681	0.05498	0.0012	0.01597	0.01608	2.61681	-0.02527	-0.00234	-0.00702	-0.00777
		2.63481	0.11706	0.00229	0.0338	0.03422	2.63481	-0.05171	-0.00187	-0.01438	-0.01652
		2.65281	0.19525	0.00388	0.05622	0.05716	2.65281	-0.10719	-0.00293	-0.02984	-0.03464
		2.67181	0.25456	0.00523	0.07314	0.07465	2.67181	-0.17962	-0.00489	-0.04999	-0.05838
		2.68981	0.26005	0.00555	0.07461	0.07641	2.68981	-0.23664	-0.00674	-0.06577	-0.07727
		2.70781	0.21066	0.00473	0.06062	0.06199	2.70781	-0.24481	-0.00737	-0.06798	-0.08036
		2.72581	0.14309	0.00343	0.0422	0.04199	2.72581	-0.2007	-0.00642	-0.05585	-0.06619
		2.74381	0.10058	0.00269	0.0324	0.02908	2.74381	-0.13579	-0.00463	-0.03853	-0.04478
		2.76181	0.10137	0.00301	0.03668	0.02858	2.76181	-0.09037	-0.00328	-0.02788	-0.02923
		2.77981	0.13029	0.00402	0.04962	0.03628	2.77981	-0.08508	-0.00319	-0.03009	-0.02631
		2.79781	0.15354	0.00483	0.05942	0.04279	2.79781	-0.11136	-0.00419	-0.04221	-0.03351
		2.81681	0.14603	0.00479	0.05752	0.04132	2.81681	-0.14039	-0.0053	-0.05425	-0.04202
		2.83481	0.11076	0.00422	0.04624	0.03325	2.83481	-0.14443	-0.00565	-0.05664	-0.04361
		2.85281	0.07123	0.00397	0.03573	0.02592	2.85281	-0.11869	-0.00522	-0.04865	-0.03722
		2.87081	0.04721	0.00452	0.03381	0.02501	2.87081	-0.0824	-0.00491	-0.03882	-0.02923
		2.88881	0.04091	0.00543	0.03942	0.02976	2.88881	-0.05761	-0.00543	-0.03586	-0.02636
		2.90681	0.04246	0.0059	0.04505	0.03463	2.90681	-0.05003	-0.00641	-0.0401	-0.0291
		2.92481	0.04233	0.00575	0.04391	0.03451	2.92481	-0.05046	-0.00696	-0.04425	-0.03221
		2.94281	0.03838	0.0057	0.03505	0.02879	2.94281	-0.04864	-0.00668	-0.04137	-0.03075
		2.96181	0.03493	0.00657	0.02316	0.0215	2.96181	-0.04333	-0.00633	-0.03135	-0.02493
		2.97981	0.03728	0.00828	0.01414	0.01788	2.97981	-0.04061	-0.00687	-0.01995	-0.01942
		2.99781	0.04725	0.00975	0.01133	0.02094	2.99781	-0.04582	-0.00831	-0.01309	-0.01896
		3.01581	0.06203	0.00995	0.01441	0.02958	3.01581	-0.05851	-0.00957	-0.01289	-0.02486
		3.03381	0.07462	0.00877	0.02007	0.03887	3.03381	-0.07271	-0.00967	-0.01751	-0.0341
		3.05181	0.07664	0.00679	0.02407	0.04299	3.05181	-0.07988	-0.00845	-0.02267	-0.04102
		3.06981	0.06501	0.00472	0.02479	0.04112	3.06981	-0.07395	-0.00642	-0.02465	-0.0416
		3.08781	0.0462	0.00321	0.02627	0.04081	3.08781	-0.05691	-0.00441	-0.02373	-0.03833
		3.10681	0.03161	0.00282	0.03706	0.05439	3.10681	-0.03818	-0.00304	-0.02468	-0.03951
		3.12481	0.02896	0.00393	0.06521	0.09077	3.12481	-0.02692	-0.00283	-0.03349	-0.05283
		3.14281	0.0386	0.00659	0.11202	0.14866	3.14281	-0.02597	-0.00391	-0.05421	-0.08079
		3.16081	0.05532	0.01025	0.1677	0.21428	3.16081	-0.03326	-0.00628	-0.08891	-0.12255
		3.17881	0.07169	0.01353	0.21301	0.26585	3.17881	-0.04579	-0.00971	-0.13628	-0.17572
		3.19681	0.08113	0.01491	0.22963	0.28419	3.19681	-0.06025	-0.01328	-0.18598	-0.23053
		3.21481	0.08025	0.01364	0.2123	0.26394	3.21481	-0.07196	-0.01538	-0.21814	-0.26703
		3.23281	0.06976	0.01044	0.17215	0.21697	3.23281	-0.07607	-0.01478	-0.2166	-0.26676
		3.25181	0.05425	0.00697	0.12981	0.16673	3.25181	-0.07049	-0.01181	-0.18411	-0.23126
		3.26981	0.04102	0.00468	0.10782	0.14091	3.26981	-0.05787	-0.00818	-0.14282	-0.18445
		3.28781	0.03559	0.00416	0.12091	0.15916	3.28781	-0.04493	-0.00562	-0.12103	-0.16071
		3.30581	0.0371	0.00495	0.16255	0.21433	3.30581	-0.03877	-0.00491	-0.13612	-0.18223
		3.32381	0.03875	0.00599	0.20147	0.26648	3.32381	-0.04087	-0.00558	-0.17945	-0.23862
		3.34181	0.03453	0.00627	0.20334	0.26998	3.34181	-0.04503	-0.00641	-0.21632	-0.28509
		3.35981	0.02467	0.0056	0.16136	0.21503	3.35981	-0.04316	-0.00644	-0.21212	-0.27741
		3.37781	0.01409	0.00462	0.10053	0.13431	3.37781	-0.03332	-0.00568	-0.1634	-0.21277
		3.39681	0.00713	0.00399	0.05151	0.0683	3.39681	-0.02048	-0.00466	-0.09854	-0.12865
		3.41481	0.00498	0.00406	0.02815	0.03459	3.41481	-0.01084	-0.00383	-0.04801	-0.06427
		3.43281	0.00666	0.00495	0.02744	0.02842	3.43281	-0.00687	-0.00344	-0.02324	-0.03358
		3.45081	0.01034	0.00654	0.0395	0.0372	3.45081	-0.0077	-0.00377	-0.01977	-0.02888
		3.46881	0.01415	0.00815	0.05461	0.05093	3.46881	-0.01114	-0.00507	-0.02879	-0.03659
		3.48681	0.01742	0.00922	0.06849	0.06786	3.48681	-0.01536	-0.00698	-0.04245	-0.04654
		3.50481	0.02133	0.01001	0.08507	0.09473	3.50481	-0.01944	-0.00873	-0.05576	-0.05621
		3.52281	0.02763	0.01147	0.10951	0.13618	3.52281	-0.02349	-0.00989	-0.0694	-0.072
		3.54081	0.03581	0.01361	0.13641	0.18105	3.54081	-0.02788	-0.01109	-0.08893	-0.10291
		3.55981	0.04274	0.01518	0.1501	0.20554	3.55981	-0.03225	-0.01297	-0.11558	-0.14717
		3.57781	0.04526	0.0148	0.14009	0.19449	3.57781	-0.03552	-0.01485	-0.13868	-0.18558
		3.59581	0.04266	0.01251	0.11263	0.15715	3.59581	-0.03678	-0.01516	-0.14329	-0.19552
		3.61381	0.03673	0.0098	0.08458	0.11751	3.61381	-0.03622	-0.01332	-0.1264	-0.17318
		3.63181	0.02994	0.00812	0.06971	0.09618	3.63181	-0.03452	-0.01045	-0.10073	-0.13766
		3.64981	0.02436	0.00801	0.07152	0.0994	3.64981	-0.03189	-0.00823	-0.08193	-0.11178
		3.66781	0.02085	0.00881	0.08337	0.11792	3.66781	-0.02841	-0.00743	-0.07687	-0.10576
		3.68581	0.01857	0.00938	0.09288	0.1322	3.68581	-0.02474	-0.00773	-0.08254	-0.11547
		3.70481	0.01594	0.00912	0.09103	0.12584	3.70481	-0.02142	-0.00817	-0.09009	-0.12743
		3.72281	0.01257	0.00857	0.08016	0.09952	3.72281	-0.0181	-0.00808	-0.09041	-0.12661
		3.74081	0.00967	0.00869	0.07014	0.06853	3.74081	-0.01455	-0.00745	-0.08132	-0.10746
		3.75881	0.00854	0.00948	0.06594	0.04688	3.75881	-0.01153	-0.00705	-0.06962	-0.07886
		3.77681	0.00958	0.00981	0.06335	0.03764	3.77681	-0.01026	-0.0075	-0.06326	-0.05497
		3.79481	0.01296	0.00893	0.0575	0.03735	3.79481	-0.01125	-0.00849	-0.06272	-0.04297
		3.81281	0.01908	0.00741	0.04999	0.04291	3.81281	-0.01438	-0.00897	-0.06222	-0.04088
		3.83081	0.02738	0.00641	0.04492	0.05181	3.83081	-0.01919	-0.00836	-0.05756	-0.0437
		3.84981	0.03546	0.00649	0.04248	0.06028	3.84981	-0.02498	-0.00725	-0.04991	-0.04849
		3.86781	0.04084	0.00742	0.04009	0.06545	3.86781	-0.03105	-0.00666	-0.04312	-0.05477
		3.88581	0.04358	0.0088	0.03702	0.06804	3.88581	-0.03704	-0.00714	-0.0398	-0.06294
		3.90381	0.04595	0.01039	0.03466	0.07036	3.90381	-0.04295	-0.00853	-0.03989	-0.07253
		3.92181	0.04985	0.01196	0.0339	0.07279	3.92181	-0.04842	-0.01032	-0.0411	-0.081
		3.93981	0.05552	0.01318	0.03484	0.07476	3.93981	-0.05252	-0.01202	-0.04084	-0.08467
		3.95781	0.06178	0.01361	0.03855	0.0776	3.95781	-0.05504	-0.01324	-0.03868	-0.08234
		3.97581	0.06615	0.01284	0.04732	0.08386	3.97581	-0.05744	-0.01354	-0.0372	-0.07778
		3.99481	0.06629	0.011	0.06324	0.09525	3.99481	-0.06105	-0.01274	-0.04048	-0.07719
		4.01281	0.06343	0.00862	0.08615	0.11195	4.01281	-0.06432	-0.01099	-0.05203	-0.08482
		4.03081	0.06374	0.00658	0.11093	0.13127	4.03081	-0.06469	-0.00879	-0.07345	-0.10187
		4.04881	0.07471	0.00542	0.12761	0.14675	4.04881	-0.06375	-0.00681	-0.10168	-0.12627
		4.06681	0.09924	0.00546	0.12905	0.15361	4.06681	-0.06853	-0.00559	-0.12723	-0.15167
		4.08481	0.13291	0.00658	0.11997	0.1563	4.08481	-0.08587	-0.00552	-0.1402	-0.17133
		4.10281	0.1668	0.00872	0.1144	0.16585	4.10281	-0.11533	-0.00668	-0.14048	-0.18493
		4.12081	0.19216	0.01171	0.1238	0.19024	4.12081	-0.14794	-0.00868	-0.13724	-0.19671
		4.13981	0.20303	0.0151	0.14873	0.22652	4.13981	-0.1725	-0.01096	-0.13802	-0.20703
		4.15781	0.19666	0.01814	0.17952	0.25987	4.15781	-0.18261	-0.01319	-0.14396	-0.21354
		4.17581	0.17474	0.0202	0.20205	0.27003	4.17581	-0.17815	-0.01555	-0.15427	-0.2172
		4.19381	0.14358	0.02122	0.20579	0.24628	4.19381	-0.16195	-0.01815	-0.16714	-0.21865
		4.21181	0.1107	0.0216	0.18922	0.19726	4.21181	-0.13737	-0.02049	-0.17611	-0.2115
		4.22981	0.08118	0.02148	0.15852	0.1438	4.22981	-0.10886	-0.02164	-0.17332	-0.18798
		4.24781	0.05792	0.02045	0.12524	0.10456	4.24781	-0.08194	-0.02112	-0.15819	-0.15207
		4.26581	0.04341	0.0183	0.10331	0.08968	4.26581	-0.06153	-0.01932	-0.13898	-0.11832
		4.28381	0.03927	0.01545	0.10321	0.10128	4.28381	-0.05	-0.01697	-0.12586	-0.101
		4.30281	0.04431	0.01282	0.12418	0.13215	4.30281	-0.04684	-0.01468	-0.12486	-0.10643
		4.32081	0.05404	0.01105	0.15303	0.16641	4.32081	-0.04954	-0.01279	-0.13609	-0.1314
		4.33881	0.06303	0.01022	0.17346	0.18771	4.33881	-0.05486	-0.01154	-0.15421	-0.16481
		4.35681	0.06828	0.01043	0.17733	0.1896	4.35681	-0.06031	-0.01109	-0.1709	-0.1926
		4.37481	0.07022	0.01203	0.1682	0.17728	4.37481	-0.06532	-0.01167	-0.17959	-0.2056
		4.39281	0.07099	0.01511	0.15488	0.16039	4.39281	-0.07083	-0.01364	-0.17816	-0.20332
		4.41081	0.07279	0.01893	0.14406	0.14569	4.41081	-0.07656	-0.01665	-0.16797	-0.19085
		4.42881	0.07842	0.02197	0.13855	0.13586	4.42881	-0.08019	-0.01942	-0.15145	-0.17215
		4.44781	0.09182	0.023	0.13549	0.12904	4.44781	-0.08209	-0.02049	-0.13187	-0.14834
		4.46581	0.11534	0.02203	0.12659	0.11932	4.46581	-0.09032	-0.0199	-0.11502	-0.12252
		4.48381	0.14618	0.02017	0.10636	0.10323	4.48381	-0.11523	-0.01916	-0.1059	-0.10076
		4.50181	0.17637	0.0186	0.08014	0.08557	4.50181	-0.15434	-0.01937	-0.10199	-0.08635
		4.51981	0.19714	0.01766	0.05933	0.0743	4.51981	-0.18708	-0.0197	-0.0953	-0.07712
		4.53781	0.20479	0.01707	0.05106	0.07256	4.53781	-0.19269	-0.01881	-0.08308	-0.0713
		4.55581	0.20309	0.01668	0.05627	0.07981	4.55581	-0.17279	-0.01671	-0.07182	-0.07162
		4.57381	0.20011	0.01698	0.076	0.09839	4.57381	-0.15062	-0.01497	-0.06967	-0.08146
		4.59281	0.20148	0.0186	0.11409	0.13398	4.59281	-0.15084	-0.01535	-0.08006	-0.10108
		4.61081	0.21017	0.02174	0.17002	0.18682	4.61081	-0.18304	-0.01875	-0.10373	-0.13025
		4.62881	0.22653	0.02576	0.22977	0.24358	4.62881	-0.23703	-0.02447	-0.14153	-0.17085
		4.64681	0.24411	0.02904	0.26961	0.28381	4.64681	-0.28645	-0.02993	-0.19094	-0.22167
		4.66481	0.24762	0.02962	0.27544	0.29673	4.66481	-0.30238	-0.03217	-0.23951	-0.27054
		4.68281	0.22531	0.02688	0.25293	0.28811	4.68281	-0.27574	-0.03011	-0.26648	-0.29557
		4.70081	0.18444	0.02242	0.2177	0.26513	4.70081	-0.22575	-0.02568	-0.25703	-0.28176
		4.71881	0.14775	0.01901	0.18012	0.22843	4.71881	-0.1831	-0.02211	-0.21804	-0.23811
		4.73781	0.13206	0.01833	0.14537	0.18196	4.73781	-0.16438	-0.02139	-0.17481	-0.19305
		4.75581	0.13612	0.01966	0.11728	0.13811	4.75581	-0.16466	-0.02304	-0.14714	-0.1674
		4.77381	0.14634	0.02096	0.09813	0.10762	4.77381	-0.16674	-0.02454	-0.13283	-0.15632
		4.79181	0.14922	0.02042	0.08628	0.09061	4.79181	-0.15611	-0.0236	-0.11781	-0.14223
		4.80981	0.13819	0.01763	0.0777	0.07982	4.80981	-0.13059	-0.01976	-0.09541	-0.11743
		4.82781	0.11486	0.01347	0.06987	0.06988	4.82781	-0.09822	-0.01451	-0.071	-0.08847
		4.84581	0.0904	0.0097	0.06561	0.06318	4.84581	-0.06886	-0.00971	-0.05311	-0.06466
		4.86381	0.0829	0.00829	0.07085	0.0667	4.86381	-0.04999	-0.0067	-0.04707	-0.05119
		4.88281	0.10752	0.01068	0.08655	0.08293	4.88281	-0.04887	-0.00632	-0.05455	-0.05001
		4.90081	0.165	0.01699	0.105	0.10484	4.90081	-0.0732	-0.00937	-0.07226	-0.06006
		4.91881	0.23745	0.02565	0.11614	0.12103	4.91881	-0.12574	-0.01609	-0.09145	-0.07564
		4.93681	0.29716	0.03388	0.11645	0.12514	4.93681	-0.19703	-0.02533	-0.10251	-0.08858
		4.95481	0.32419	0.03928	0.11165	0.12117	4.95481	-0.26607	-0.03443	-0.10196	-0.09365
		4.97281	0.31959	0.04137	0.11169	0.12004	4.97281	-0.31271	-0.04096	-0.09492	-0.09279
		4.99081	0.30104	0.04157	0.12103	0.12856	4.99081	-0.33306	-0.04459	-0.09137	-0.09415
		5.00881	0.28426	0.04138	0.13177	0.14009	5.00881	-0.3381	-0.04697	-0.09922	-0.10524
		5.02781	0.27188	0.04094	0.13012	0.13954	5.02781	-0.33713	-0.04911	-0.11736	-0.12425
		5.04581	0.25848	0.03951	0.11185	0.12001	5.04581	-0.32585	-0.04958	-0.13401	-0.13857
		5.06381	0.24215	0.03697	0.08794	0.09091	5.06381	-0.29843	-0.04658	-0.13558	-0.13512
		5.08181	0.23071	0.03438	0.07275	0.06771	5.08181	-0.2674	-0.04116	-0.12024	-0.11398
		5.09981	0.23626	0.03314	0.06992	0.05729	5.09981	-0.25842	-0.03686	-0.10036	-0.08869
		5.11781	0.26054	0.03336	0.07134	0.05486	5.11781	-0.28036	-0.03582	-0.08858	-0.07208
		5.13581	0.28444	0.03327	0.06766	0.05226	5.13581	-0.30703	-0.03612	-0.08438	-0.06461
		5.15381	0.28199	0.03063	0.0574	0.04621	5.15381	-0.2999	-0.03396	-0.07741	-0.05789
		5.17181	0.2458	0.02525	0.04633	0.0392	5.17181	-0.24697	-0.02793	-0.06153	-0.04619
		5.19081	0.19121	0.01896	0.04031	0.0349	5.19081	-0.17194	-0.01997	-0.04157	-0.0318
		5.20881	0.13946	0.01386	0.04031	0.03432	5.20881	-0.10821	-0.01323	-0.02741	-0.02084
		5.22681	0.10137	0.01077	0.04336	0.03606	5.22681	-0.0729	-0.00946	-0.02588	-0.01738
		5.24481	0.0778	0.0095	0.04696	0.03887	5.24481	-0.06322	-0.00853	-0.03816	-0.02156
		5.26281	0.06644	0.00957	0.05236	0.0445	5.26281	-0.06655	-0.00927	-0.06016	-0.0309
		5.28081	0.06629	0.01087	0.0639	0.05775	5.28081	-0.07076	-0.01039	-0.08335	-0.04227
		5.29881	0.07657	0.01333	0.08465	0.08253	5.29881	-0.06989	-0.01127	-0.09868	-0.05335
		5.31681	0.0925	0.01627	0.11173	0.11582	5.31681	-0.0649	-0.01182	-0.10232	-0.06366
		5.33581	0.10401	0.01812	0.13566	0.14544	5.33581	-0.06135	-0.0123	-0.0978	-0.07462
		5.35381	0.10182	0.01747	0.14512	0.15606	5.35381	-0.06509	-0.01289	-0.0918	-0.08858
		5.37181	0.08502	0.01441	0.13456	0.14055	5.37181	-0.07743	-0.01346	-0.08856	-0.10591
		5.38981	0.06103	0.01048	0.10847	0.10595	5.38981	-0.09221	-0.01361	-0.08755	-0.12149
		5.40781	0.0387	0.00713	0.07792	0.06821	5.40781	-0.09904	-0.01284	-0.08468	-0.1263
		5.42581	0.02295	0.00491	0.05305	0.04051	5.42581	-0.09142	-0.01098	-0.07615	-0.11489
		5.44381	0.01477	0.00373	0.03906	0.02749	5.44381	-0.07201	-0.0084	-0.062	-0.09122
		5.46181	0.01369	0.00353	0.03833	0.02853	5.46181	-0.04965	-0.00584	-0.04624	-0.0654
		5.48081	0.01875	0.00436	0.05296	0.04301	5.48081	-0.03224	-0.00392	-0.03365	-0.04585
		5.49881	0.02786	0.00614	0.08186	0.06954	5.49881	-0.0231	-0.00296	-0.02806	-0.03657
		5.51681	0.03754	0.00813	0.11526	0.10042	5.51681	-0.02271	-0.00304	-0.03306	-0.04047
		5.53481	0.04444	0.00948	0.13661	0.12139	5.53481	-0.03065	-0.00419	-0.052	-0.06107
		5.55281	0.04794	0.00976	0.1348	0.12106	5.55281	-0.0442	-0.00616	-0.08426	-0.09783
		5.57081	0.04965	0.00934	0.11418	0.10124	5.57081	-0.05702	-0.00813	-0.12134	-0.14031
		5.58881	0.05053	0.00883	0.0894	0.07476	5.58881	-0.06265	-0.00916	-0.14876	-0.16991
		5.60681	0.04985	0.00849	0.07177	0.05388	5.60681	-0.06042	-0.00898	-0.15488	-0.17205
		5.62581	0.04745	0.00837	0.06296	0.04278	5.62581	-0.0564	-0.00823	-0.13988	-0.14788
		5.64381	0.04518	0.0085	0.0594	0.03985	5.64381	-0.05756	-0.00784	-0.11523	-0.11311
		5.66181	0.0453	0.00895	0.05876	0.04282	5.66181	-0.06484	-0.00808	-0.09277	-0.08399
		5.67981	0.04847	0.00967	0.06087	0.04996	5.67981	-0.07242	-0.00852	-0.07706	-0.06652
		5.69781	0.05305	0.01039	0.0644	0.05839	5.69781	-0.07366	-0.00861	-0.06688	-0.05777
		5.71581	0.05698	0.01062	0.06596	0.06404	5.71581	-0.06753	-0.0084	-0.06089	-0.05342
		5.73381	0.05997	0.01023	0.06367	0.06492	5.73381	-0.05888	-0.00848	-0.05936	-0.05192
		5.75181	0.06322	0.00953	0.05983	0.06317	5.75181	-0.0529	-0.00922	-0.06167	-0.05328
		5.77081	0.06628	0.00896	0.05828	0.06221	5.77081	-0.05042	-0.01029	-0.06464	-0.05583
		5.78881	0.06549	0.0086	0.05994	0.06292	5.78881	-0.04847	-0.01088	-0.06452	-0.05621
		5.80681	0.05791	0.00837	0.0631	0.06426	5.80681	-0.04415	-0.01039	-0.06024	-0.05233
		5.82481	0.04617	0.00859	0.06703	0.06644	5.82481	-0.03757	-0.00913	-0.05432	-0.04578
		5.84281	0.03652	0.00963	0.07174	0.07001	5.84281	-0.03185	-0.00797	-0.05124	-0.04098
		5.86081	0.0321	0.01101	0.07419	0.07211	5.86081	-0.03048	-0.00752	-0.05494	-0.04211
		5.87881	0.03049	0.01149	0.0696	0.06795	5.87881	-0.03501	-0.00761	-0.06628	-0.05045
		5.89681	0.02777	0.01029	0.05762	0.05652	5.89681	-0.04372	-0.00783	-0.08121	-0.06292
		5.91481	0.02318	0.00794	0.0441	0.04198	5.91481	-0.05151	-0.00796	-0.09147	-0.07255
		5.93381	0.0193	0.00585	0.03657	0.02996	5.93381	-0.05247	-0.00789	-0.08946	-0.07201
		5.95181	0.01873	0.00514	0.03866	0.02386	5.95181	-0.04462	-0.00748	-0.07443	-0.0594
		5.96981	0.0214	0.00585	0.04812	0.0237	5.96981	-0.03197	-0.00667	-0.05382	-0.04057
		5.98781	0.02497	0.00726	0.05898	0.02688	5.98781	-0.02122	-0.00587	-0.03746	-0.02432
		6.00581	0.02764	0.00854	0.06608	0.03015	6.00581	-0.01676	-0.0056	-0.03059	-0.01581
		6.02381	0.02957	0.00931	0.06814	0.03172	6.02381	-0.01903	-0.00608	-0.03208	-0.0151
		6.04181	0.03199	0.00957	0.06657	0.03174	6.04181	-0.0261	-0.00709	-0.0374	-0.01989
		6.05981	0.03549	0.00957	0.06296	0.03162	6.05981	-0.03551	-0.00818	-0.04258	-0.02841
		6.07881	0.0399	0.00968	0.05856	0.03297	6.07881	-0.04486	-0.00917	-0.04604	-0.03916
		6.09681	0.04466	0.01017	0.05477	0.03659	6.09681	-0.05189	-0.00991	-0.04768	-0.04929
		6.11481	0.04867	0.01101	0.05268	0.04159	6.11481	-0.05501	-0.01023	-0.04774	-0.05484
		6.13281	0.05025	0.01172	0.05179	0.04548	6.13281	-0.05455	-0.01011	-0.04698	-0.05384
		6.15081	0.04827	0.0118	0.05039	0.04583	6.15081	-0.05238	-0.00975	-0.04627	-0.04823
		6.16881	0.04376	0.01142	0.04753	0.04247	6.16881	-0.04988	-0.00946	-0.04553	-0.04162
		6.18681	0.03969	0.01131	0.04438	0.03776	6.18681	-0.04667	-0.00945	-0.0442	-0.03638
		6.20481	0.03882	0.01208	0.04302	0.03437	6.20481	-0.04203	-0.00983	-0.0434	-0.0334
		6.22381	0.04111	0.0135	0.04407	0.03288	6.22381	-0.03677	-0.01062	-0.04596	-0.03317
		6.24181	0.04335	0.01452	0.04553	0.03186	6.24181	-0.03288	-0.01162	-0.05284	-0.03546
		6.25981	0.04192	0.01412	0.04418	0.02978	6.25981	-0.03129	-0.01227	-0.06054	-0.03848
		6.27781	0.03633	0.01216	0.03852	0.02646	6.27781	-0.0311	-0.01202	-0.06332	-0.03987
		6.29581	0.0297	0.00961	0.03069	0.02297	6.29581	-0.03086	-0.01092	-0.05863	-0.03905
		6.31381	0.02594	0.00759	0.02495	0.02059	6.31381	-0.02982	-0.00963	-0.04934	-0.03739
		6.33181	0.02639	0.00667	0.02396	0.01969	6.33181	-0.02805	-0.00869	-0.04041	-0.03565
		6.34981	0.02903	0.00662	0.02698	0.01972	6.34981	-0.02578	-0.00807	-0.0344	-0.03296
		6.36881	0.03057	0.00692	0.03111	0.01978	6.36881	-0.02322	-0.00745	-0.03063	-0.02838
		6.38681	0.02934	0.0071	0.03386	0.01953	6.38681	-0.02077	-0.00666	-0.02767	-0.02271
		6.40481	0.02677	0.00708	0.03467	0.01927	6.40481	-0.01898	-0.00598	-0.02536	-0.01777
		6.42281	0.02575	0.00703	0.03445	0.01961	6.42281	-0.01823	-0.00564	-0.02486	-0.01498
		6.44081	0.0279	0.00717	0.03438	0.02092	6.44081	-0.01831	-0.00562	-0.02704	-0.01471
		6.45881	0.03228	0.00758	0.0349	0.02279	6.45881	-0.01841	-0.00569	-0.0312	-0.01648
		6.47681	0.03655	0.00822	0.03527	0.02422	6.47681	-0.0179	-0.00584	-0.03593	-0.01954
		6.49481	0.03886	0.00891	0.03447	0.02462	6.49481	-0.01714	-0.00617	-0.04066	-0.02365
		6.51381	0.03864	0.00948	0.0325	0.02426	6.51381	-0.01745	-0.00693	-0.04569	-0.02893
		6.53181	0.03602	0.00986	0.03011	0.02352	6.53181	-0.01973	-0.00803	-0.05069	-0.03465
		6.54981	0.03137	0.00989	0.02813	0.02221	6.54981	-0.02346	-0.00913	-0.05379	-0.03856
		6.56781	0.02569	0.00946	0.02736	0.02015	6.56781	-0.02678	-0.00964	-0.05288	-0.03811
		6.58581	0.02054	0.00865	0.02856	0.01796	6.58581	-0.02804	-0.0093	-0.04791	-0.03308
		6.60381	0.01695	0.00783	0.03141	0.01654	6.60381	-0.02692	-0.00827	-0.04115	-0.02609
		6.62181	0.01484	0.00727	0.03398	0.01606	6.62181	-0.02445	-0.00704	-0.0353	-0.02044
		6.63981	0.01319	0.00691	0.0342	0.01576	6.63981	-0.02205	-0.00612	-0.03164	-0.01773
		6.65881	0.01129	0.00645	0.03173	0.01498	6.65881	-0.02059	-0.00568	-0.03009	-0.01746
		6.67681	0.00926	0.00567	0.02802	0.01378	6.67681	-0.02022	-0.00563	-0.02995	-0.01814
		6.69481	0.00763	0.0047	0.0243	0.01266	6.69481	-0.02051	-0.00575	-0.03045	-0.01834
		6.71281	0.00668	0.00373	0.02076	0.01174	6.71281	-0.02057	-0.00569	-0.03059	-0.01722
		6.73081	0.00624	0.00298	0.01747	0.01087	6.73081	-0.0196	-0.00533	-0.0296	-0.01472
		6.74881	0.00616	0.00256	0.01505	0.01003	6.74881	-0.0176	-0.00472	-0.02773	-0.01169
		6.76681	0.00641	0.00251	0.014	0.00932	6.76681	-0.01517	-0.0041	-0.02568	-0.009
		6.78481	0.00683	0.00277	0.01379	0.00858	6.78481	-0.01282	-0.00356	-0.02339	-0.00702
		6.80281	0.00691	0.00306	0.01305	0.00736	6.80281	-0.01061	-0.00297	-0.02034	-0.00564
		6.82181	0.00618	0.00304	0.01087	0.00554	6.82181	-0.00861	-0.00234	-0.01697	-0.00485
		6.83981	0.00467	0.00254	0.00764	0.00353	6.83981	-0.00716	-0.00181	-0.01475	-0.00476
		6.85781	0.00291	0.00173	0.00445	0.00187	6.85781	-0.00627	-0.0015	-0.01411	-0.0051
		6.87581	0.00147	0.00095	0.00212	0.00083	6.87581	-0.00542	-0.00128	-0.01357	-0.00515
		6.89381	0.00059	0.00042	0.00082	0.0003	6.89381	-0.00412	-0.00102	-0.01148	-0.00441
		6.91181	0.00019	0.00014	0.00026	9e-05	6.91181	-0.00257	-0.00068	-0.00793	-0.00304
		6.92981	4e-05	4e-05	6e-05	2e-05	6.92981	-0.00128	-0.00037	-0.00436	-0.00164
		6.94781	1e-05	1e-05	1e-05	0	6.94781	-0.00051	-0.00015	-0.00188	-0.0007
		6.96681	0	0	0	0	6.96681	-0.00016	-5e-05	-0.00063	-0.00023
		6.98481	0	0	0	0	6.98481	-4e-05	-1e-05	-0.00017	-6e-05
		7.00281	0	0	0	0	7.00281	0	0	-3e-05	-1e-05
		7.02081	0	0	0	0	7.02081	0	0	0	0
		7.03881	0	0	0	0	7.03881	0	0	0	0
		7.05681	0	0	0	0	7.05681	0	0	0	0
		7.07481	0	0	0	0	7.07481	0	0	0	0
		7.09281	0	0	0	0	7.09281	0	0	0	0
		7.11181	0	0	0	0	7.11181	0	0	0	0
		7.12981	0	0	0	0	7.12981	0	0	0	0
		7.14781	0	0	0	0	7.14781	0	0	0	0
		7.16581	0	0	0	0	7.16581	0	0	0	0
		7.18381	0	0	0	0	7.18381	0	0	0	0
		7.20181	0	0	0	0	7.20181	0	0	0	0
		7.21981	0	0	0	0	7.21981	0	0	0	0
		7.23781	0	0	0	0	7.23781	0	0	0	0
		7.25681	0	0	0	0	7.25681	0	0	0	0
		7.27481	0	0	0	0	7.27481	0	0	0	0
		7.29281	0	0	0	0	7.29281	0	0	0	0
		7.31081	0	0	0	0	7.31081	0	0	0	0
		7.32881	0	0	0	0	7.32881	0	0	0	0
		7.34681	0	0	0	0	7.34681	0	0	0	0
		7.36481	0	0	0	0	7.36481	0	0	0	0
		7.38281	0	0	0	0	7.38281	0	0	0	0
		7.40181	0	0	0	0	7.40181	0	0	0	0
		7.41981	0	0	0	0	7.41981	0	0	0	0
		7.43781	0	0	0	0	7.43781	0	0	0	0
		7.45581	0	0	0	0	7.45581	0	0	0	0
		7.47381	0	0	0	0	7.47381	0	0	0	0
		7.49181	0	0	0	0	7.49181	0	0	0	0
		7.50981	0	0	0	0	7.50981	0	0	0	0
		7.52781	0	0	0	0	7.52781	0	0	0	0
		7.54581	0	0	0	0	7.54581	0	0	0	0
		7.56481	0	0	0	0	7.56481	0	0	0	0
		7.58281	0	0	0	0	7.58281	0	0	0	0
		7.60081	0	0	0	0	7.60081	0	0	0	0
		7.61881	0	0	0	0	7.61881	0	0	0	0
		7.63681	0	0	0	0	7.63681	0	0	0	0
		7.65481	0	0	0	0	7.65481	0	0	0	0
		7.67281	0	0	0	0	7.67281	0	0	0	0
		7.69081	0	0	0	0	7.69081	0	0	0	0
		7.70981	0	0	0	0	7.70981	0	0	0	0
		7.72781	0	0	0	0	7.72781	0	0	0	0
		7.74581	0	0	0	0	7.74581	0	0	0	0
		7.76381	0	0	0	0	7.76381	0	0	0	0
		7.78181	0	0	0	0	7.78181	0	0	0	0
		7.79981	0	0	0	0	7.79981	0	0	0	0
		7.81781	0	0	0	0	7.81781	0	0	0	0
		7.83581	0	0	0	0	7.83581	0	0	0	0
		7.85481	0	0	0	0	7.85481	0	0	0	0
		7.87281	0	0	0	0	7.87281	0	0	0	0
		7.89081	0	0	0	0	7.89081	0	0	0	0
		7.90881	0	0	0	0	7.90881	0	0	0	0
		7.92681	0	0	0	0	7.92681	0	0	0	0
		7.94481	0	0	0	0	7.94481	0	0	0	0
		7.96281	0	0	0	0	7.96281	0	0	0	0
		7.98081	0	0	0	0	7.98081	0	0	0	0
		7.99981	0	0	0	0	7.99981	0	0	0	0
		8.01781	0	0	0	0	8.01781	0	0	0	0
		8.03581	0	0	0	0	8.03581	0	0	0	0
		8.05381	0	0	0	0	8.05381	0	0	0	0
		8.07181	0	0	0	0	8.07181	0	0	0	0
		8.08981	0	0	0	0	8.08981	0	0	0	0
		8.10781	0	0	0	0	8.10781	0	0	0	0
		8.12581	0	0	0	0	8.12581	0	0	0	0
		8.14481	0	0	0	0	8.14481	0	0	0	0
		8.16281	0	0	0	0	8.16281	0	0	0	0
		8.18081	0	0	0	0	8.18081	0	0	0	0
		8.19881	0	0	0	0	8.19881	0	0	0	0
		8.21681	0	0	0	0	8.21681	0	0	0	0
		8.23481	0	0	0	0	8.23481	0	0	0	0
		8.25281	0	0	0	0	8.25281	0	0	0	0
		8.27081	0	0	0	0	8.27081	0	0	0	0
		8.28981	0	0	0	0	8.28981	0	0	0	0
		8.30781	0	0	0	0	8.30781	0	0	0	0
		8.32581	0	0	0	0	8.32581	0	0	0	0
		8.34381	0	0	0	0	8.34381	0	0	0	0
		8.36181	0	0	0	0	8.36181	0	0	0	0
		8.37981	0	0	0	0	8.37981	0	0	0	0
		8.39781	0	0	0	0	8.39781	0	0	0	0
		8.41581	0	0	0	0	8.41581	0	0	0	0
[truncated: 6 more rows]
