# Supplementary material for: Constructing sulfur and oxygen super-coordinated main-group electrocatalysts for selective and cumulative H2O2 production
Source: Nat Commun. 2024 Jan 2;15:193. doi: 10.1038/s41467-023-44585-1 (PMC10761824; doi:10.1038/s41467-023-44585-1)
Supplement: Supplementary file 3 — Source Data [file 41467_2023_44585_MOESM3_ESM.zip › Source Data/Fig. 2.xlsx]

## Sheet: Fig. 2d
Fig. 2d
	Distance (nm)	Intensity (a.u.)
	0	44
	0.00838	44
	0.01675	45.109
	0.02513	44.836
	0.0335	44.127
	0.04188	46.636
	0.05025	46.018
	0.05863	39.236
	0.067	11.127
	0.07538	10.018
	0.08375	11.364
	0.09213	7.8
	0.1005	54
	0.10888	57.418
	0.11725	60.527
	0.12563	56.636
	0.134	82.745
	0.14238	95
	0.15075	94.018
	0.15913	93
	0.1675	94.091
	0.17588	93.145
	0.18425	94.2
	0.19263	90.255
	0.20101	178.218
	0.20938	187.273
	0.21776	180.818
	0.22613	177.164
	0.23451	166.636
	0.24288	151.145
	0.25126	151.545
	0.25963	151.055
	0.26801	149.327
	0.27638	147.4
	0.28476	149.382
	0.29313	150.545
	0.30151	152.345
	0.30988	111.091
	0.31826	109.218
	0.32663	118
	0.33501	92.273
	0.34338	67.236
	0.35176	75.873
	0.36013	71.727
	0.36851	66.4
	0.37688	60.545
	0.38526	58
	0.39363	58.127
	0.40201	58
	0.41039	43.018
	0.41876	43.909
	0.42714	47.127
	0.43551	45.345
	0.44389	38.782
	0.45226	29.055
	0.46064	31
	0.46901	34.891
	0.47739	38.673
	0.48576	59.182
	0.49414	59.345
	0.50251	60.636
	0.51089	47.345
	0.51926	44.145
	0.52764	47.491
	0.53601	45
	0.54439	52.545
	0.55276	59
	0.56114	60.309
	0.56951	59.291
	0.57789	51.182
	0.58626	42.727
	0.59464	40.273
	0.60302	45.145
	0.61139	44.964
	0.61977	47
	0.62814	47.182
	0.63652	43.291
	0.64489	43
	0.65327	45
	0.66164	43
	0.67002	44.727
	0.67839	39.418
	0.68677	19.945
	0.69514	20.527
	0.70352	21.582
	0.71189	20.636
	0.72027	31.927
	0.72864	29.764
	0.73702	29.6
	0.74539	30.291
	0.75377	31.182
	0.76214	32.036
	0.77052	32
	0.77889	32.073
	0.78727	31.127
	0.79564	30.364
	0.80402	31.527
	0.8124	32
	0.82077	32.691
	0.82915	34.6
	0.83752	36.727
	0.8459	36.582
	0.85427	33.2
	0.86265	28.418
	0.87102	28.091
	0.8794	31.364
	0.88777	32.945
	0.89615	39.855
	0.90452	39.455
	0.9129	39.782
	0.92127	35
	0.92965	50.855
	0.93802	48.709
	0.9464	44.727
	0.95477	41.945
	0.96315	57.727
	0.97152	61.364
	0.9799	61.236
	0.98827	61.636
	0.99665	80.582
	1.00503	127.091
	1.0134	118.2
	1.02178	119.836
	1.03015	149.673
	1.03853	153.582
	1.0469	156.364
	1.05528	155.6
	1.06365	169.909
	1.07203	180.473
	1.0804	180.855
	1.08878	176.727
	1.09715	172.855
	1.10553	155
	1.1139	154.509
	1.12228	157
	1.13065	152.909
	1.13903	95.836
	1.1474	92.945
	1.15578	93.055
	1.16415	94.582
	1.17253	78.636
	1.1809	77.691
	1.18928	76
	1.19765	75.8
	1.20603	72.727
	1.21441	71.455
	1.22278	72.145
	1.23116	74
	1.23953	43.218
	1.24791	45.127
	1.25628	46
	1.26466	45.236
	1.27303	35.873
	1.28141	32.691
	1.28978	34
	1.29816	31.091
	1.30653	30.982
	1.31491	33.436
	1.32328	29.382
	1.33166	30.655
	1.34003	32.545
	1.34841	31.436
	1.35678	32.164
	1.36516	32
	1.37353	32
	1.38191	32
