# Supplementary material for: Constructing sulfur and oxygen super-coordinated main-group electrocatalysts for selective and cumulative H2O2 production
Source: Nat Commun. 2024 Jan 2;15:193. doi: 10.1038/s41467-023-44585-1 (PMC10761824; doi:10.1038/s41467-023-44585-1)
Supplement: Supplementary file 3 — Source Data [file 41467_2023_44585_MOESM3_ESM.zip › Source Data/Fig. 3.xlsx]

## Sheet: Fig. 3a
Fig. 3a
	energy	SCDS	Pb SA/OSC
	160	2.02174	2.46103
	160.2	2.02272	2.46196
	160.4	2.02027	2.44699
	160.6	2.01984	2.45509
	160.8	2.00901	2.44894
	161	2.01571	2.46888
	161.2	2.03183	2.4507
	161.4	2.01172	2.44487
	161.6	2.01165	2.44052
	161.8	2.00992	2.43759
	162	2.00218	2.43306
	162.2	2.0021	2.43415
	162.4	2.00313	2.42942
	162.6	1.99953	2.42382
	162.8	1.99216	2.4195
	163	1.99377	2.41415
	163.2	1.98667	2.41667
	163.4	1.98488	2.413
	163.6	1.9852	2.41347
	163.8	1.98037	2.40613
	164	1.98643	2.41385
	164.1	1.98176	2.4007
	164.2	1.98496	2.39489
	164.3	1.98268	2.39612
	164.4	1.98041	2.3978
	164.5	1.97957	2.39302
	164.6	1.97584	2.39013
	164.7	1.98911	2.39357
	164.8	1.98646	2.39543
	164.9	1.99593	2.41426
	165	2.00971	2.41424
	165.1	2.02904	2.42867
	165.2	2.04466	2.4458
	165.3	2.07331	2.46383
	165.4	2.09009	2.47966
	165.5	2.09618	2.49234
	165.6	2.09598	2.49505
	165.7	2.10739	2.4934
	165.8	2.0955	2.48896
	165.9	2.09591	2.48035
	166	2.08402	2.47961
	166.1	2.0891	2.47759
	166.2	2.09393	2.48627
	166.3	2.11055	2.50484
	166.4	2.13474	2.53184
	166.5	2.16309	2.55599
	166.6	2.19284	2.57951
	166.7	2.22637	2.6124
	166.8	2.23404	2.61336
	166.9	2.23953	2.61879
	167	2.23363	2.60938
	167.1	2.22094	2.59637
	167.2	2.20179	2.58029
	167.3	2.18666	2.5624
	167.4	2.16769	2.5496
	167.5	2.17947	2.53452
	167.6	2.16202	2.5267
	167.7	2.15931	2.52029
	167.8	2.15789	2.5124
	167.9	2.1506	2.52784
	168	2.16	2.51561
	168.1	2.15158	2.51632
	168.2	2.15109	2.50925
	168.3	2.14243	2.5018
	168.4	2.13128	2.49219
	168.5	2.12792	2.47797
	168.6	2.11299	2.46705
	168.7	2.09583	2.46071
	168.8	2.08613	2.44958
	168.9	2.0848	2.44005
	169	2.06802	2.43408
	169.1	2.0629	2.42416
	169.2	2.06048	2.41936
	169.3	2.05618	2.41829
	169.4	2.05061	2.41356
	169.5	2.04984	2.41137
	169.6	2.04303	2.40596
	169.7	2.05918	2.40887
	169.8	2.05044	2.40867
	169.9	2.04843	2.41326
	170	2.05263	2.41427
	170.1	2.05666	2.41675
	170.2	2.06374	2.41914
	170.3	2.06556	2.42373
	170.4	2.07151	2.42796
	170.5	2.07581	2.4314
	170.6	2.0836	2.43695
	170.7	2.08574	2.43624
	170.8	2.08836	2.4479
	170.9	2.09555	2.44194
	171	2.10075	2.45039
	171.1	2.10659	2.44475
	171.2	2.10687	2.44887
	171.3	2.10509	2.44576
	171.4	2.10602	2.45821
	171.5	2.10905	2.44818
	171.6	2.10917	2.45203
	171.7	2.11271	2.44363
	171.8	2.1139	2.44734
	171.9	2.1145	2.44805
	172	2.11277	2.45623
	172.2	2.10107	2.45781
	172.4	2.09998	2.44884
	172.6	2.10306	2.44896
	172.8	2.09587	2.44867
	173	2.09862	2.45121
	173.2	2.09972	2.44245
	173.4	2.09922	2.4427
	173.6	2.10042	2.4443
	173.8	2.0907	2.43819
	174	2.09489	2.43821
	174.2	2.09659	2.4336
	174.4	2.09129	2.4315
	174.6	2.09618	2.43176
	174.8	2.09431	2.41993
	175	2.09282	2.41885
	175.2	2.08652	2.42713
	175.4	2.08918	2.41445
	175.6	2.08951	2.41395
	175.8	2.07333	2.41972
	176	2.11308	2.41453
	176.2	2.08793	2.41776
	176.4	2.0935	2.41599
	176.6	2.08709	2.41869
	176.8	2.09316	2.41588
	177	2.08914	2.41469
	177.2	2.09189	2.41629
	177.4	2.09997	2.41465
	177.6	2.09031	2.41511
	177.8	2.09081	2.41452
	178	2.08998	2.41181
	178.2	2.09141	2.41757
	178.4	2.09346	2.42006
	178.6	2.09144	2.40979
	178.8	2.08987	2.4067
	179	2.08835	2.40536
	179.2	2.08348	2.40153
	179.4	2.09922	2.39818
	179.6	2.08409	2.39426
	179.8	2.08532	2.38775
	180	2.0894	2.38588
	180.2	2.09264	2.38376
	180.4	2.08852	2.38819
	180.6	2.09093	2.38828
	180.8	2.08729	2.38963
			2.38911
			2.384
			2.38167
			2.38139
			2.36411
			2.37708
			2.3718
			2.37723
			2.37505
			2.3701
			2.35736
			2.39743
			2.35585
			2.38571
			2.35246
			2.36337
			2.36059
			2.35918
			2.35812
			2.35747
			2.34945

## Sheet: Fig. 3b
Fig. 3b
	B.E.(eV)	Raw	fitting	Background	peak1	peak2	peak3	peak4
	172.5	1086.01	1093.34	1041.46	1044.21	1041.92	1089.2	1042.39
	172.45	1064.62	1094.3	1041.39	1044.18	1041.86	1090.11	1042.32
	172.4	1050.81	1095.32	1041.35	1044.18	1041.82	1091.07	1042.3
	172.35	1046.96	1096.39	1041.33	1044.2	1041.81	1092.09	1042.29
	172.3	1046.51	1097.51	1041.32	1044.23	1041.81	1093.15	1042.29
	172.25	1050.75	1098.66	1041.32	1044.27	1041.81	1094.23	1042.3
	172.2	1055.65	1099.83	1041.3	1044.29	1041.8	1095.35	1042.29
	172.15	1061.56	1101.03	1041.28	1044.31	1041.78	1096.49	1042.28
	172.1	1074.36	1102.26	1041.24	1044.32	1041.75	1097.65	1042.26
	172.05	1091.01	1103.5	1041.19	1044.31	1041.7	1098.83	1042.21
	172	1111.86	1104.75	1041.1	1044.27	1041.63	1100.02	1042.14
	171.95	1133.2	1106.01	1040.98	1044.2	1041.51	1101.21	1042.04
	171.9	1143.9	1107.27	1040.83	1044.1	1041.37	1102.4	1041.9
	171.85	1145.51	1108.56	1040.66	1043.97	1041.2	1103.62	1041.74
	171.8	1139.98	1109.89	1040.48	1043.85	1041.03	1104.88	1041.57
	171.75	1126.91	1111.27	1040.31	1043.73	1040.87	1106.19	1041.42
	171.7	1124.31	1112.72	1040.17	1043.64	1040.73	1107.57	1041.29
	171.65	1125.45	1114.23	1040.03	1043.55	1040.6	1108.99	1041.16
	171.6	1123.55	1115.78	1039.88	1043.47	1040.47	1110.47	1041.04
	171.55	1116.44	1117.39	1039.74	1043.38	1040.33	1111.99	1040.91
	171.5	1113.98	1119.06	1039.62	1043.31	1040.21	1113.59	1040.8
	171.45	1119.12	1120.79	1039.49	1043.25	1040.1	1115.23	1040.69
	171.4	1131.36	1122.57	1039.36	1043.17	1039.97	1116.92	1040.57
	171.35	1149.24	1124.38	1039.2	1043.08	1039.83	1118.65	1040.43
	171.3	1169.06	1126.23	1039.02	1042.96	1039.65	1120.41	1040.26
	171.25	1180.12	1128.1	1038.8	1042.81	1039.44	1122.19	1040.06
	171.2	1186.64	1130.02	1038.56	1042.64	1039.21	1124.01	1039.84
	171.15	1186.67	1131.99	1038.32	1042.46	1038.97	1125.89	1039.61
	171.1	1185.11	1134.03	1038.07	1042.28	1038.73	1127.83	1039.38
	171.05	1180.67	1136.13	1037.82	1042.11	1038.5	1129.84	1039.15
	171	1178.7	1138.32	1037.58	1041.94	1038.27	1131.92	1038.93
	170.95	1180.04	1140.58	1037.34	1041.78	1038.04	1134.07	1038.71
	170.9	1181.22	1142.91	1037.11	1041.62	1037.81	1136.3	1038.49
	170.85	1184.05	1145.32	1036.86	1041.46	1037.58	1138.59	1038.27
	170.8	1190.06	1147.79	1036.62	1041.3	1037.35	1140.95	1038.04
	170.75	1197.54	1150.34	1036.36	1041.13	1037.1	1143.38	1037.81
	170.7	1211.28	1152.95	1036.09	1040.94	1036.84	1145.88	1037.56
	170.65	1218.32	1155.62	1035.8	1040.74	1036.56	1148.42	1037.29
	170.6	1227.56	1158.37	1035.49	1040.53	1036.27	1151.04	1037
	170.55	1227.96	1161.18	1035.17	1040.3	1035.96	1153.72	1036.7
	170.5	1228.03	1164.07	1034.84	1040.07	1035.64	1156.48	1036.4
	170.45	1234.48	1167.05	1034.52	1039.85	1035.33	1159.33	1036.1
	170.4	1246.24	1170.11	1034.18	1039.62	1035.01	1162.25	1035.79
	170.35	1255.56	1173.23	1033.83	1039.37	1034.67	1165.23	1035.46
	170.3	1272.08	1176.43	1033.46	1039.11	1034.31	1168.28	1035.11
	170.25	1284.02	1179.69	1033.06	1038.82	1033.93	1171.38	1034.74
	170.2	1291.8	1183.01	1032.64	1038.51	1033.52	1174.55	1034.34
	170.15	1299.79	1186.41	1032.2	1038.2	1033.1	1177.79	1033.94
	170.1	1299.91	1189.88	1031.75	1037.87	1032.67	1181.09	1033.52
	170.05	1292.7	1193.44	1031.31	1037.55	1032.23	1184.48	1033.09
	170	1283.72	1197.09	1030.87	1037.24	1031.81	1187.95	1032.68
	169.95	1271.85	1200.83	1030.44	1036.95	1031.4	1191.52	1032.29
	169.9	1258.67	1204.68	1030.04	1036.69	1031.02	1195.17	1031.91
	169.85	1247.25	1208.61	1029.65	1036.45	1030.65	1198.92	1031.56
	169.8	1239.79	1212.64	1029.29	1036.23	1030.3	1202.74	1031.23
	169.75	1241.24	1216.74	1028.94	1036.03	1029.97	1206.64	1030.91
	169.7	1248.11	1220.9	1028.58	1035.83	1029.63	1210.59	1030.59
	169.65	1255.96	1225.1	1028.21	1035.63	1029.28	1214.57	1030.25
	169.6	1272.1	1229.33	1027.83	1035.42	1028.92	1218.58	1029.91
	169.55	1279.99	1233.56	1027.42	1035.18	1028.53	1222.58	1029.53
	169.5	1285.43	1237.81	1027	1034.94	1028.13	1226.59	1029.15
	169.45	1285.42	1242.07	1026.57	1034.69	1027.72	1230.6	1028.75
	169.4	1289.97	1246.32	1026.13	1034.45	1027.3	1234.6	1028.36
	169.35	1288.58	1250.57	1025.69	1034.21	1026.88	1238.58	1027.95
	169.3	1287.71	1254.79	1025.25	1033.98	1026.47	1242.53	1027.56
	169.25	1289.13	1258.97	1024.81	1033.76	1026.05	1246.43	1027.16
	169.2	1286.93	1263.1	1024.37	1033.54	1025.63	1250.27	1026.76
	169.15	1284.74	1267.16	1023.92	1033.33	1025.22	1254.03	1026.36
	169.1	1283.33	1271.14	1023.49	1033.13	1024.81	1257.69	1025.97
	169.05	1286.59	1275.02	1023.05	1032.95	1024.4	1261.25	1025.58
	169	1283.2	1278.77	1022.61	1032.77	1023.99	1264.66	1025.19
	168.95	1278.47	1282.39	1022.17	1032.6	1023.58	1267.92	1024.8
	168.9	1275.86	1285.85	1021.74	1032.46	1023.18	1271.02	1024.42
	168.85	1267.31	1289.13	1021.32	1032.32	1022.78	1273.93	1024.05
	168.8	1257.37	1292.23	1020.9	1032.22	1022.4	1276.64	1023.69
	168.75	1244.13	1295.14	1020.51	1032.14	1022.04	1279.14	1023.35
	168.7	1238.98	1297.83	1020.13	1032.09	1021.7	1281.41	1023.03
	168.65	1238.71	1300.28	1019.77	1032.07	1021.37	1283.42	1022.73
	168.6	1235.24	1302.47	1019.4	1032.07	1021.03	1285.14	1022.42
	168.55	1234.05	1304.38	1019.04	1032.08	1020.71	1286.58	1022.12
	168.5	1238.05	1306.01	1018.68	1032.11	1020.39	1287.71	1021.83
	168.45	1238.66	1307.33	1018.31	1032.16	1020.06	1288.51	1021.53
	168.4	1248	1308.34	1017.94	1032.22	1019.73	1288.98	1021.23
	168.35	1256.44	1309.03	1017.55	1032.28	1019.39	1289.11	1020.91
	168.3	1264.12	1309.39	1017.15	1032.35	1019.03	1288.88	1020.59
	168.25	1269.2	1309.42	1016.74	1032.43	1018.66	1288.29	1020.25
	168.2	1264.57	1309.14	1016.32	1032.53	1018.29	1287.36	1019.91
	168.15	1259.61	1308.56	1015.9	1032.66	1017.92	1286.1	1019.58
	168.1	1259.88	1307.69	1015.49	1032.82	1017.57	1284.53	1019.25
	168.05	1265.23	1306.54	1015.08	1033.02	1017.21	1282.62	1018.93
	168	1269.97	1305.1	1014.66	1033.23	1016.85	1280.41	1018.6
	167.95	1271.46	1303.4	1014.24	1033.48	1016.48	1277.88	1018.27
	167.9	1277.52	1301.46	1013.8	1033.76	1016.11	1275.08	1017.93
	167.85	1282.22	1299.3	1013.36	1034.08	1015.73	1271.99	1017.59
	167.8	1285.52	1296.93	1012.91	1034.43	1015.34	1268.65	1017.25
	167.75	1278.86	1294.39	1012.45	1034.84	1014.95	1265.07	1016.9
	167.7	1282.42	1291.73	1012.01	1035.32	1014.58	1261.29	1016.57
	167.65	1285.77	1288.94	1011.55	1035.88	1014.2	1257.3	1016.23
	167.6	1285.61	1286.08	1011.1	1036.52	1013.81	1253.14	1015.89
	167.55	1285.53	1283.19	1010.63	1037.27	1013.43	1248.83	1015.56
	167.5	1281.05	1280.31	1010.17	1038.16	1013.06	1244.38	1015.23
	167.45	1269.59	1277.5	1009.72	1039.23	1012.69	1239.82	1014.92
	167.4	1261.06	1274.84	1009.28	1040.53	1012.35	1235.18	1014.62
	167.35	1267.96	1272.39	1008.86	1042.12	1012.02	1230.48	1014.35
	167.3	1285.24	1270.21	1008.43	1044.03	1011.69	1225.71	1014.07
	167.25	1299.06	1268.41	1007.96	1046.35	1011.33	1220.85	1013.77
	167.2	1308.44	1267.1	1007.48	1049.18	1010.95	1215.94	1013.45
	167.15	1323.2	1266.45	1006.97	1052.67	1010.56	1211	1013.12
	167.1	1328.75	1266.64	1006.44	1057	1010.15	1206.03	1012.78
	167.05	1334.85	1267.9	1005.9	1062.38	1009.74	1201.06	1012.43
	167	1350.38	1270.51	1005.35	1069.06	1009.33	1196.09	1012.08
	166.95	1353.04	1274.76	1004.77	1077.34	1008.89	1191.13	1011.71
	166.9	1364.77	1281.03	1004.19	1087.59	1008.46	1186.19	1011.35
	166.85	1391.25	1289.74	1003.58	1100.21	1008.01	1181.29	1010.98
	166.8	1407.15	1301.33	1002.93	1115.64	1007.53	1176.39	1010.57
	166.75	1413.36	1316.38	1002.25	1134.45	1007.03	1171.52	1010.15
	166.7	1429.82	1335.49	1001.57	1157.23	1006.52	1166.7	1009.73
	166.65	1462.99	1359.29	1000.85	1184.62	1006	1161.92	1009.29
	166.6	1500.44	1388.46	1000.07	1217.26	1005.44	1157.16	1008.82
	166.55	1534.23	1423.7	999.234	1255.89	1004.82	1152.41	1008.29
	166.5	1575.48	1465.78	998.337	1301.23	1004.16	1147.67	1007.72
	166.45	1619.11	1515.38	997.37	1353.99	1003.45	1142.95	1007.11
	166.4	1663.53	1573.21	996.327	1414.84	1002.67	1138.24	1006.43
	166.35	1714.8	1639.84	995.209	1484.39	1001.84	1133.53	1005.7
	166.3	1783.88	1715.82	994.003	1563.15	1000.94	1128.82	1004.91
	166.25	1869.62	1801.46	992.678	1651.46	999.947	1124.08	1004.02
	166.2	1960.66	1896.93	991.208	1749.45	998.829	1119.27	1003.01
	166.15	2057.02	2002.18	989.583	1857.08	997.583	1114.39	1001.88
	166.1	2160.72	2116.88	987.794	1974.01	996.203	1109.43	1000.61
	166.05	2280.65	2240.51	985.827	2099.73	994.681	1104.38	999.196
	166	2416.83	2372.13	983.657	2233.28	992.998	1099.21	997.617
	165.95	2556.39	2510.53	981.254	2373.43	991.135	1093.88	995.846
	165.9	2712.26	2654.17	978.614	2518.63	989.101	1088.4	993.879
	165.85	2876.36	2801.15	975.707	2666.95	986.895	1082.73	991.694
	165.8	3036.47	2949.43	972.521	2816.31	984.538	1076.86	989.28
	165.75	3187.87	3096.58	969.061	2964.23	982.095	1070.79	986.65
	165.7	3344.99	3240.03	965.341	3108.03	979.672	1064.53	983.821
	165.65	3497.1	3377.07	961.352	3244.85	977.397	1058.08	980.792
	165.6	3618.05	3504.89	957.101	3371.7	975.485	1051.44	977.575
	165.55	3721.06	3620.94	952.64	3485.68	974.293	1044.66	974.233
	165.5	3807.6	3722.71	948	3583.86	974.292	1037.76	970.803
	165.45	3878.15	3808.14	943.206	3663.52	976.129	1030.78	967.322
	165.4	3927.71	3875.7	938.285	3722.31	980.683	1023.74	963.831
	165.35	3955.79	3924.69	933.274	3758.34	989.129	1016.66	960.377
	165.3	3980.42	3955.39	928.207	3770.39	1003	1009.6	957.014
	165.25	3998.77	3969.16	923.09	3757.92	1024.2	1002.54	953.768
	165.2	3990.39	3968.6	917.934	3721.16	1055.07	995.502	950.672
	165.15	3965.68	3957.55	912.783	3661.16	1098.41	988.525	947.801
	165.1	3929.49	3940.89	907.665	3579.63	1157.4	981.636	945.216
	165.05	3895.24	3924.35	902.6	3478.77	1235.55	974.851	942.982
	165	3877.96	3914.2	897.583	3361.21	1336.41	968.167	941.151
	164.95	3880.1	3916.79	892.586	3229.8	1463.43	961.553	939.76
	164.9	3903.42	3938.16	887.578	3087.48	1619.58	954.975	938.858
	164.85	3947.62	3983.55	882.522	2937.28	1806.93	948.397	938.509
	164.8	4034.73	4056.89	877.384	2781.97	2026.48	941.781	938.801
	164.75	4154.14	4160.26	872.091	2624.3	2277.38	935.055	939.802
	164.7	4320.09	4293.56	866.589	2466.74	2556.8	928.162	941.625
	164.65	4510.72	4454.15	860.799	2311.49	2859.65	921.023	944.384
	164.6	4705.17	4636.74	854.681	2160.55	3178.4	913.594	948.244
	164.55	4924.85	4833.72	848.226	2015.48	3503.61	905.868	953.439
	164.5	5131.22	5035	841.391	1877.62	3823.59	897.8	960.169
	164.45	5317.04	5228.96	834.2	1748.02	4125.42	889.411	968.708
	164.4	5474.87	5402.98	826.685	1627.4	4395.57	880.733	979.332
	164.35	5599.62	5544.4	818.893	1516.25	4620.72	871.812	992.3
	164.3	5676.33	5641.65	810.878	1414.69	4789.05	862.701	1007.85
	164.25	5708.56	5685.08	802.722	1322.73	4890.91	853.479	1026.13
	164.2	5683.81	5668.14	794.497	1240.16	4920.08	844.22	1047.16
	164.15	5599.85	5587.98	786.301	1166.63	4874.49	835.019	1070.75
	164.1	5454.94	5445.77	778.232	1101.66	4756.45	825.974	1096.38
	164.05	5262.27	5246.05	770.391	1044.67	4572.28	817.185	1123.08
	164	5033.65	4996.22	762.861	995.059	4331.75	808.732	1149.27
	163.95	4758.67	4705.37	755.702	952.148	4046.92	800.677	1172.73
	163.9	4453.34	4383.42	748.991	915.29	3731.18	793.094	1190.83
	163.85	4122.15	4040.69	742.781	883.845	3398.26	786.037	1200.89
	163.8	3780.7	3687.22	737.116	857.176	3060.94	779.548	1200.91
	163.75	3435.84	3333.28	732.014	834.696	2730.87	773.644	1190.12
	163.7	3105.65	2988.75	727.481	815.856	2417.7	768.332	1169.31
	163.65	2785.39	2662.53	723.494	800.132	2128.78	763.586	1140.51
	163.6	2473.68	2362.01	720.038	787.077	1869.21	759.391	1106.44
	163.55	2201.68	2092.08	717.098	776.291	1641.57	755.732	1069.79
	163.5	1953.22	1855.47	714.609	767.389	1446.61	752.543	1032.76
	163.45	1738.51	1652.6	712.533	760.061	1283.38	749.785	996.975
	163.4	1556.97	1482.1	710.813	754.021	1149.64	747.402	963.468
	163.35	1404.17	1341.36	709.394	749.031	1042.37	745.337	932.803
	163.3	1274.02	1226.92	708.23	744.887	957.985	743.542	905.199
	163.25	1163.92	1135.16	707.281	741.431	892.91	741.979	880.688
	163.2	1074.68	1062.41	706.515	738.532	843.652	740.615	859.156
	163.15	998.577	1005.21	705.898	736.076	807.013	739.415	840.401
	163.1	947.359	960.511	705.408	733.982	780.211	738.355	824.185
	163.05	911.916	925.626	705.002	732.16	760.862	737.395	810.215
	163	880.681	898.36	704.655	730.548	747.053	736.507	798.218
	162.95	854.931	876.938	704.36	729.109	737.283	735.684	787.941
	162.9	848.518	859.95	704.108	727.814	730.4	734.916	779.142
	162.85	843.672	846.284	703.865	726.612	725.52	734.171	771.577
	162.8	836.747	835.106	703.631	725.489	722.016	733.446	765.048
	162.75	838.496	825.805	703.408	724.437	719.453	732.744	759.395
	162.7	841.336	817.913	703.182	723.435	717.513	732.049	754.46
	162.65	842.023	811.091	702.95	722.474	715.984	731.361	750.122
	162.6	835.88	805.102	702.717	721.553	714.734	730.681	746.285
	162.55	831.704	799.777	702.494	720.679	713.681	730.021	742.876
	162.5	822.363	794.986	702.277	719.846	712.765	729.379	739.827

## Sheet: Fig. 3c
Fig. 3c
	B.E.(eV)	Raw	fitting	Background	peak1	peak2	peak3
	539	14785.1	14717.1	14664.3	14695.5	14676.8	14673.5
	538.95	14796.1	14717.8	14664.2	14695.9	14676.8	14673.4
	538.9	14798.1	14718.5	14664	14696.4	14676.8	14673.3
	538.85	14806.6	14719.3	14663.8	14696.8	14676.8	14673.3
	538.8	14793.1	14720	14663.6	14697.2	14676.8	14673.2
	538.75	14775.2	14720.8	14663.4	14697.7	14676.8	14673.1
	538.7	14771.3	14721.7	14663.2	14698.2	14676.8	14673.1
	538.65	14758.3	14722.5	14663.1	14698.8	14676.9	14673.1
	538.6	14724.1	14723.5	14663	14699.4	14677	14673
	538.55	14702.6	14724.5	14662.9	14700	14677.1	14673.1
	538.5	14706.3	14725.5	14662.8	14700.7	14677.2	14673.2
	538.45	14667.4	14726.6	14662.8	14701.5	14677.4	14673.2
	538.4	14669.2	14727.8	14662.7	14702.3	14677.6	14673.4
	538.35	14699.7	14729	14662.7	14703.1	14677.9	14673.5
	538.3	14741.8	14730.2	14662.7	14703.9	14678.1	14673.6
	538.25	14788.1	14731.4	14662.6	14704.7	14678.2	14673.6
	538.2	14847.4	14732.6	14662.4	14705.4	14678.3	14673.6
	538.15	14871.6	14733.7	14662.1	14706.1	14678.3	14673.5
	538.1	14899.8	14734.8	14661.8	14706.8	14678.2	14673.4
	538.05	14884.3	14735.9	14661.5	14707.5	14678.2	14673.2
	538	14874	14737.1	14661.2	14708.2	14678.1	14673
	537.95	14864.6	14738.3	14660.9	14709	14678.1	14672.9
	537.9	14870.2	14739.6	14660.6	14709.9	14678.1	14672.8
	537.85	14904.8	14741	14660.3	14710.8	14678.1	14672.7
	537.8	14910.9	14742.4	14659.9	14711.6	14678.1	14672.5
	537.75	14928.6	14743.8	14659.6	14712.5	14678	14672.3
	537.7	14965.8	14745.2	14659.2	14713.5	14678	14672.1
	537.65	15002.6	14746.7	14658.7	14714.4	14677.9	14671.9
	537.6	15010.3	14748.1	14658.2	14715.4	14677.7	14671.6
	537.55	14991.8	14749.7	14657.7	14716.3	14677.6	14671.3
	537.5	14978.4	14751.3	14657.3	14717.4	14677.5	14671
	537.45	14926.9	14753.1	14656.8	14718.6	14677.4	14670.8
	537.4	14882.7	14755	14656.4	14719.9	14677.4	14670.6
	537.35	14843.7	14757.1	14656.1	14721.4	14677.4	14670.5
	537.3	14863.9	14759.4	14655.8	14723	14677.6	14670.4
	537.25	14904.4	14761.7	14655.5	14724.7	14677.7	14670.4
	537.2	14941.6	14764.1	14655.2	14726.5	14677.8	14670.2
	537.15	14978.3	14766.7	14654.8	14728.3	14677.8	14670.1
	537.1	15021	14769.3	14654.3	14730.3	14677.8	14669.9
	537.05	15039.1	14772.1	14653.8	14732.3	14677.7	14669.6
	537	15039.6	14775	14653.2	14734.6	14677.7	14669.3
	536.95	15032.8	14778.2	14652.7	14737	14677.6	14669
	536.9	15043.4	14781.7	14652.1	14739.7	14677.6	14668.7
	536.85	15090.1	14785.5	14651.6	14742.6	14677.5	14668.4
	536.8	15112.6	14789.5	14651	14745.9	14677.5	14668.1
	536.75	15127.7	14793.9	14650.3	14749.4	14677.4	14667.7
	536.7	15151.7	14798.8	14649.6	14753.4	14677.2	14667.4
	536.65	15202.5	14804	14648.9	14757.8	14677.1	14666.9
	536.6	15238.1	14809.9	14648.1	14762.6	14677	14666.5
	536.55	15226.7	14816.2	14647.3	14768.1	14676.7	14665.9
	536.5	15210.5	14823.4	14646.4	14774.2	14676.6	14665.4
	536.45	15158.5	14831.4	14645.6	14781.2	14676.4	14665
	536.4	15088.3	14840.4	14644.9	14789.2	14676.4	14664.6
	536.35	15000.9	14850.5	14644.3	14798.2	14676.5	14664.3
	536.3	14970	14862	14643.8	14808.6	14676.7	14664.2
	536.25	14947.4	14874.8	14643.3	14820.3	14677	14664.1
	536.2	14938.1	14889.2	14642.9	14833.4	14677.4	14664
	536.15	14987.4	14905.2	14642.4	14848.2	14677.8	14664
	536.1	15032.2	14922.9	14641.9	14864.7	14678.2	14663.9
	536.05	15100.3	14942.6	14641.4	14883.1	14678.5	14663.8
	536	15171.1	14964.4	14640.7	14903.5	14678.8	14663.6
	535.95	15250.5	14988.6	14640	14926.2	14679	14663.3
	535.9	15295.3	15015.2	14639.1	14951.5	14679.1	14662.9
	535.85	15318.1	15044.7	14638.1	14979.5	14679.2	14662.4
	535.8	15315.2	15077.3	14637.2	15010.4	14679.3	14661.9
	535.75	15331.8	15113.1	14636.2	15044.7	14679.4	14661.4
	535.7	15333.7	15152.6	14635.2	15082.5	14679.6	14661
	535.65	15331.4	15195.8	14634.2	15124	14679.8	14660.5
	535.6	15358.7	15243.1	14633.2	15169.5	14680.1	14660
	535.55	15367.7	15294.6	14632.2	15219.1	14680.4	14659.6
	535.5	15398.1	15350.5	14631.1	15273	14680.7	14659.1
	535.45	15438.5	15411.1	14630	15331.5	14681	14658.6
	535.4	15512.8	15476.3	14628.9	15394.6	14681.4	14658.1
	535.35	15569.9	15546.4	14627.6	15462.5	14681.7	14657.5
	535.3	15630.9	15621.4	14626.3	15535.2	14682	14656.8
	535.25	15685.8	15701.3	14624.8	15612.7	14682.3	14656
	535.2	15755.2	15786.2	14623.3	15695.1	14682.6	14655.2
	535.15	15840.1	15876.1	14621.7	15782.3	14682.9	14654.4
	535.1	15897.3	15970.9	14620	15874.3	14683.2	14653.4
	535.05	16010.6	16070.3	14618.1	15970.7	14683.6	14652.3
	535	16146.3	16174.1	14616.2	16071.4	14683.9	14651.1
	534.95	16307.4	16282.1	14614	16176.1	14684.2	14649.8
	534.9	16429.1	16393.9	14611.5	16284.3	14684.5	14648.2
	534.85	16524.4	16509.2	14609	16395.9	14684.7	14646.6
	534.8	16624.2	16627.5	14606.2	16510	14685.1	14644.8
	534.75	16750.4	16748.1	14603.3	16626.4	14685.6	14642.8
	534.7	16873.2	16870.7	14600.3	16744.2	14686.2	14640.8
	534.65	17003.4	16994.4	14597	16862.8	14687	14638.6
	534.6	17176.6	17118.8	14593.6	16981.7	14688	14636.2
	534.55	17326.2	17242.6	14589.9	17099.4	14689.3	14633.7
	534.5	17492.3	17365.2	14586	17215.5	14690.8	14630.9
	534.45	17650.6	17485.7	14581.8	17328.7	14692.7	14628
	534.4	17832.6	17603.2	14577.5	17438.2	14695	14624.9
	534.35	17984.9	17716.7	14572.8	17542.9	14697.8	14621.5
	534.3	18089.6	17825.1	14567.9	17641.6	14701.3	14618
	534.25	18178.5	17927.6	14562.9	17733.2	14705.7	14614.5
	534.2	18281	18023.1	14557.7	17816.8	14711	14610.8
	534.15	18340.2	18110.7	14552.4	17891	14717.4	14607
	534.1	18357.8	18189.6	14547	17955.2	14725.2	14603.3
	534.05	18358.3	18258.9	14541.6	18008.1	14734.4	14599.5
	534	18347.8	18318.1	14536.1	18049	14745.4	14595.9
	533.95	18374.5	18366.5	14530.7	18077.2	14758.3	14592.3
	533.9	18375.1	18403.8	14525.2	18092.1	14773.2	14588.8
	533.85	18394.7	18430	14519.7	18093.5	14790.5	14585.4
	533.8	18396.4	18444.9	14514.1	18081.1	14810.1	14582
	533.75	18381.3	18449.1	14508.6	18055.1	14832.3	14578.7
	533.7	18381.1	18442.9	14503	18016	14857.4	14575.6
	533.65	18399.3	18427.2	14497.5	17964.1	14885.5	14572.6
	533.6	18392	18402.8	14491.9	17900.1	14916.8	14569.7
	533.55	18364.9	18370.7	14486.4	17825.1	14951.4	14567
	533.5	18356.5	18332.2	14480.8	17740	14989.4	14564.5
	533.45	18339.2	18288.2	14475.3	17645.7	15031	14562.1
	533.4	18319.9	18240.1	14469.8	17543.5	15076.2	14560
	533.35	18263.7	18189	14464.3	17434.4	15125.1	14558
	533.3	18178.2	18136.2	14458.8	17319.7	15177.7	14556.4
	533.25	18097.1	18082.7	14453.5	17200.5	15234.1	14555.1
	533.2	18058.7	18029.5	14448.3	17077.9	15294	14554.2
	533.15	18016.2	17977.5	14443.2	16952.8	15357.3	14553.6
	533.1	18020.2	17927.3	14438.1	16826.1	15423.9	14553.4
	533.05	17993.7	17879.8	14432.9	16698.9	15493.3	14553.5
	533	17955.7	17835.3	14427.9	16571.9	15565.2	14553.9
	532.95	17927.5	17794.4	14422.8	16446	15639.3	14554.8
	532.9	17856.3	17757.2	14417.8	16321.8	15715	14556.1
	532.85	17825.3	17723.9	14412.9	16199.8	15792	14557.9
	532.8	17813.7	17694.4	14408	16080.9	15869.4	14560.2
	532.75	17787.7	17668.6	14403.2	15965.4	15946.5	14563
	532.7	17773.7	17646	14398.3	15853.7	16022.6	14566.3
	532.65	17756.1	17626.1	14393.5	15746.2	16096.8	14570.1
	532.6	17691.2	17608.4	14388.7	15643	16168.2	14574.6
	532.55	17624.7	17592.2	14384	15544.6	16235.8	14579.8
	532.5	17579.8	17576.5	14379.4	15451.2	16298.4	14585.6
	532.45	17554.1	17560.5	14374.8	15362.7	16355.1	14592.2
	532.4	17527.2	17543	14370.2	15279.2	16404.7	14599.5
	532.35	17484.1	17523	14365.7	15200.6	16446.2	14607.6
	532.3	17450	17499.6	14361.3	15127.1	16478.6	14616.4
	532.25	17414.5	17472	14356.9	15058.4	16501.2	14626.1
	532.2	17379.9	17439.4	14352.5	14994.5	16513.2	14636.6
	532.15	17375.4	17401.2	14348.2	14935.1	16514.4	14648
	532.1	17437.4	17357.2	14343.8	14880.1	16504.6	14660.2
	532.05	17459.4	17307.2	14339.4	14829.2	16483.7	14673.2
	532	17401.9	17251.5	14335	14782.2	16452.3	14686.9
	531.95	17306.6	17190.4	14330.6	14739.1	16411	14701.5
	531.9	17183.2	17124.7	14326.3	14699.6	16360.8	14717
	531.85	17066	17055	14322.2	14663.5	16302.5	14733.4
	531.8	16954.4	16982	14318.3	14630.7	16237.3	14750.6
	531.75	16820.8	16906.6	14314.6	14600.9	16166.3	14768.5
	531.7	16712	16829.4	14311	14573.8	16090.5	14787.1
	531.65	16627.2	16751.2	14307.5	14549.3	16010.9	14806.2
	531.6	16562.5	16672.4	14304.2	14527	15928.5	14825.5
	531.55	16542.2	16593.8	14301	14506.8	15844.3	14844.7
	531.5	16513.7	16515.5	14297.8	14488.4	15759.1	14863.6
	531.45	16490.9	16438	14294.6	14471.7	15673.7	14882
	531.4	16456.2	16361.4	14291.5	14456.4	15588.7	14899.4
	531.35	16389.9	16285.9	14288.4	14442.4	15504.8	14915.5
	531.3	16267.4	16211.6	14285.4	14429.7	15422.6	14930.1
	531.25	16123.4	16138.6	14282.6	14418.2	15342.8	14942.7
	531.2	16002.2	16066.8	14280	14407.8	15265.7	14953.2
	531.15	15921.9	15996.2	14277.5	14398.3	15191.6	14961.2
	531.1	15879.7	15926.4	14275.1	14389.7	15120.7	14966.3
	531.05	15806.4	15857.6	14272.9	14381.7	15053.3	14968.3
	531	15684.8	15789.7	14270.7	14374.4	14989.5	14967.1
	530.95	15588.1	15722.7	14268.6	14367.8	14929.4	14962.8
	530.9	15563.3	15656.7	14266.8	14361.7	14873.2	14955.4
	530.85	15526.5	15591.5	14264.9	14356	14820.5	14944.8
	530.8	15484.9	15527.6	14263.1	14350.7	14771.6	14931.5
	530.75	15419.6	15464.9	14261.4	14345.7	14726.3	14915.6
	530.7	15322.8	15403.8	14259.7	14341	14684.5	14897.6
	530.65	15221.5	15344.4	14258.2	14336.7	14646.2	14877.9
	530.6	15117.2	15287	14256.8	14332.8	14611.1	14856.7
	530.55	15054.8	15231.8	14255.6	14329.1	14579.3	14834.5
	530.5	14976.4	15178.8	14254.4	14325.8	14550.4	14811.6
	530.45	14904.7	15128.2	14253.4	14322.6	14524.2	14788.2
	530.4	14885.5	15080	14252.5	14319.7	14500.5	14764.8
	530.35	14853.5	15034.2	14251.6	14316.9	14479.2	14741.3
	530.3	14782.4	14990.8	14250.7	14314.2	14460	14718
	530.25	14723.6	14949.9	14250	14311.7	14442.8	14695.3
	530.2	14693.1	14911.4	14249.3	14309.4	14427.4	14673.1
	530.15	14664.2	14875.2	14248.6	14307.2	14413.6	14651.6
	530.1	14650	14841.1	14248	14305.1	14401.3	14630.8
	530.05	14627.3	14809.2	14247.5	14303.1	14390.2	14610.8
	530	14582.5	14779.3	14246.9	14301.2	14380.3	14591.6
	529.95	14559.6	14751.2	14246.5	14299.4	14371.5	14573.2
	529.9	14593	14725	14246	14297.7	14363.5	14555.8
	529.85	14617.2	14700.4	14245.5	14296	14356.3	14539
	529.8	14631	14677.2	14245	14294.3	14349.8	14523.1
	529.75	14628.4	14655.6	14244.4	14292.6	14343.8	14508
	529.7	14617.8	14635.2	14243.9	14291	14338.3	14493.7
	529.65	14612.5	14616.2	14243.3	14289.4	14333.4	14480.1
	529.6	14581.5	14598.3	14242.8	14287.8	14328.8	14467.3
	529.55	14556.9	14581.5	14242.3	14286.4	14324.6	14455.2
	529.5	14513.1	14565.9	14241.9	14284.9	14320.8	14443.9
	529.45	14455.9	14551.2	14241.5	14283.6	14317.3	14433.3
	529.4	14432.6	14537.5	14241.2	14282.4	14314.1	14423.4
	529.35	14390.7	14524.6	14240.9	14281.3	14311.1	14414
	529.3	14372.7	14512.6	14240.7	14280.2	14308.4	14405.4
	529.25	14363.4	14501.4	14240.5	14279.2	14305.9	14397.2
	529.2	14331.1	14490.8	14240.3	14278.2	14303.6	14389.6
	529.15	14322.5	14480.8	14240.2	14277.4	14301.4	14382.5
	529.1	14324.7	14471.5	14240.1	14276.5	14299.3	14375.8
	529.05	14321.2	14462.6	14240	14275.6	14297.4	14369.5
	529	14286.3	14454.3	14239.9	14274.8	14295.5	14363.7
	528.95	14252.3	14446.5	14239.8	14274.1	14293.8	14358.2
	528.9	14228.2	14439.2	14239.8	14273.4	14292.2	14353.1
	528.85	14199.9	14432.4	14239.8	14272.8	14290.8	14348.4
	528.8	14158.4	14425.9	14239.8	14272.2	14289.4	14344
	528.75	14161.9	14419.9	14240	14271.7	14288.1	14339.9
	528.7	14222.1	14414.1	14240.1	14271.2	14286.9	14336.1
	528.65	14292.4	14408.6	14240.1	14270.7	14285.7	14332.4
	528.6	14348.5	14403.3	14240	14270	14284.4	14328.9
	528.55	14385.3	14398.1	14239.9	14269.4	14283.1	14325.4
	528.5	14433.2	14393.2	14239.7	14268.6	14281.8	14322.1
	528.45	14478.2	14388.4	14239.4	14267.8	14280.4	14318.9
	528.4	14504.6	14383.7	14239	14267	14279	14315.8
	528.35	14517.2	14379.2	14238.7	14266.1	14277.7	14312.8
	528.3	14517.8	14374.9	14238.3	14265.2	14276.3	14309.9
	528.25	14472.4	14370.7	14237.9	14264.4	14275	14307.1
	528.2	14405	14366.8	14237.5	14263.6	14273.8	14304.5
	528.15	14361.4	14363.1	14237.3	14262.9	14272.7	14302.1
	528.1	14305.5	14359.7	14237.1	14262.3	14271.7	14299.9
	528.05	14247.7	14356.4	14237	14261.8	14270.8	14297.9
	528	14245	14353.4	14237	14261.4	14270	14296
	527.95	14292.2	14350.5	14237	14260.9	14269.2	14294.3
	527.9	14310.4	14347.6	14236.9	14260.5	14268.4	14292.5
	527.85	14293.1	14344.8	14236.8	14260	14267.6	14290.8
	527.8	14298.4	14342.1	14236.7	14259.5	14266.9	14289.2
	527.75	14310.4	14339.5	14236.6	14259.1	14266.1	14287.6
	527.7	14344.4	14337	14236.5	14258.6	14265.4	14286.1
	527.65	14365.3	14334.6	14236.4	14258.1	14264.6	14284.6
	527.6	14393.9	14332.2	14236.2	14257.6	14263.8	14283.1
	527.55	14389	14329.8	14236	14257	14263	14281.6
	527.5	14377.8	14327.5	14235.8	14256.5	14262.2	14280.2
	527.45	14345.9	14325.3	14235.5	14256	14261.5	14278.9
	527.4	14320.9	14323.2	14235.4	14255.5	14260.8	14277.6
	527.35	14300.6	14321.2	14235.3	14255.1	14260.2	14276.4
	527.3	14268.3	14319.2	14235.2	14254.7	14259.6	14275.3
	527.25	14236.5	14317.4	14235.1	14254.4	14259.1	14274.2
	527.2	14224.7	14315.7	14235.1	14254.1	14258.6	14273.3
	527.15	14239.7	14314.1	14235.1	14253.8	14258.2	14272.4
	527.1	14254.4	14312.5	14235.1	14253.5	14257.7	14271.5
	527.05	14244.8	14310.9	14235.1	14253.3	14257.3	14270.6
	527	14273.4	14309.4	14235.1	14253	14256.8	14269.8
	526.95	14320.8	14307.9	14235	14252.7	14256.4	14268.9
	526.9	14317.6	14306.4	14234.9	14252.3	14255.9	14268
	526.85	14311.5	14304.9	14234.8	14252	14255.4	14267.1
	526.8	14312.4	14303.4	14234.7	14251.6	14254.9	14266.3
	526.75	14262.4	14302	14234.6	14251.3	14254.4	14265.5
	526.7	14224.9	14300.7	14234.5	14251	14254	14264.8
	526.65	14197.3	14299.5	14234.5	14250.8	14253.7	14264.1
	526.6	14213	14298.4	14234.6	14250.6	14253.4	14263.6
	526.55	14225.9	14297.2	14234.6	14250.4	14253.1	14263
	526.5	14216.3	14296.1	14234.6	14250.2	14252.8	14262.4
	526.45	14211.6	14295.1	14234.7	14250	14252.5	14261.8
	526.4	14221.9	14294	14234.7	14249.9	14252.2	14261.3
	526.35	14248.6	14293	14234.7	14249.7	14252	14260.8
	526.3	14309.8	14292	14234.7	14249.5	14251.7	14260.2
	526.25	14334.1	14290.9	14234.6	14249.2	14251.3	14259.6
	526.2	14354.2	14289.8	14234.5	14248.9	14250.9	14259
	526.15	14380	14288.7	14234.3	14248.5	14250.4	14258.3
	526.1	14423.8	14287.6	14234.1	14248.1	14250	14257.6
	526.05	14444.7	14286.4	14233.8	14247.7	14249.4	14256.9
	526	14487.6	14285.3	14233.5	14247.2	14248.9	14256.2

## Sheet: Fig. 3d
Fig. 3d
	energy	Pb foil	PbS	Pb SA/OSC
	13000	0.00421	0.00492	0.00363
	13005	0.00779	0.00895	0.00805
	13010	0.01338	0.01517	0.01418
	13015	0.02286	0.02523	0.02407
	13015.5	0.02422	0.02663	0.02537
	13016	0.02559	0.028	0.02689
	13016.5	0.0271	0.02963	0.02863
	13017	0.02868	0.0312	0.0299
	13017.5	0.03057	0.03296	0.03188
	13018	0.03244	0.03462	0.03365
	13018.5	0.03448	0.03652	0.0358
	13019	0.03663	0.0386	0.03754
	13019.5	0.03906	0.04098	0.03972
	13020	0.04166	0.04341	0.0419
	13020.5	0.04453	0.04611	0.04488
	13021	0.04771	0.04891	0.04789
	13021.5	0.05118	0.05201	0.05115
	13022	0.05507	0.05533	0.05471
	13022.5	0.05938	0.05895	0.05837
	13023	0.06422	0.06284	0.0628
	13023.5	0.06971	0.06751	0.0677
	13024	0.07645	0.07296	0.07326
	13024.5	0.08339	0.07854	0.07905
	13025	0.09136	0.08491	0.08581
	13025.5	0.09999	0.09177	0.09298
	13026	0.10998	0.0997	0.10167
	13026.5	0.1205	0.10827	0.11016
	13027	0.13268	0.11833	0.12062
	13027.5	0.1456	0.12895	0.13124
	13028	0.16031	0.14142	0.14426
	13028.5	0.17584	0.15488	0.15694
	13029	0.19303	0.17	0.17219
	13029.5	0.21122	0.18642	0.18858
	13030	0.23083	0.20486	0.20552
	13030.5	0.25086	0.22448	0.22323
	13031	0.27273	0.24654	0.24436
	13031.5	0.29431	0.26917	0.2647
	13032	0.31969	0.29644	0.28946
	13032.5	0.34338	0.32225	0.31298
	13033	0.36875	0.35012	0.33827
	13033.5	0.39449	0.37846	0.36341
	13034	0.42184	0.40846	0.39021
	13034.5	0.44963	0.43857	0.41813
	13035	0.4793	0.47024	0.44815
	13035.5	0.50865	0.50083	0.47679
	13036	0.54062	0.53319	0.5076
	13036.5	0.5713	0.5636	0.53822
	13037	0.60456	0.59515	0.57012
	13037.5	0.63579	0.62494	0.60105
	13038	0.66766	0.65496	0.63307
	13038.5	0.69699	0.68328	0.66291
	13039	0.72518	0.71099	0.69225
	13039.5	0.75093	0.73691	0.7212
	13040	0.775	0.76189	0.74917
	13040.5	0.79589	0.7839	0.7732
	13041	0.81539	0.80517	0.79761
	13041.5	0.83158	0.82368	0.81793
	13042	0.84596	0.84146	0.8375
	13042.5	0.85742	0.85696	0.85489
	13043	0.86748	0.87238	0.87209
	13043.5	0.87432	0.88527	0.88692
	13044	0.87937	0.89737	0.90008
	13044.5	0.88273	0.90843	0.911
	13045	0.88484	0.91941	0.92144
	13045.5	0.88593	0.9292	0.93087
	13046	0.88649	0.93896	0.93974
	13046.5	0.88688	0.94819	0.94827
	13047	0.88729	0.95724	0.95779
	13047.5	0.88805	0.96545	0.96555
	13048	0.88936	0.97344	0.97279
	13048.5	0.89127	0.98069	0.97903
	13049	0.89403	0.98777	0.98731
	13049.5	0.89753	0.99402	0.99309
	13050	0.90204	0.99933	0.99928
	13050.5	0.90717	1.0035	1.0056
	13051	0.91343	1.00645	1.0106
	13051.5	0.92014	1.00805	1.01428
	13052	0.92782	1.00808	1.01806
	13052.5	0.93579	1.00712	1.02119
	13053	0.94434	1.00504	1.02203
	13053.5	0.95298	1.00221	1.02302
	13054	0.96165	0.99866	1.02252
	13054.5	0.96996	0.99469	1.02166
	13055	0.97798	0.99032	1.0209
	13055.5	0.98487	0.98596	1.02014
	13056	0.99107	0.98155	1.01763
	13056.5	0.99582	0.97791	1.01477
	13057	0.99958	0.97459	1.01109
	13057.5	1.00204	0.97204	1.00748
	13058	1.00334	0.97029	1.00457
	13058.5	1.00358	0.96919	1.00127
	13059	1.00294	0.96856	0.99712
	13059.5	1.0016	0.9684	0.99598
	13060	0.99964	0.96844	0.99247
	13060.5	0.99748	0.96914	0.99138
	13061	0.99496	0.97016	0.98882
	13061.5	0.99253	0.97114	0.98709
	13062	0.98989	0.97243	0.98597
	13062.5	0.98751	0.9738	0.98467
	13063	0.98527	0.97553	0.98415
	13063.5	0.98329	0.97678	0.98447
	13064	0.98162	0.97766	0.98455
	13064.5	0.98029	0.97845	0.98396
	13065	0.97929	0.97887	0.98461
	13066	0.97831	0.97953	0.98331
	13067	0.97827	0.97948	0.98359
	13068	0.97874	0.97882	0.98409
	13069	0.9794	0.97828	0.98429
	13070	0.9801	0.97795	0.98529
	13071	0.98093	0.978	0.98549
	13072	0.98218	0.97872	0.98515
	13073	0.98396	0.98028	0.98667
	13074	0.98652	0.98292	0.98662
	13075	0.98986	0.98603	0.9889
	13076	0.99388	0.98984	0.99042
	13077	0.99844	0.99377	0.99107
	13078	1.00321	0.99785	0.99295
	13079	1.00787	1.00214	0.99494
	13080	1.01206	1.00626	0.99609
	13081	1.01534	1.01028	0.99881
	13082	1.01775	1.01437	1.00065
	13083	1.01893	1.01842	1.0019
	13084	1.01894	1.02253	1.00509
	13085	1.01793	1.02677	1.0065
	13086	1.01596	1.03062	1.0098
	13087	1.01351	1.03359	1.01185
	13088	1.01074	1.0358	1.01529
	13089	1.008	1.03683	1.01788
	13090	1.00542	1.03625	1.01927
	13091	1.00311	1.03392	1.02185
	13092	1.00112	1.02997	1.02191
	13093	0.99923	1.02495	1.02351
	13094	0.99756	1.01879	1.02275
	13095	0.99608	1.01193	1.02279
	13096	0.99475	1.00496	1.02232
	13097	0.99364	0.99823	1.02156
	13098	0.99287	0.99197	1.01902
	13099	0.99241	0.98635	1.01742
	13100	0.99232	0.98197	1.01418
	13101	0.99252	0.97842	1.01141
	13102	0.99315	0.97639	1.00918
	13103	0.99412	0.97576	1.00674
	13104	0.9954	0.97613	1.00496
	13105	0.99695	0.97741	1.00295
	13106	0.9986	0.97925	1.0014
	13107	1.00046	0.98179	1.00041
	13108	1.0024	0.98457	0.99944
	13109	1.00432	0.98749	0.9983
	13110	1.00607	0.99039	0.99826
	13111	1.00761	0.99353	0.99792
	13112	1.00877	0.99597	0.99873
	13113	1.00968	0.99847	0.99816
	13114	1.0102	1.0004	0.99888
	13115	1.01039	1.00157	0.99921
	13116	1.01025	1.00269	1.00008
	13117	1.00985	1.00321	0.99957
	13118	1.00916	1.0035	1.00079
	13119	1.00824	1.00375	1.0007
	13120	1.00714	1.00394	1.00048
	13121	1.00594	1.00432	1.00181
	13122	1.00473	1.00456	1.00206
	13123	1.0035	1.00465	1.00271
	13124	1.00246	1.00485	1.00274
	13125	1.00146	1.00499	1.00273
	13126	1.00067	1.00565	1.00313
	13127	1.00007	1.00634	1.00388
	13128	0.99959	1.00723	1.00298
	13129	0.99924	1.00821	1.00309
	13130	0.999	1.00905	1.00475
	13131	0.99883	1.01001	1.00409
	13132	0.99872	1.01077	1.00355
	13133	0.99871	1.01102	1.00406
	13134	0.99871	1.01109	1.00378
	13135	0.99883	1.01094	1.00374
	13136	0.99888	1.01081	1.00258
	13137	0.99896	1.01056	1.00229
	13138	0.99904	1.01001	1.00151
	13139	0.99907	1.00928	1.00189
	13140	0.99916	1.00849	1.00192
	13141	0.99927	1.0074	1.00044
	13142	0.9994	1.00603	1.00057
	13143	0.99953	1.00477	1.00068
	13144	0.9997	1.00365	1.00021
	13145	0.99984	1.00264	0.99972
	13146	1.00002	1.00184	1.0004
	13147	1.00018	1.00077	1.00033
	13148	1.00029	0.99983	0.99983
	13149	1.00038	0.99887	1.00121
	13150	1.00045	0.99774	1.0013

## Sheet: Fig. 3e
Fig. 3e
	R (Å)	Pb foil	PbS*0.5	Pb SA/OSC
	0	0.005	0.0023	0.00506
	0.03068	0.00497	0.00222	0.00499
	0.06136	0.00488	0.00202	0.00481
	0.09204	0.00475	0.00173	0.00464
	0.12272	0.00462	0.00147	0.00463
	0.1534	0.00453	0.00141	0.00497
	0.18408	0.00451	0.0016	0.0057
	0.21476	0.00457	0.00196	0.00673
	0.24544	0.00471	0.00232	0.0079
	0.27612	0.0049	0.00259	0.00906
	0.3068	0.00508	0.00271	0.01008
	0.33748	0.00522	0.00267	0.01084
	0.36816	0.00527	0.00248	0.01124
	0.39884	0.00523	0.0022	0.0112
	0.42951	0.00512	0.00195	0.01067
	0.46019	0.00498	0.0019	0.0096
	0.49087	0.00487	0.00215	0.00799
	0.52155	0.00487	0.00259	0.00586
	0.55223	0.00501	0.00307	0.00338
	0.58291	0.00527	0.00346	0.00187
	0.61359	0.0056	0.00368	0.0043
	0.64427	0.0059	0.00369	0.0079
	0.67495	0.00611	0.0035	0.01173
	0.70563	0.00617	0.00318	0.01555
	0.73631	0.00609	0.00287	0.01915
	0.76699	0.0059	0.00279	0.02234
	0.79767	0.0057	0.00309	0.02492
	0.82835	0.0056	0.00369	0.0267
	0.85903	0.00571	0.00438	0.02749
	0.88971	0.00604	0.00497	0.02713
	0.92039	0.00652	0.00535	0.02549
	0.95107	0.00702	0.00544	0.02245
	0.98175	0.00741	0.00522	0.018
	1.01243	0.00761	0.00477	0.01231
	1.04311	0.00757	0.00427	0.00669
	1.07379	0.00735	0.00406	0.00875
	1.10447	0.00705	0.00449	0.01811
	1.13515	0.00685	0.00551	0.02969
	1.16583	0.00694	0.00681	0.04257
	1.19651	0.00738	0.00808	0.05637
	1.22718	0.00808	0.0091	0.07076
	1.25786	0.00884	0.00969	0.08543
	1.28854	0.00945	0.00974	0.10003
	1.31922	0.00976	0.00918	0.1142
	1.3499	0.00969	0.00799	0.12759
	1.38058	0.00927	0.00621	0.13985
	1.41126	0.0087	0.00391	0.15065
	1.44194	0.00835	0.00143	0.15968
	1.47262	0.00865	0.00243	0.16668
	1.5033	0.00983	0.00567	0.17142
	1.53398	0.01167	0.00919	0.17375
	1.56466	0.01377	0.01286	0.17357
	1.59534	0.01571	0.01671	0.17085
	1.62602	0.01718	0.02079	0.16565
	1.6567	0.01794	0.02522	0.15811
	1.68738	0.01783	0.03011	0.14847
	1.71806	0.01676	0.03553	0.13707
	1.74874	0.01475	0.04152	0.12438
	1.77942	0.01194	0.04803	0.11104
	1.8101	0.0087	0.05498	0.09789
	1.84078	0.00615	0.06225	0.08608
	1.87146	0.00686	0.06971	0.07707
	1.90214	0.01079	0.07727	0.07235
	1.93282	0.01591	0.08488	0.07274
	1.9635	0.02148	0.09255	0.07771
	1.99418	0.02731	0.10032	0.08575
	2.02485	0.03339	0.10827	0.09522
	2.05553	0.03978	0.11648	0.10482
	2.08621	0.04657	0.12499	0.11364
	2.11689	0.05376	0.13376	0.12109
	2.14757	0.06129	0.14264	0.12678
	2.17825	0.06899	0.15141	0.13048
	2.20893	0.07664	0.15973	0.13211
	2.23961	0.08397	0.16723	0.13168
	2.27029	0.09072	0.17351	0.12927
	2.30097	0.09673	0.17818	0.12507
	2.33165	0.10192	0.18092	0.1193
	2.36233	0.10641	0.18149	0.11225
	2.39301	0.11047	0.17974	0.10426
	2.42369	0.1145	0.17564	0.09569
	2.45437	0.11896	0.1693	0.08695
	2.48505	0.12422	0.16093	0.07845
	2.51573	0.13047	0.15085	0.07062
	2.54641	0.13757	0.13949	0.06388
	2.57709	0.14509	0.12733	0.05857
	2.60777	0.15239	0.1149	0.05491
	2.63845	0.15868	0.10274	0.0529
	2.66913	0.16318	0.09137	0.05235
	2.69981	0.16521	0.08121	0.05291
	2.73049	0.16424	0.07255	0.05421
	2.76117	0.15997	0.06548	0.05591
	2.79185	0.15238	0.05984	0.05779
	2.82252	0.14173	0.05532	0.0597
	2.8532	0.12866	0.05148	0.06154
	2.88388	0.11419	0.04793	0.06327
	2.91456	0.09991	0.04439	0.06482
	2.94524	0.08798	0.04077	0.06614
	2.97592	0.08096	0.03714	0.06717
	3.0066	0.08061	0.03376	0.06782
	3.03728	0.08646	0.03106	0.06798
	3.06796	0.09617	0.02951	0.06758
	3.09864	0.10714	0.02946	0.06651
	3.12932	0.11746	0.03091	0.06474
	3.16	0.12588	0.03353	0.06223
	3.19068	0.13174	0.03687	0.05899
	3.22136	0.13475	0.04051	0.05511
	3.25204	0.1349	0.04417	0.05073
	3.28272	0.13241	0.04767	0.04607
	3.3134	0.12766	0.05093	0.04148
	3.34408	0.12111	0.05389	0.03741
	3.37476	0.11327	0.05656	0.03445
	3.40544	0.10466	0.05891	0.03316
	3.43612	0.09573	0.06091	0.03381
	3.4668	0.08686	0.0625	0.03621
	3.49748	0.07833	0.06358	0.03981
	3.52816	0.07029	0.06403	0.04399
	3.55884	0.06282	0.06374	0.04825
	3.58952	0.05592	0.06261	0.05218
	3.62019	0.04953	0.06057	0.05552
	3.65087	0.04363	0.05764	0.05808
	3.68155	0.0382	0.0539	0.05974
	3.71223	0.03324	0.04955	0.06045
	3.74291	0.02881	0.04495	0.06019
	3.77359	0.02496	0.04062	0.05899
	3.80427	0.02178	0.03725	0.05693
	3.83495	0.0193	0.03559	0.0541
	3.86563	0.01752	0.03612	0.05063
	3.89631	0.0164	0.03871	0.04666
	3.92699	0.01583	0.04273	0.04235
	3.95767	0.01569	0.04744	0.03788
	3.98835	0.01585	0.05218	0.03342
	4.01903	0.01623	0.05651	0.02914
	4.04971	0.01676	0.06012	0.02522
	4.08039	0.01736	0.06282	0.02179
	4.11107	0.01801	0.06453	0.01898
	4.14175	0.01867	0.06524	0.01682
	4.17243	0.0193	0.06501	0.01527
	4.20311	0.01989	0.06391	0.01419
	4.23379	0.02041	0.06209	0.01339
	4.26447	0.02083	0.05966	0.01271
	4.29515	0.02113	0.05677	0.01202
	4.32583	0.02129	0.05355	0.01125
	4.35651	0.0213	0.0501	0.01042
	4.38719	0.02116	0.04652	0.00961
	4.41786	0.02088	0.04288	0.00891
	4.44854	0.02049	0.03925	0.00847
	4.47922	0.02003	0.03566	0.00836
	4.5099	0.01953	0.03216	0.00859
	4.54058	0.01902	0.02878	0.00905
	4.57126	0.0185	0.02555	0.00961
	4.60194	0.01793	0.02251	0.01012
	4.63262	0.01726	0.01973	0.01046
	4.6633	0.01645	0.01728	0.01056
	4.69398	0.01544	0.01527	0.01036
	4.72466	0.01421	0.01383	0.00984
	4.75534	0.01277	0.01313	0.00898
	4.78602	0.01118	0.01321	0.00782
	4.8167	0.00956	0.014	0.00638
	4.84738	0.00806	0.01531	0.00471
	4.87806	0.00692	0.01692	0.0029
	4.90874	0.00635	0.01864	0.00127
	4.93942	0.00638	0.02031	0.00178
	4.9701	0.0068	0.02182	0.00366
	5.00078	0.00737	0.0231	0.00561
	5.03146	0.00791	0.0241	0.00746
	5.06214	0.00841	0.02482	0.00915
	5.09282	0.00894	0.02524	0.0106
	5.1235	0.00962	0.02541	0.0118
	5.15418	0.01059	0.02534	0.0127
	5.18486	0.01189	0.02507	0.0133
	5.21553	0.01345	0.02461	0.01359
	5.24621	0.01515	0.02395	0.0136
	5.27689	0.01685	0.02306	0.01336
	5.30757	0.0184	0.0219	0.0129
	5.33825	0.01969	0.02045	0.01232
	5.36893	0.02064	0.01868	0.01168
	5.39961	0.02125	0.0166	0.01111
	5.43029	0.02152	0.0143	0.01073
	5.46097	0.02154	0.01195	0.01063
	5.49165	0.02144	0.00993	0.01087
	5.52233	0.02136	0.00885	0.01146
	5.55301	0.02145	0.00924	0.01232
	5.58369	0.0218	0.01094	0.01336
	5.61437	0.02245	0.0133	0.01447
	5.64505	0.02334	0.01576	0.01559
	5.67573	0.02435	0.01801	0.01663
	5.70641	0.02535	0.01983	0.01754
	5.73709	0.02619	0.02111	0.0183
	5.76777	0.02675	0.02179	0.01887
	5.79845	0.02696	0.02186	0.01925
	5.82913	0.02677	0.02137	0.01944
	5.85981	0.02618	0.02038	0.01944
	5.89049	0.02521	0.01901	0.01927
	5.92117	0.02392	0.01738	0.01895
	5.95185	0.02242	0.01562	0.01851
	5.98253	0.02081	0.01386	0.01798
	6.0132	0.01921	0.0122	0.01739

## Sheet: Fig. 3f
Fig. 3f
	R (Å)	Pb SA/OSC	fitting
	0	0.00506	0.00456
	0.03068	0.00499	0.00494
	0.06136	0.00481	0.00594
	0.09204	0.00464	0.00728
	0.12272	0.00463	0.00876
	0.1534	0.00497	0.01027
	0.18408	0.0057	0.01174
	0.21476	0.00673	0.0131
	0.24544	0.0079	0.0143
	0.27612	0.00906	0.01528
	0.3068	0.01008	0.01599
	0.33748	0.01084	0.0164
	0.36816	0.01124	0.01644
	0.39884	0.0112	0.01609
	0.42951	0.01067	0.01535
	0.46019	0.0096	0.01421
	0.49087	0.00799	0.01276
	0.52155	0.00586	0.01116
	0.55223	0.00338	0.00974
	0.58291	0.00187	0.00913
	0.61359	0.0043	0.00993
	0.64427	0.0079	0.0122
	0.67495	0.01173	0.01546
	0.70563	0.01555	0.01925
	0.73631	0.01915	0.02325
	0.76699	0.02234	0.02721
	0.79767	0.02492	0.03094
	0.82835	0.0267	0.03428
	0.85903	0.02749	0.03709
	0.88971	0.02713	0.0393
	0.92039	0.02549	0.04086
	0.95107	0.02245	0.04183
	0.98175	0.018	0.04234
	1.01243	0.01231	0.04269
	1.04311	0.00669	0.04331
	1.07379	0.00875	0.04477
	1.10447	0.01811	0.04763
	1.13515	0.02969	0.0523
	1.16583	0.04257	0.05891
	1.19651	0.05637	0.0673
	1.22718	0.07076	0.07716
	1.25786	0.08543	0.08807
	1.28854	0.10003	0.0996
	1.31922	0.1142	0.11133
	1.3499	0.12759	0.12285
	1.38058	0.13985	0.13375
	1.41126	0.15065	0.14368
	1.44194	0.15968	0.15229
	1.47262	0.16668	0.15929
	1.5033	0.17142	0.16442
	1.53398	0.17375	0.16747
	1.56466	0.17357	0.16829
	1.59534	0.17085	0.16681
	1.62602	0.16565	0.16303
	1.6567	0.15811	0.15701
	1.68738	0.14847	0.14891
	1.71806	0.13707	0.139
	1.74874	0.12438	0.12765
	1.77942	0.11104	0.11538
	1.8101	0.09789	0.10287
	1.84078	0.08608	0.09108
	1.87146	0.07707	0.08125
	1.90214	0.07235	0.0748
	1.93282	0.07274	0.07289
	1.9635	0.07771	0.07568
	1.99418	0.08575	0.0822
	2.02485	0.09522	0.0909
	2.05553	0.10482	0.10038
	2.08621	0.11364	0.10957
	2.11689	0.12109	0.11772
	2.14757	0.12678	0.12432
	2.17825	0.13048	0.12904
	2.20893	0.13211	0.13169
	2.23961	0.13168	0.13216
	2.27029	0.12927	0.13047
	2.30097	0.12507	0.12668
	2.33165	0.1193	0.12096
	2.36233	0.11225	0.11349
	2.39301	0.10426	0.10453
	2.42369	0.09569	0.09435
	2.45437	0.08695	0.08327
	2.48505	0.07845	0.07161
	2.51573	0.07062	0.05971
	2.54641	0.06388	0.04791
	2.57709	0.05857	0.03656
	2.60777	0.05491	0.02606
	2.63845	0.0529	0.01706
	2.66913	0.05235	0.01102
	2.69981	0.05291	0.01058
	2.73049	0.05421	0.01422
	2.76117	0.05591	0.01835
	2.79185	0.05779	0.02169
	2.82252	0.0597	0.02389
	2.8532	0.06154	0.02488
	2.88388	0.06327	0.02472
	2.91456	0.06482	0.02349
	2.94524	0.06614	0.02134
	2.97592	0.06717	0.01844
	3.0066	0.06782	0.01496
	3.03728	0.06798	0.01109
	3.06796	0.06758	0.00702
	3.09864	0.06651	0.00294
	3.12932	0.06474	0.00113
	3.16	0.06223	0.00474
	3.19068	0.05899	0.00799
	3.22136	0.05511	0.01073
	3.25204	0.05073	0.01288
	3.28272	0.04607	0.0144
	3.3134	0.04148	0.01526
	3.34408	0.03741	0.01549
	3.37476	0.03445	0.0151
	3.40544	0.03316	0.01416
	3.43612	0.03381	0.01274
	3.4668	0.03621	0.01092
	3.49748	0.03981	0.0088
	3.52816	0.04399	0.00649
	3.55884	0.04825	0.00409
	3.58952	0.05218	0.00175
	3.62019	0.05552	0.000914804
	3.65087	0.05808	0.00287
	3.68155	0.05974	0.00471
	3.71223	0.06045	0.00626
	3.74291	0.06019	0.00746
	3.77359	0.05899	0.00829
	3.80427	0.05693	0.00873
	3.83495	0.0541	0.00879
	3.86563	0.05063	0.0085
	3.89631	0.04666	0.00789
	3.92699	0.04235	0.00699
	3.95767	0.03788	0.00588
	3.98835	0.03342	0.0046
	4.01903	0.02914	0.00321
	4.04971	0.02522	0.00179
	4.08039	0.02179	0.000413792
	4.11107	0.01898	0.000981338
	4.14175	0.01682	0.00219
	4.17243	0.01527	0.00323
	4.20311	0.01419	0.00409
	4.23379	0.01339	0.00473
	4.26447	0.01271	0.00513
	4.29515	0.01202	0.00531
	4.32583	0.01125	0.00527
	4.35651	0.01042	0.00501
	4.38719	0.00961	0.00457
	4.41786	0.00891	0.00398
	4.44854	0.00847	0.00326
	4.47922	0.00836	0.00245
	4.5099	0.00859	0.0016
	4.54058	0.00905	0.000747287
	4.57126	0.00961	0.000199747
	4.60194	0.01012	0.000916255
	4.63262	0.01046	0.00161
	4.6633	0.01056	0.00221
	4.69398	0.01036	0.00269
	4.72466	0.00984	0.00303
	4.75534	0.00898	0.00324
	4.78602	0.00782	0.00331
	4.8167	0.00638	0.00324
	4.84738	0.00471	0.00306
	4.87806	0.0029	0.00277
	4.90874	0.00127	0.0024
	4.93942	0.00178	0.00196
	4.9701	0.00366	0.00148
	5.00078	0.00561	0.000982787
	5.03146	0.00746	0.000496883
	5.06214	0.00915	0.000213628
	5.09282	0.0106	0.000540124
	5.1235	0.0118	0.000928064
	5.15418	0.0127	0.00127
	5.18486	0.0133	0.00154
	5.21553	0.01359	0.00173
	5.24621	0.0136	0.00185
	5.27689	0.01336	0.0019
	5.30757	0.0129	0.00187
	5.33825	0.01232	0.00178
	5.36893	0.01168	0.00164
	5.39961	0.01111	0.00145
	5.43029	0.01073	0.00122
	5.46097	0.01063	0.000972503
	5.49165	0.01087	0.000712806
	5.52233	0.01146	0.000454968
	5.55301	0.01232	0.000220053
	5.58369	0.01336	0.000136791
	5.61437	0.01447	0.000299803
	5.64505	0.01559	0.000475411
	5.67573	0.01663	0.000624173
	5.70641	0.01754	0.000739508
	5.73709	0.0183	0.000819599
	5.76777	0.01887	0.000864734
	5.79845	0.01925	0.000876638
	5.82913	0.01944	0.000858124
	5.85981	0.01944	0.000812809
	5.89049	0.01927	0.000744862
	5.92117	0.01895	0.00065877
	5.95185	0.01851	0.000559128
	5.98253	0.01798	0.000450461
	6.0132	0.01739	0.000337083
	6.04388	0.01679	0.000223028
	6.07456	0.01619	0.00011228
	6.10524	0.01564	2.13724e-05
	6.13592	0.01513	9.59379e-05
	6.1666	0.01468	0.000182536
	6.19728	0.01429	0.000258242
	6.22796	0.01394	0.000321508
	6.25864	0.01362	0.000371708
	6.28932	0.01329	0.000408736
	6.32	0.01294	0.000432922
	6.35068	0.01253	0.000444995
	6.38136	0.01206	0.000446041
	6.41204	0.01151	0.000437475
	6.44272	0.01087	0.000420995
	6.4734	0.01015	0.000398527
	6.50408	0.00934	0.000372157
	6.53476	0.00846	0.000344028
	6.56544	0.00752	0.000316198
	6.59612	0.00655	0.000290454
	6.6268	0.00555	0.000268081
	6.65748	0.00456	0.000249669
	6.68816	0.0036	0.000235053
	6.71884	0.0027	0.000223478
	6.74952	0.00191	0.000213965
	6.7802	0.0013	0.000205721
	6.81087	0.00107	0.000198446
	6.84155	0.00127	0.000192434
	6.87223	0.00165	0.000188443
	6.90291	0.00204	0.000187334
	6.93359	0.00238	0.000189578
	6.96427	0.00267	0.000194862
	6.99495	0.00289	0.000202017
	7.02563	0.00307	0.000209281
	7.05631	0.00322	0.000214687
	7.08699	0.00334	0.000216385
	7.11767	0.00346	0.000212856
	7.14835	0.00358	0.000203032
	7.17903	0.00372	0.000186375
	7.20971	0.00386	0.000162964
	7.24039	0.00401	0.000133681
	7.27107	0.00417	0.000100833
	7.30175	0.00433	7.07262e-05
	7.33243	0.00448	6.09127e-05
	7.36311	0.00462	8.44944e-05
	7.39379	0.00475	0.000124295
	7.42447	0.00488	0.0001674
	7.45515	0.005	0.000208581
	7.48583	0.00514	0.000244918
	7.51651	0.00528	0.000274347
	7.54719	0.00544	0.000295341
	7.57787	0.00563	0.000306849
	7.60854	0.00585	0.000308316
	7.63922	0.0061	0.000299722
	7.6699	0.00639	0.000281631
	7.70058	0.00669	0.000255285
	7.73126	0.00702	0.000222798
	7.76194	0.00736	0.000187606
	7.79262	0.00771	0.000155435
	7.8233	0.00804	0.000135389
	7.85398	0.00837	0.000136752
	7.88466	0.00868	0.000159081
	7.91534	0.00896	0.00019292
	7.94602	0.00921	0.000229542
	7.9767	0.00943	0.0002635
	8.00738	0.00962	0.000291489
