# Supplementary material for: Constructing sulfur and oxygen super-coordinated main-group electrocatalysts for selective and cumulative H2O2 production
Source: Nat Commun. 2024 Jan 2;15:193. doi: 10.1038/s41467-023-44585-1 (PMC10761824; doi:10.1038/s41467-023-44585-1)
Supplement: Supplementary file 3 — Source Data [file 41467_2023_44585_MOESM3_ESM.zip › Source Data/Fig. 4.xlsx]

## Sheet: Fig. 4a
Fig. 4a
	potential		Pb SA/OSC		Pb SA/OC		OSC
	1	0.00247	0.00401	-0.00118	0.00427	-0.00188	0.00315
	0.999	0.00251	0.00397	-0.00109	0.00425	-0.00182	0.00312
	0.998	0.00249	0.00394	-0.00107	0.00422	-0.00188	0.00308
	0.997	0.00236	0.00392	-0.00122	0.0042	-0.00195	0.00307
	0.996	0.00226	0.00386	-0.00142	0.00412	-0.00209	0.00301
	0.995	0.00227	0.00382	-0.00129	0.00409	-0.00206	0.00299
	0.994	0.0023	0.00379	-0.00138	0.00405	-0.00206	0.00296
	0.993	0.00217	0.00376	-0.00142	0.004	-0.00217	0.00293
	0.992	0.00213	0.00373	-0.00149	0.00398	-0.00218	0.00292
	0.991	0.00222	0.00371	-0.00152	0.00394	-0.00209	0.0029
	0.99	0.00208	0.00367	-0.00152	0.00391	-0.0022	0.00286
	0.989	0.00209	0.00364	-0.00158	0.00389	-0.00228	0.00283
	0.988	0.00206	0.00362	-0.00157	0.00386	-0.00227	0.00282
	0.987	0.00195	0.00359	-0.00168	0.00382	-0.0023	0.00281
	0.986	0.00191	0.00356	-0.00164	0.00379	-0.00235	0.00277
	0.985	0.00191	0.00353	-0.00174	0.00375	-0.00236	0.00276
	0.984	0.00182	0.00349	-0.00174	0.00373	-0.00245	0.00273
	0.983	0.00184	0.00347	-0.00182	0.0037	-0.00248	0.00272
	0.982	0.00185	0.00344	-0.00188	0.00367	-0.00245	0.00271
	0.981	0.00175	0.00341	-0.00193	0.00365	-0.00256	0.00266
	0.98	0.0017	0.00337	-0.00196	0.00362	-0.00258	0.00264
	0.979	0.00167	0.00333	-0.00196	0.00361	-0.0026	0.00262
	0.978	0.00166	0.00332	-0.00207	0.00359	-0.00265	0.0026
	0.977	0.00157	0.00329	-0.00197	0.00355	-0.00266	0.00256
	0.976	0.00151	0.00326	-0.00218	0.00351	-0.00277	0.00256
	0.975	0.00154	0.00323	-0.00208	0.00348	-0.00274	0.00253
	0.974	0.00149	0.00321	-0.00221	0.00345	-0.00283	0.0025
	0.973	0.00142	0.00319	-0.00226	0.00343	-0.00285	0.0025
	0.972	0.0014	0.00317	-0.00219	0.00338	-0.0028	0.00247
	0.971	0.00132	0.00314	-0.00236	0.00335	-0.00295	0.00246
	0.97	0.00127	0.0031	-0.00238	0.00331	-0.00295	0.00242
	0.969	0.0013	0.00307	-0.00233	0.0033	-0.00298	0.00239
	0.968	0.00124	0.00305	-0.00244	0.00327	-0.00305	0.00237
	0.967	0.00119	0.00302	-0.0025	0.00324	-0.00301	0.00236
	0.966	0.00118	0.00299	-0.00244	0.00319	-0.00303	0.00234
	0.965	0.00113	0.00297	-0.00259	0.00317	-0.0031	0.00232
	0.964	0.00109	0.00296	-0.00265	0.00313	-0.00309	0.0023
	0.963	0.00107	0.00293	-0.00263	0.00311	-0.00317	0.00228
	0.962	0.00102	0.00292	-0.00255	0.00309	-0.00315	0.00227
	0.961	0.00106	0.00289	-0.00282	0.00307	-0.00316	0.00225
	0.96	0.000961616	0.00288	-0.00275	0.00307	-0.00337	0.0022
	0.959	0.00101	0.00286	-0.00275	0.00303	-0.00335	0.00218
	0.958	0.000888889	0.00283	-0.00294	0.00298	-0.00333	0.00215
	0.957	0.000884848	0.0028	-0.00293	0.00297	-0.00335	0.00213
	0.956	0.000836364	0.00277	-0.00292	0.00295	-0.00333	0.00214
	0.955	0.00079596	0.00274	-0.00306	0.00292	-0.00344	0.00212
	0.954	0.000731313	0.00271	-0.00305	0.00288	-0.00348	0.0021
	0.953	0.000711111	0.00268	-0.00296	0.00285	-0.00345	0.00207
	0.952	0.000682828	0.00266	-0.00318	0.00281	-0.00358	0.00206
	0.951	0.000670707	0.00264	-0.00306	0.0028	-0.00356	0.00203
	0.95	0.000682828	0.00262	-0.00311	0.00278	-0.00358	0.002
	0.949	0.000533333	0.0026	-0.00323	0.00277	-0.00364	0.002
	0.948	0.000533333	0.00257	-0.00322	0.00275	-0.00365	0.00198
	0.947	0.00050101	0.00255	-0.00321	0.00274	-0.00369	0.00196
	0.946	0.000476768	0.00252	-0.00337	0.00271	-0.00373	0.00195
	0.945	0.000391919	0.0025	-0.00342	0.00265	-0.0038	0.00193
	0.944	0.000355556	0.00247	-0.00344	0.00262	-0.00385	0.00191
	0.943	0.000367677	0.00245	-0.00339	0.00262	-0.00381	0.00189
	0.942	0.000282828	0.00241	-0.00343	0.0026	-0.00394	0.00186
	0.941	0.000262626	0.0024	-0.00356	0.00257	-0.00391	0.00185
	0.94	0.000262626	0.00238	-0.00352	0.00254	-0.0039	0.00183
	0.939	0.00019798	0.00236	-0.00366	0.00254	-0.004	0.00183
	0.938	0.000161616	0.00235	-0.0036	0.00252	-0.004	0.00181
	0.937	0.000193939	0.00233	-0.00357	0.00249	-0.00402	0.00179
	0.936	7.27273e-05	0.00231	-0.00375	0.00245	-0.0041	0.00176
	0.935	0.00010101	0.00228	-0.00371	0.00242	-0.00413	0.00174
	0.934	0.000105051	0.00226	-0.00368	0.00238	-0.00413	0.00172
	0.933	2.42424e-05	0.00223	-0.00389	0.00234	-0.00419	0.00171
	0.932	-5.65657e-05	0.00221	-0.00388	0.0023	-0.00424	0.0017
	0.931	-6.86869e-05	0.0022	-0.00389	0.00226	-0.00434	0.00168
	0.93	-0.000133333	0.00219	-0.00398	0.00225	-0.00432	0.00166
	0.929	-0.000157576	0.00215	-0.00399	0.00225	-0.00435	0.00166
	0.928	-0.000206061	0.00213	-0.00403	0.00226	-0.00441	0.00164
	0.927	-0.00020202	0.00211	-0.00406	0.00223	-0.00439	0.00161
	0.926	-0.000266667	0.00207	-0.00415	0.00221	-0.00442	0.00161
	0.925	-0.000290909	0.00205	-0.00422	0.00219	-0.0045	0.0016
	0.924	-0.000278788	0.00202	-0.00418	0.00218	-0.00455	0.00158
	0.923	-0.000351515	0.002	-0.00434	0.00216	-0.00455	0.00157
	0.922	-0.000416162	0.00198	-0.00436	0.00212	-0.00457	0.00155
	0.921	-0.000432323	0.00196	-0.00436	0.00208	-0.00455	0.00155
	0.92	-0.00050101	0.00195	-0.00443	0.00207	-0.00465	0.00153
	0.919	-0.00050101	0.00192	-0.00445	0.00205	-0.00465	0.00151
	0.918	-0.000513131	0.0019	-0.00457	0.00203	-0.00474	0.00148
	0.917	-0.000606061	0.00188	-0.00453	0.00202	-0.00474	0.00148
	0.916	-0.000682828	0.00186	-0.00463	0.00199	-0.00482	0.00146
	0.915	-0.000666667	0.00183	-0.00465	0.00196	-0.00484	0.00145
	0.914	-0.000690909	0.00181	-0.00465	0.00195	-0.00489	0.00144
	0.913	-0.000816162	0.0018	-0.00473	0.00193	-0.00491	0.00141
	0.912	-0.000824242	0.00177	-0.00485	0.00192	-0.00497	0.0014
	0.911	-0.000808081	0.00176	-0.00489	0.00188	-0.00499	0.00139
	0.91	-0.000876768	0.00174	-0.00493	0.00186	-0.00506	0.00137
	0.909	-0.000929293	0.00172	-0.00499	0.00184	-0.00511	0.00136
	0.908	-0.000981818	0.00169	-0.00499	0.00182	-0.00504	0.00136
	0.907	-0.00105	0.00168	-0.00507	0.00182	-0.00513	0.00136
	0.906	-0.0011	0.00167	-0.00509	0.00179	-0.00522	0.00134
	0.905	-0.00111	0.00164	-0.00526	0.00173	-0.00522	0.00132
	0.904	-0.0012	0.00162	-0.00518	0.00174	-0.00528	0.00133
	0.903	-0.00125	0.00161	-0.00516	0.00174	-0.00531	0.00131
	0.902	-0.00124	0.00159	-0.00526	0.00168	-0.00536	0.0013
	0.901	-0.00136	0.00157	-0.00541	0.00166	-0.00543	0.00128
	0.9	-0.00141	0.00155	-0.00542	0.00166	-0.00547	0.00128
	0.899	-0.00145	0.00154	-0.00541	0.00164	-0.00549	0.00127
	0.898	-0.00148	0.00153	-0.00553	0.00164	-0.00557	0.00126
	0.897	-0.00152	0.00152	-0.00561	0.0016	-0.00559	0.00125
	0.896	-0.00157	0.00151	-0.00568	0.00159	-0.00563	0.00125
	0.895	-0.00155	0.00149	-0.00562	0.00158	-0.00567	0.00123
	0.894	-0.00163	0.00148	-0.00566	0.00157	-0.00568	0.00125
	0.893	-0.00177	0.00146	-0.00579	0.00154	-0.00579	0.00122
	0.892	-0.00179	0.00145	-0.00587	0.00152	-0.00585	0.0012
	0.891	-0.00187	0.00143	-0.00595	0.00151	-0.00593	0.0012
	0.89	-0.00192	0.00143	-0.00607	0.00148	-0.00595	0.00119
	0.889	-0.00195	0.00142	-0.00605	0.00147	-0.006	0.00117
	0.888	-0.00205	0.0014	-0.0061	0.00146	-0.00609	0.00116
	0.887	-0.0021	0.00139	-0.00628	0.00144	-0.00613	0.00117
	0.886	-0.00211	0.00139	-0.00616	0.00143	-0.00616	0.00116
	0.885	-0.00221	0.00138	-0.00626	0.00141	-0.00625	0.00116
	0.884	-0.00232	0.00138	-0.00642	0.0014	-0.00634	0.00115
	0.883	-0.00235	0.00137	-0.00642	0.0014	-0.00643	0.00115
	0.882	-0.00245	0.00136	-0.00655	0.0014	-0.00644	0.00113
	0.881	-0.00252	0.00136	-0.00661	0.00139	-0.00651	0.00113
	0.88	-0.00262	0.00136	-0.00678	0.00137	-0.00667	0.00112
	0.879	-0.00264	0.00136	-0.00679	0.00135	-0.00663	0.00112
	0.878	-0.00275	0.00135	-0.00695	0.00134	-0.00674	0.00111
	0.877	-0.00288	0.00135	-0.00693	0.00133	-0.00682	0.00112
	0.876	-0.0029	0.00136	-0.00692	0.00131	-0.0068	0.00114
	0.875	-0.00302	0.00135	-0.00721	0.00129	-0.007	0.00113
	0.874	-0.00309	0.00135	-0.00729	0.00129	-0.00703	0.00114
	0.873	-0.00313	0.00137	-0.00737	0.00127	-0.00715	0.00114
	0.872	-0.00328	0.00137	-0.00743	0.00126	-0.00728	0.00113
	0.871	-0.00336	0.00138	-0.00745	0.00125	-0.00727	0.00114
	0.87	-0.00343	0.00139	-0.00756	0.00125	-0.00737	0.00114
	0.869	-0.00359	0.00139	-0.00771	0.00126	-0.0075	0.00115
	0.868	-0.00367	0.0014	-0.00782	0.00125	-0.00758	0.00116
	0.867	-0.00381	0.00141	-0.008	0.00128	-0.00774	0.00116
	0.866	-0.00392	0.00141	-0.00806	0.00126	-0.00785	0.00116
	0.865	-0.00401	0.00142	-0.00817	0.00125	-0.00796	0.00117
	0.864	-0.00418	0.00144	-0.00834	0.00123	-0.00806	0.00119
	0.863	-0.00422	0.00146	-0.00824	0.00123	-0.00812	0.00119
	0.862	-0.00441	0.00148	-0.00847	0.00123	-0.00826	0.00121
	0.861	-0.00457	0.00149	-0.00873	0.00123	-0.00836	0.00122
	0.86	-0.00469	0.00151	-0.00875	0.00124	-0.00842	0.00125
	0.859	-0.00483	0.00154	-0.00897	0.00126	-0.00862	0.00128
	0.858	-0.00501	0.00157	-0.00914	0.00128	-0.00878	0.00129
	0.857	-0.00513	0.0016	-0.00905	0.00129	-0.00889	0.00132
	0.856	-0.00537	0.00164	-0.00943	0.00127	-0.00907	0.00133
	0.855	-0.00548	0.00168	-0.00949	0.00128	-0.00926	0.00134
	0.854	-0.00564	0.00173	-0.00966	0.00129	-0.0094	0.00137
	0.853	-0.00591	0.00177	-0.00979	0.00133	-0.00955	0.00142
	0.852	-0.00605	0.00182	-0.01004	0.00136	-0.00975	0.00143
	0.851	-0.0063	0.00186	-0.01021	0.00138	-0.00992	0.00147
	0.85	-0.00648	0.00192	-0.01022	0.00141	-0.01017	0.0015
	0.849	-0.00669	0.00197	-0.01058	0.00143	-0.01044	0.00153
	0.848	-0.00699	0.00203	-0.01075	0.00145	-0.0107	0.00156
	0.847	-0.00716	0.00209	-0.01089	0.00147	-0.01078	0.00162
	0.846	-0.00746	0.00215	-0.01118	0.00151	-0.01107	0.00166
	0.845	-0.00773	0.00223	-0.0114	0.00156	-0.01132	0.00171
	0.844	-0.00796	0.00231	-0.01165	0.0016	-0.01145	0.00178
	0.843	-0.00836	0.00241	-0.01185	0.00165	-0.01187	0.00182
	0.842	-0.00864	0.00249	-0.01215	0.00171	-0.01219	0.00186
	0.841	-0.00895	0.00258	-0.01236	0.00175	-0.01243	0.00192
	0.84	-0.00933	0.00266	-0.01272	0.00178	-0.01276	0.00202
	0.839	-0.00964	0.00277	-0.0129	0.00184	-0.01305	0.00212
	0.838	-0.00998	0.00287	-0.0132	0.00189	-0.01335	0.00218
	0.837	-0.01045	0.00299	-0.01358	0.00196	-0.01376	0.00226
	0.836	-0.01084	0.0031	-0.01391	0.00201	-0.01411	0.00235
	0.835	-0.01123	0.00321	-0.01424	0.00209	-0.01453	0.00244
	0.834	-0.01164	0.00335	-0.01458	0.00219	-0.01491	0.00255
	0.833	-0.01215	0.00353	-0.01487	0.00229	-0.01537	0.00264
	0.832	-0.01267	0.00368	-0.01535	0.00238	-0.01575	0.00277
	0.831	-0.01309	0.00382	-0.01564	0.00247	-0.01608	0.00287
	0.83	-0.01367	0.00397	-0.01601	0.00256	-0.01667	0.00297
	0.829	-0.01426	0.00416	-0.01642	0.00266	-0.01713	0.00309
	0.828	-0.01484	0.00435	-0.01682	0.00278	-0.01764	0.00322
	0.827	-0.01547	0.00456	-0.01752	0.0029	-0.0182	0.00338
	0.826	-0.01606	0.00477	-0.01788	0.00303	-0.01877	0.00353
	0.825	-0.01669	0.00498	-0.01838	0.00317	-0.01931	0.00368
	0.824	-0.01747	0.00521	-0.01887	0.00333	-0.01996	0.00383
	0.823	-0.01813	0.00546	-0.01942	0.00346	-0.02051	0.00401
	0.822	-0.01886	0.00571	-0.01999	0.00364	-0.02111	0.0042
	0.821	-0.01967	0.00598	-0.02059	0.00382	-0.0218	0.0044
	0.82	-0.02039	0.00628	-0.02135	0.00398	-0.0225	0.00458
	0.819	-0.02122	0.00658	-0.02191	0.00417	-0.02326	0.00481
	0.818	-0.02204	0.00689	-0.02266	0.00437	-0.02406	0.00504
	0.817	-0.02297	0.00722	-0.02328	0.00458	-0.02483	0.00528
	0.816	-0.02399	0.00757	-0.02411	0.00479	-0.0257	0.00553
	0.815	-0.02496	0.00794	-0.02482	0.00503	-0.02665	0.00576
	0.814	-0.02613	0.00832	-0.02572	0.00527	-0.02761	0.00606
	0.813	-0.02733	0.00872	-0.02663	0.00561	-0.02854	0.00635
	0.812	-0.02839	0.00914	-0.02732	0.00587	-0.02947	0.00665
	0.811	-0.02971	0.0096	-0.02837	0.00619	-0.03062	0.00696
	0.81	-0.03099	0.0101	-0.0294	0.00652	-0.03174	0.0073
	0.809	-0.0323	0.01059	-0.03034	0.00682	-0.03289	0.00761
	0.808	-0.03374	0.0111	-0.03141	0.00719	-0.0341	0.008
	0.807	-0.03511	0.01166	-0.03253	0.00755	-0.03535	0.00838
	0.806	-0.03657	0.01224	-0.03378	0.00792	-0.03661	0.00875
	0.805	-0.03822	0.01286	-0.03503	0.00835	-0.03794	0.00915
	0.804	-0.03988	0.0135	-0.03624	0.0088	-0.03935	0.00959
	0.803	-0.04166	0.01418	-0.03766	0.00926	-0.04081	0.01005
	0.802	-0.04343	0.01485	-0.03903	0.00971	-0.04234	0.01051
	0.801	-0.04533	0.01555	-0.04048	0.01023	-0.044	0.01098
	0.8	-0.04735	0.01632	-0.04214	0.01072	-0.04562	0.01152
	0.799	-0.04929	0.01709	-0.04364	0.01128	-0.04731	0.01211
	0.798	-0.05143	0.01797	-0.04537	0.0119	-0.04913	0.01267
	0.797	-0.05378	0.01889	-0.04719	0.0125	-0.05099	0.01328
	0.796	-0.05608	0.01981	-0.04893	0.01312	-0.05293	0.01389
	0.795	-0.05863	0.02075	-0.05099	0.01381	-0.05511	0.01453
	0.794	-0.06121	0.02175	-0.05297	0.0145	-0.05717	0.01521
	0.793	-0.06384	0.02281	-0.05507	0.01523	-0.05939	0.01579
	0.792	-0.06659	0.0239	-0.05717	0.01603	-0.0617	0.01663
	0.791	-0.06941	0.02504	-0.05931	0.01678	-0.0638	0.01741
	0.79	-0.07257	0.02623	-0.06182	0.01764	-0.06626	0.01818
	0.789	-0.07588	0.02749	-0.0644	0.01852	-0.06881	0.01904
	0.788	-0.07907	0.02872	-0.06683	0.01947	-0.07147	0.0198
	0.787	-0.08251	0.03014	-0.0697	0.02043	-0.07434	0.02077
	0.786	-0.0861	0.03155	-0.0724	0.0214	-0.07705	0.02178
	0.785	-0.08986	0.03307	-0.07535	0.02243	-0.07992	0.02262
	0.784	-0.09358	0.03467	-0.07846	0.02355	-0.08287	0.02354
	0.783	-0.09754	0.03623	-0.08158	0.02471	-0.0861	0.02477
	0.782	-0.10174	0.03789	-0.08497	0.02594	-0.08925	0.02576
	0.781	-0.10618	0.0396	-0.08848	0.02722	-0.09253	0.02693
	0.78	-0.11055	0.04143	-0.09188	0.02856	-0.09572	0.02803
	0.779	-0.11539	0.04335	-0.09576	0.0299	-0.09947	0.02928
	0.778	-0.1204	0.04539	-0.09968	0.0313	-0.10319	0.03041
	0.777	-0.12541	0.04737	-0.10364	0.03274	-0.10703	0.03163
	0.776	-0.13075	0.04952	-0.10792	0.03435	-0.11091	0.03307
	0.775	-0.13628	0.05171	-0.11232	0.03591	-0.11495	0.03446
	0.774	-0.1419	0.05407	-0.11673	0.03762	-0.11919	0.03574
	0.773	-0.14792	0.05654	-0.1217	0.03944	-0.12356	0.03725
	0.772	-0.15406	0.05906	-0.12646	0.04126	-0.12792	0.03885
	0.771	-0.16044	0.06163	-0.1318	0.04319	-0.13253	0.04041
	0.77	-0.16695	0.06426	-0.13705	0.04523	-0.13721	0.04212
	0.769	-0.17378	0.06699	-0.14263	0.04716	-0.14202	0.04362
	0.768	-0.18085	0.06983	-0.1484	0.04925	-0.14703	0.04512
	0.767	-0.188	0.07288	-0.1541	0.05145	-0.15204	0.04727
	0.766	-0.19568	0.0761	-0.16048	0.0538	-0.15733	0.04904
	0.765	-0.20347	0.07931	-0.16687	0.05638	-0.16279	0.0507
	0.764	-0.21152	0.08242	-0.17341	0.05922	-0.16828	0.05273
	0.763	-0.21992	0.0858	-0.18036	0.06131	-0.1739	0.05488
	0.762	-0.2284	0.08939	-0.18743	0.06399	-0.17976	0.0567
	0.761	-0.23729	0.09303	-0.19471	0.06693	-0.18566	0.0589
	0.76	-0.24638	0.09689	-0.20226	0.06972	-0.19184	0.06099
	0.759	-0.25552	0.10064	-0.21022	0.07256	-0.19794	0.06329
	0.758	-0.26505	0.10466	-0.2183	0.07556	-0.2044	0.06559
	0.757	-0.27499	0.1089	-0.22687	0.07883	-0.21091	0.06779
	0.756	-0.28529	0.11313	-0.23519	0.08226	-0.21774	0.06999
	0.755	-0.29584	0.11758	-0.2442	0.08553	-0.22461	0.07267
	0.754	-0.30675	0.12219	-0.25329	0.08896	-0.23152	0.07487
	0.753	-0.31774	0.12663	-0.26295	0.09266	-0.23879	0.07787
	0.752	-0.32925	0.13135	-0.27257	0.09668	-0.24606	0.08023
	0.751	-0.34101	0.13628	-0.28242	0.10032	-0.25321	0.08274
	0.75	-0.35305	0.14137	-0.29297	0.10407	-0.26061	0.08558
	0.749	-0.36541	0.14668	-0.30372	0.10815	-0.2682	0.08869
	0.748	-0.37798	0.15204	-0.31455	0.11259	-0.27604	0.09126
	0.747	-0.39087	0.15745	-0.3259	0.11683	-0.284	0.09405
	0.746	-0.40404	0.16302	-0.33754	0.12133	-0.29208	0.09737
	0.745	-0.41737	0.16865	-0.34941	0.12583	-0.30028	0.10005
	0.744	-0.43111	0.17449	-0.36166	0.13065	-0.30869	0.10241
	0.743	-0.44525	0.18071	-0.37414	0.13542	-0.31701	0.10611
	0.742	-0.4598	0.18682	-0.38687	0.14046	-0.32578	0.10932
	0.741	-0.47434	0.1925	-0.4	0.14566	-0.33463	0.11308
	0.74	-0.48929	0.19866	-0.41333	0.15096	-0.34356	0.11613
	0.739	-0.50424	0.20541	-0.42707	0.15616	-0.35257	0.12004
	0.738	-0.5196	0.21238	-0.44121	0.16152	-0.36162	0.12294
	0.737	-0.53576	0.21913	-0.45535	0.16699	-0.37079	0.1261
	0.736	-0.55192	0.22599	-0.46949	0.17294	-0.38024	0.1298
	0.735	-0.56808	0.23328	-0.48444	0.17889	-0.38941	0.13269
	0.734	-0.58465	0.24009	-0.4998	0.18478	-0.39919	0.13687
	0.733	-0.60162	0.24743	-0.51515	0.19073	-0.40848	0.14046
	0.732	-0.61859	0.25493	-0.53091	0.19689	-0.41818	0.14437
	0.731	-0.63596	0.26217	-0.54707	0.20354	-0.42788	0.14807
	0.73	-0.65374	0.26951	-0.56323	0.21002	-0.43798	0.15129
	0.729	-0.67152	0.27733	-0.5798	0.21645	-0.44768	0.15498
	0.728	-0.6897	0.28542	-0.59677	0.22256	-0.45778	0.15922
	0.727	-0.70828	0.29352	-0.61374	0.22937	-0.46788	0.16372
	0.726	-0.72687	0.30177	-0.63111	0.2366	-0.47798	0.16731
	0.725	-0.74545	0.30981	-0.64889	0.24389	-0.48808	0.1709
	0.724	-0.76485	0.3179	-0.66707	0.25086	-0.49818	0.17487
	0.723	-0.78424	0.3261	-0.68525	0.25793	-0.50828	0.17862
	0.722	-0.80364	0.33467	-0.70343	0.26533	-0.51879	0.18382
	0.721	-0.82343	0.3433	-0.72202	0.27315	-0.52929	0.18719
	0.72	-0.84323	0.35214	-0.74101	0.28076	-0.5398	0.19159
	0.719	-0.86303	0.36088	-0.76	0.28789	-0.55071	0.19512
	0.718	-0.88323	0.36945	-0.77939	0.2948	-0.56121	0.19904
	0.717	-0.90384	0.37824	-0.79919	0.30311	-0.57172	0.20397
	0.716	-0.92404	0.38725	-0.81859	0.31131	-0.58222	0.20761
	0.715	-0.94505	0.39662	-0.83879	0.31919	-0.59273	0.21233
	0.714	-0.96566	0.40531	-0.85899	0.32765	-0.60323	0.21635
	0.713	-0.98667	0.41452	-0.8796	0.33558	-0.61414	0.2201
	0.712	-1.00768	0.42379	-0.8998	0.34309	-0.62505	0.2246
	0.711	-1.02909	0.43296	-0.9204	0.35134	-0.63556	0.22883
	0.71	-1.05051	0.44314	-0.94141	0.36002	-0.64646	0.23312
	0.709	-1.07152	0.45177	-0.96242	0.36833	-0.65737	0.23773
	0.708	-1.09293	0.46066	-0.98303	0.37653	-0.66828	0.24148
	0.707	-1.11475	0.47063	-1.00444	0.38467	-0.67879	0.24582
	0.706	-1.13616	0.48076	-1.02545	0.39314	-0.68929	0.25048
	0.705	-1.15798	0.49046	-1.04646	0.40209	-0.6998	0.25402
	0.704	-1.17939	0.49962	-1.06788	0.4104	-0.7103	0.25911
	0.703	-1.20121	0.50879	-1.08889	0.41865	-0.72081	0.2627
	0.702	-1.22303	0.51768	-1.1103	0.42787	-0.73131	0.26795
	0.701	-1.24444	0.5268	-1.13172	0.43703	-0.74182	0.27165
	0.7	-1.26545	0.53644	-1.15313	0.44486	-0.75273	0.27572
	0.699	-1.28727	0.54609	-1.17455	0.45305	-0.76283	0.28006
	0.698	-1.30909	0.55681	-1.19636	0.46179	-0.77333	0.28435
	0.697	-1.33091	0.56645	-1.21737	0.47117	-0.78384	0.28864
	0.696	-1.35232	0.57556	-1.23879	0.48012	-0.79394	0.29298
	0.695	-1.37374	0.58467	-1.2602	0.48853	-0.80404	0.2963
	0.694	-1.39515	0.59378	-1.28202	0.49652	-0.81495	0.30273
	0.693	-1.41616	0.60397	-1.30343	0.50488	-0.82545	0.30568
	0.692	-1.43758	0.61361	-1.32485	0.5134	-0.83515	0.3089
	0.691	-1.45899	0.62272	-1.34626	0.52251	-0.84525	0.31259
	0.69	-1.48	0.6313	-1.36768	0.53215	-0.85535	0.31758
	0.689	-1.50101	0.64041	-1.38869	0.53859	-0.86465	0.32245
	0.688	-1.52162	0.65005	-1.4097	0.54609	-0.87475	0.32567
	0.687	-1.54182	0.65863	-1.43111	0.55627	-0.88444	0.32942
	0.686	-1.56242	0.66881	-1.45212	0.56484	-0.89374	0.33473
	0.685	-1.58343	0.67899	-1.47273	0.57181	-0.90343	0.33794
	0.684	-1.60404	0.68703	-1.49293	0.57985	-0.91273	0.3411
	0.683	-1.62424	0.69561	-1.51313	0.58896	-0.92242	0.34571
	0.682	-1.64444	0.70418	-1.53333	0.597	-0.93172	0.34957
	0.681	-1.66384	0.71329	-1.55354	0.60557	-0.94101	0.35397
	0.68	-1.68323	0.72186	-1.57374	0.61147	-0.9503	0.35702
	0.679	-1.70222	0.73044	-1.59313	0.61951	-0.9596	0.36099
	0.678	-1.72081	0.73794	-1.61253	0.62808	-0.96848	0.36377
	0.677	-1.73939	0.74598	-1.63192	0.63666	-0.97737	0.36811
	0.676	-1.75758	0.75509	-1.65131	0.64416	-0.98626	0.37267
	0.675	-1.77535	0.76313	-1.6703	0.65005	-0.99515	0.37658
	0.674	-1.79394	0.77224	-1.68889	0.65809	-1.00404	0.37915
	0.673	-1.81172	0.77974	-1.70747	0.66506	-1.01253	0.38248
	0.672	-1.8299	0.78725	-1.72566	0.67149	-1.02101	0.38591
	0.671	-1.84687	0.79528	-1.74343	0.67846	-1.02949	0.39089
	0.67	-1.86424	0.80225	-1.76162	0.68596	-1.03798	0.39378
	0.669	-1.88081	0.80975	-1.77899	0.69346	-1.04606	0.39737
	0.668	-1.89737	0.81779	-1.79596	0.69882	-1.05414	0.39936
	0.667	-1.91394	0.82476	-1.81253	0.70418	-1.06141	0.40332
	0.666	-1.9301	0.83119	-1.82828	0.71115	-1.06909	0.4067
	0.665	-1.94545	0.83923	-1.84404	0.71811	-1.07758	0.41174
	0.664	-1.96081	0.8462	-1.85939	0.72508	-1.08566	0.41447
	0.663	-1.97616	0.85263	-1.87515	0.73044	-1.09414	0.41747
	0.662	-1.99111	0.86013	-1.89091	0.73633	-1.10101	0.41833
	0.661	-2.00646	0.86656	-1.90707	0.74169	-1.10747	0.42122
	0.66	-2.02061	0.87245	-1.92283	0.74705	-1.11515	0.42647
	0.659	-2.03515	0.87889	-1.93818	0.75295	-1.12242	0.42964
	0.658	-2.04889	0.88478	-1.95273	0.75777	-1.1301	0.43317
	0.657	-2.06263	0.89121	-1.96727	0.7642	-1.13778	0.43644
	0.656	-2.07677	0.89818	-1.98141	0.76956	-1.14424	0.4381
	0.655	-2.0901	0.90354	-1.99515	0.77492	-1.15111	0.44068
	0.654	-2.10303	0.90836	-2.00889	0.77867	-1.15798	0.44507
	0.653	-2.11556	0.91479	-2.02222	0.78403	-1.16606	0.44764
	0.652	-2.12848	0.92069	-2.03475	0.78885	-1.17253	0.45032
	0.651	-2.14061	0.92551	-2.04727	0.79314	-1.1798	0.45466
	0.65	-2.15232	0.93087	-2.05899	0.79743	-1.18626	0.45584
	0.649	-2.16323	0.93569	-2.07071	0.80118	-1.19313	0.45804
	0.648	-2.17414	0.94051	-2.08242	0.80547	-1.20081	0.46281
	0.647	-2.18505	0.94641	-2.09374	0.80922	-1.20727	0.46447
	0.646	-2.19677	0.95123	-2.10384	0.81297	-1.21293	0.4671
	0.645	-2.20768	0.95498	-2.11475	0.81726	-1.21899	0.46854
	0.644	-2.21818	0.95927	-2.12525	0.82047	-1.22545	0.47337
	0.643	-2.22788	0.96409	-2.13657	0.82476	-1.23152	0.47546
	0.642	-2.23758	0.96785	-2.14707	0.82744	-1.23556	0.47642
	0.641	-2.24687	0.97267	-2.15636	0.82958	-1.24283	0.4813
	0.64	-2.25616	0.97642	-2.16525	0.8328	-1.24848	0.4814
	0.639	-2.26545	0.98071	-2.17495	0.83923	-1.25293	0.48403
	0.638	-2.27434	0.98499	-2.18545	0.84084	-1.26061	0.49046
	0.637	-2.28323	0.98821	-2.19515	0.84244	-1.26747	0.49159
	0.636	-2.29131	0.99196	-2.20444	0.8478	-1.27354	0.49244
	0.635	-2.29899	0.99571	-2.21333	0.8478	-1.27879	0.49384
	0.634	-2.30667	0.99893	-2.22061	0.85048	-1.28323	0.4962
	0.633	-2.31475	1.00214	-2.22909	0.85477	-1.29051	0.50214
	0.632	-2.32202	1.00589	-2.23758	0.85638	-1.29576	0.50273
	0.631	-2.3301	1.00911	-2.24525	0.85745	-1.30101	0.50584
	0.63	-2.33657	1.01072	-2.25212	0.85906	-1.30707	0.50809
	0.629	-2.34343	1.01501	-2.2598	0.86334	-1.31273	0.50975
	0.628	-2.3503	1.01822	-2.26747	0.86549	-1.31758	0.51308
	0.627	-2.35758	1.02144	-2.27394	0.86602	-1.32323	0.51409
	0.626	-2.36404	1.02304	-2.27798	0.86763	-1.32929	0.51608
	0.625	-2.3697	1.02733	-2.28444	0.87138	-1.33414	0.51822
	0.624	-2.37818	1.03215	-2.29293	0.87245	-1.33939	0.5209
	0.623	-2.38747	1.03323	-2.2998	0.87192	-1.34465	0.52412
	0.622	-2.39394	1.03376	-2.30465	0.87513	-1.35111	0.52572
	0.621	-2.39677	1.03537	-2.31152	0.87835	-1.35556	0.52733
	0.62	-2.40162	1.03912	-2.31879	0.87889	-1.36	0.53001
	0.619	-2.40323	1.03859	-2.32485	0.87942	-1.36525	0.53162
	0.618	-2.40606	1.04287	-2.3297	0.88103	-1.36848	0.53376
	0.617	-2.41131	1.04448	-2.33535	0.88264	-1.37455	0.53698
	0.616	-2.41576	1.04555	-2.34141	0.88478	-1.38101	0.53966
	0.615	-2.41939	1.04716	-2.34828	0.88585	-1.38465	0.53966
	0.614	-2.42303	1.04984	-2.35394	0.88532	-1.38869	0.5418
	0.613	-2.42828	1.05145	-2.35717	0.88585	-1.39354	0.54448
	0.612	-2.43232	1.05359	-2.3596	0.88746	-1.39919	0.5477
	0.611	-2.43717	1.0552	-2.36283	0.888	-1.40404	0.5477
	0.61	-2.44081	1.05627	-2.36525	0.88692	-1.40727	0.5493
	0.609	-2.44444	1.05788	-2.36848	0.88907	-1.41212	0.55305
	0.608	-2.44808	1.05949	-2.37535	0.89228	-1.41697	0.55359
	0.607	-2.45172	1.06109	-2.38384	0.89282	-1.42061	0.55466
	0.606	-2.45576	1.0627	-2.38909	0.89121	-1.42424	0.55734
	0.605	-2.45939	1.06431	-2.39152	0.89121	-1.42949	0.56056
	0.604	-2.46343	1.06592	-2.39556	0.89443	-1.43636	0.56538
	0.603	-2.46667	1.06752	-2.4	0.89389	-1.44242	0.56484
	0.602	-2.4703	1.06913	-2.40525	0.8955	-1.44242	0.56217
	0.601	-2.47394	1.06967	-2.40929	0.89496	-1.44687	0.5686
	0.6	-2.47515	1.06967	-2.41172	0.89389	-1.45212	0.5702
	0.599	-2.47677	1.07128	-2.41455	0.89657	-1.45657	0.57074
	0.598	-2.47798	1.07181	-2.41899	0.89603	-1.45899	0.57181
	0.597	-2.48	1.07342	-2.42303	0.89657	-1.46343	0.57449
	0.596	-2.48444	1.07556	-2.42626	0.89657	-1.46707	0.57663
	0.595	-2.48889	1.07663	-2.4299	0.89711	-1.47111	0.57771
	0.594	-2.49051	1.07556	-2.43192	0.89603	-1.47313	0.57824
	0.593	-2.49212	1.07717	-2.43354	0.8955	-1.48121	0.58414
	0.592	-2.49374	1.07824	-2.43596	0.89603	-1.48525	0.5836
	0.591	-2.49576	1.07931	-2.4396	0.89764	-1.48768	0.58467
	0.59	-2.49859	1.07985	-2.44364	0.89657	-1.49212	0.58521
	0.589	-2.5002	1.08039	-2.44768	0.89764	-1.49576	0.58735
	0.588	-2.50263	1.08199	-2.45051	0.89657	-1.49939	0.58842
	0.587	-2.50465	1.08199	-2.45455	0.89871	-1.50263	0.58896
	0.586	-2.50667	1.0836	-2.4602	0.89818	-1.50505	0.59218
	0.585	-2.50869	1.0836	-2.46263	0.89764	-1.51071	0.59646
	0.584	-2.5099	1.08414	-2.46424	0.89657	-1.51556	0.59539
	0.583	-2.51152	1.08521	-2.46586	0.89711	-1.51879	0.59807
	0.582	-2.51354	1.08521	-2.46949	0.89764	-1.52202	0.59968
	0.581	-2.51434	1.08521	-2.47313	0.89764	-1.52404	0.59861
	0.58	-2.51313	1.08521	-2.47677	0.89764	-1.52768	0.60236
	0.579	-2.51556	1.08735	-2.4796	0.89711	-1.53131	0.60397
	0.578	-2.51758	1.08735	-2.48202	0.89657	-1.53414	0.60397
	0.577	-2.5204	1.0895	-2.48323	0.89603	-1.53657	0.60611
	0.576	-2.52323	1.08789	-2.48525	0.89603	-1.5398	0.60718
	0.575	-2.52364	1.0895	-2.48606	0.8955	-1.54303	0.60825
	0.574	-2.52646	1.09003	-2.4897	0.89603	-1.54788	0.612
	0.573	-2.52808	1.09057	-2.49414	0.89657	-1.55152	0.61254
	0.572	-2.52848	1.09057	-2.49737	0.8955	-1.55515	0.61361
	0.571	-2.5301	1.0911	-2.4998	0.89496	-1.55717	0.61415
	0.57	-2.53172	1.09218	-2.5002	0.89389	-1.5604	0.61522
	0.569	-2.53374	1.09271	-2.50263	0.89496	-1.56364	0.6179
	0.568	-2.53455	1.09218	-2.50545	0.89335	-1.56727	0.61951
	0.567	-2.53495	1.09271	-2.50626	0.89228	-1.56889	0.61844
	0.566	-2.53616	1.09325	-2.50707	0.89228	-1.57051	0.62004
	0.565	-2.53778	1.09432	-2.50909	0.89175	-1.57374	0.62165
	0.564	-2.54061	1.09486	-2.51071	0.89068	-1.57657	0.62219
	0.563	-2.54303	1.09539	-2.51273	0.8896	-1.57899	0.62487
	0.562	-2.54384	1.09486	-2.51354	0.89014	-1.58101	0.62433
	0.561	-2.54263	1.09432	-2.51798	0.89014	-1.58303	0.62647
	0.56	-2.54061	1.09325	-2.52081	0.88907	-1.58909	0.63023
	0.559	-2.53778	1.09325	-2.52364	0.88907	-1.5899	0.62594
	0.558	-2.53818	1.09432	-2.52606	0.888	-1.59152	0.62915
	0.557	-2.5398	1.09432	-2.52929	0.88907	-1.59515	0.6313
	0.556	-2.54222	1.09593	-2.53374	0.88853	-1.59636	0.63076
	0.555	-2.54424	1.09539	-2.53616	0.888	-1.6004	0.6329
	0.554	-2.54384	1.09432	-2.53737	0.88585	-1.60323	0.63451
	0.553	-2.54384	1.09486	-2.53657	0.88532	-1.60566	0.63451
	0.552	-2.54424	1.09539	-2.53778	0.88478	-1.60768	0.63558
	0.551	-2.54465	1.09486	-2.5398	0.88478	-1.61172	0.63666
	0.55	-2.54465	1.09486	-2.54222	0.88478	-1.61293	0.63666
	0.549	-2.54545	1.09593	-2.54586	0.88424	-1.61495	0.6388
	0.548	-2.54667	1.09593	-2.54788	0.88317	-1.61778	0.64041
	0.547	-2.54788	1.09539	-2.5499	0.8821	-1.6202	0.63987
	0.546	-2.54788	1.09539	-2.54909	0.88049	-1.62263	0.64094
	0.545	-2.54747	1.09486	-2.55152	0.88317	-1.62343	0.64148
	0.544	-2.54667	1.09486	-2.55838	0.88264	-1.62505	0.64309
	0.543	-2.54707	1.09486	-2.56202	0.87996	-1.62747	0.64309
	0.542	-2.54747	1.09539	-2.55919	0.87889	-1.62747	0.64309
	0.541	-2.54909	1.09539	-2.55838	0.87781	-1.62828	0.64309
	0.54	-2.55071	1.09593	-2.55879	0.87781	-1.63152	0.6463
	0.539	-2.55152	1.09593	-2.56687	0.88103	-1.63596	0.64791
	0.538	-2.55152	1.09486	-2.57414	0.87674	-1.63838	0.64737
	0.537	-2.5503	1.09486	-2.57131	0.87621	-1.63919	0.64684
	0.536	-2.55111	1.09593	-2.57616	0.87781	-1.64	0.64845
	0.535	-2.55273	1.09646	-2.5798	0.87621	-1.64283	0.65059
	0.534	-2.55313	1.09539	-2.58141	0.87513	-1.64485	0.65005
	0.533	-2.55313	1.09539	-2.58384	0.87621	-1.64768	0.65113
	0.532	-2.55354	1.09593	-2.58586	0.87353	-1.64646	0.65005
	0.531	-2.55394	1.09593	-2.58384	0.87245	-1.64848	0.6522
	0.53	-2.55354	1.09539	-2.58505	0.87245	-1.65091	0.6538
	0.529	-2.55354	1.09539	-2.58667	0.87192	-1.65293	0.65327
	0.528	-2.55394	1.09539	-2.58828	0.87031	-1.65374	0.65327
	0.527	-2.55354	1.09486	-2.58747	0.8687	-1.65535	0.65488
	0.526	-2.55434	1.09593	-2.58949	0.8687	-1.65657	0.65541
	0.525	-2.55596	1.09593	-2.59152	0.86817	-1.66061	0.65863
	0.524	-2.55717	1.09539	-2.59313	0.86763	-1.66303	0.65541
	0.523	-2.55798	1.09539	-2.59636	0.86763	-1.66263	0.65648
	0.522	-2.55758	1.09593	-2.60121	0.86763	-1.66424	0.65809
	0.521	-2.5596	1.097	-2.60525	0.86656	-1.66505	0.65756
	0.52	-2.56242	1.097	-2.60485	0.86388	-1.66505	0.65809
	0.519	-2.56364	1.09646	-2.60646	0.86388	-1.66828	0.6597
	0.518	-2.56283	1.09539	-2.60808	0.86281	-1.66909	0.65809
	0.517	-2.56081	1.09432	-2.60889	0.86227	-1.6703	0.6597
	0.516	-2.55879	1.09432	-2.6097	0.86174	-1.67111	0.65916
	0.515	-2.56	1.09593	-2.61172	0.8612	-1.67192	0.66077
	0.514	-2.56283	1.09646	-2.61495	0.86066	-1.67232	0.6597
	0.513	-2.56485	1.09646	-2.61737	0.85906	-1.67273	0.66024
	0.512	-2.56444	1.09486	-2.61818	0.85852	-1.67394	0.66184
	0.511	-2.56242	1.09378	-2.6202	0.85906	-1.67636	0.66184
	0.51	-2.56121	1.09432	-2.62303	0.85798	-1.67758	0.66292
	0.509	-2.56	1.09325	-2.62465	0.85638	-1.67798	0.66238
	0.508	-2.55838	1.09325	-2.62747	0.85691	-1.6804	0.66345
	0.507	-2.55758	1.09271	-2.63152	0.85638	-1.68202	0.66399
	0.506	-2.55677	1.09271	-2.63596	0.85638	-1.68121	0.66292
	0.505	-2.55636	1.09218	-2.63636	0.85423	-1.68364	0.66506
	0.504	-2.55636	1.09218	-2.63798	0.85423	-1.68404	0.66399
	0.503	-2.55596	1.09164	-2.64081	0.8537	-1.68566	0.66559
	0.502	-2.55677	1.09218	-2.64242	0.85316	-1.68566	0.66452
	0.501	-2.55838	1.09218	-2.64525	0.85263	-1.68485	0.66345
	0.5	-2.55798	1.0911	-2.64646	0.85102	-1.68202	0.66184
	0.499	-2.55717	1.09057	-2.64646	0.85048	-1.68404	0.66613
	0.498	-2.55636	1.09003	-2.64768	0.84995	-1.6897	0.66827
	0.497	-2.55596	1.0911	-2.65091	0.84941	-1.69131	0.6672
	0.496	-2.55758	1.0911	-2.65333	0.84887	-1.6897	0.66452
	0.495	-2.55717	1.0911	-2.65495	0.8478	-1.68889	0.66506
	0.494	-2.55879	1.09057	-2.65616	0.8462	-1.69212	0.66774
	0.493	-2.55798	1.0895	-2.65778	0.8462	-1.69374	0.6672
	0.492	-2.55798	1.0895	-2.65939	0.84512	-1.69455	0.6672
	0.491	-2.55515	1.08842	-2.66141	0.84352	-1.69657	0.6672
	0.49	-2.55556	1.08896	-2.6598	0.84191	-1.69657	0.66827
	0.489	-2.55475	1.08842	-2.66061	0.84191	-1.69657	0.6672
	0.488	-2.55556	1.08842	-2.66263	0.84084	-1.69576	0.66774
	0.487	-2.55596	1.08896	-2.66384	0.83923	-1.69697	0.66827
	0.486	-2.55838	1.09003	-2.66343	0.83816	-1.69778	0.66774
	0.485	-2.56162	1.09003	-2.66303	0.83655	-1.69778	0.66774
	0.484	-2.56081	1.08735	-2.66586	0.83762	-1.7002	0.66881
	0.483	-2.55758	1.08682	-2.67273	0.83869	-1.70061	0.66988
	0.482	-2.55636	1.08735	-2.67636	0.83494	-1.70182	0.66881
	0.481	-2.55677	1.08735	-2.67677	0.83441	-1.6998	0.66667
	0.48	-2.55717	1.08682	-2.67636	0.83333	-1.69939	0.66774
	0.479	-2.55677	1.08628	-2.67758	0.83226	-1.70182	0.67042
	0.478	-2.55717	1.08628	-2.6796	0.83226	-1.70182	0.66881
	0.477	-2.55798	1.08682	-2.68162	0.83173	-1.70141	0.66827
	0.476	-2.55838	1.08628	-2.68323	0.83119	-1.70384	0.66935
	0.475	-2.55717	1.08521	-2.68889	0.83173	-1.70667	0.67042
	0.474	-2.55434	1.0836	-2.69253	0.83012	-1.70545	0.66935
	0.473	-2.55596	1.08628	-2.69293	0.82851	-1.70707	0.66988
	0.472	-2.55838	1.08521	-2.69495	0.82851	-1.70747	0.66988
	0.471	-2.55798	1.08467	-2.69899	0.82958	-1.70788	0.66988
	0.47	-2.55838	1.08521	-2.69778	0.82529	-1.70869	0.67042
	0.469	-2.5596	1.08521	-2.69859	0.82583	-1.70788	0.66935
	0.468	-2.55838	1.0836	-2.70263	0.82583	-1.70788	0.66881
	0.467	-2.55838	1.0836	-2.70465	0.82422	-1.7103	0.67203
	0.466	-2.55677	1.08307	-2.70384	0.82262	-1.71192	0.67149
	0.465	-2.55556	1.08253	-2.70626	0.82262	-1.71152	0.67042
	0.464	-2.55636	1.08307	-2.70949	0.82315	-1.71152	0.67042
	0.463	-2.55677	1.08253	-2.71232	0.82101	-1.71152	0.66988
	0.462	-2.55717	1.08253	-2.71394	0.81994	-1.71111	0.66935
	0.461	-2.55798	1.08253	-2.71636	0.81886	-1.71071	0.66988
	0.46	-2.55758	1.08199	-2.71596	0.81779	-1.71394	0.67417
	0.459	-2.55717	1.08146	-2.7196	0.81833	-1.71677	0.67256
	0.458	-2.55717	1.08146	-2.72283	0.81779	-1.71475	0.66935
	0.457	-2.55758	1.08146	-2.72525	0.81565	-1.71798	0.67363
	0.456	-2.55919	1.08146	-2.72606	0.81458	-1.7196	0.67203
	0.455	-2.55879	1.08092	-2.72525	0.81458	-1.71838	0.66988
	0.454	-2.55838	1.07985	-2.72808	0.81404	-1.71758	0.67042
	0.453	-2.55596	1.07985	-2.73172	0.81297	-1.71758	0.67095
	0.452	-2.55798	1.08092	-2.73616	0.8135	-1.71838	0.67256
	0.451	-2.55879	1.07985	-2.74061	0.81136	-1.71677	0.66935
	0.45	-2.5596	1.08039	-2.73899	0.80761	-1.71717	0.67203
	0.449	-2.5604	1.07985	-2.73535	0.80922	-1.72081	0.67363
	0.448	-2.56	1.07931	-2.74061	0.81083	-1.72242	0.67203
	0.447	-2.55879	1.07878	-2.74747	0.80922	-1.72323	0.67203
	0.446	-2.55879	1.07931	-2.74828	0.806	-1.72242	0.67256
	0.445	-2.5596	1.07878	-2.74747	0.80707	-1.72566	0.67417
	0.444	-2.5596	1.07878	-2.75192	0.80654	-1.72444	0.67149
	0.443	-2.56	1.07824	-2.75354	0.80547	-1.72444	0.67363
	0.442	-2.55919	1.07717	-2.75596	0.80439	-1.72566	0.67256
	0.441	-2.5596	1.07771	-2.75798	0.80332	-1.72566	0.67256
	0.44	-2.56	1.07717	-2.76081	0.80279	-1.72889	0.67471
	0.439	-2.5604	1.07771	-2.76283	0.80225	-1.72727	0.67095
	0.438	-2.56162	1.07771	-2.76646	0.80225	-1.72646	0.67256
	0.437	-2.56323	1.07824	-2.7697	0.80118	-1.72889	0.67417
	0.436	-2.56444	1.07771	-2.77253	0.80064	-1.73091	0.67524
	0.435	-2.56646	1.07878	-2.77495	0.80011	-1.73131	0.67203
	0.434	-2.56606	1.07717	-2.77697	0.79904	-1.73091	0.67417
	0.433	-2.56323	1.07556	-2.77859	0.79796	-1.73051	0.67417
	0.432	-2.56242	1.0761	-2.78061	0.79743	-1.73293	0.67471
	0.431	-2.56323	1.07663	-2.78061	0.79528	-1.73414	0.67417
	0.43	-2.56242	1.07449	-2.7802	0.79368	-1.73333	0.6731
	0.429	-2.56121	1.07503	-2.78141	0.79528	-1.73495	0.67631
	0.428	-2.56121	1.07503	-2.78222	0.79207	-1.73697	0.67578
	0.427	-2.56162	1.07449	-2.78505	0.7926	-1.73697	0.67363
	0.426	-2.56121	1.07395	-2.78586	0.79046	-1.73778	0.67471
	0.425	-2.56121	1.07395	-2.78626	0.791	-1.73778	0.67524
	0.424	-2.56202	1.07395	-2.79152	0.78939	-1.74141	0.67792
	0.423	-2.56283	1.07395	-2.79434	0.78939	-1.74182	0.67631
	0.422	-2.56323	1.07395	-2.79838	0.78832	-1.74061	0.67578
	0.421	-2.56404	1.07395	-2.80162	0.78725	-1.74182	0.67578
	0.42	-2.56364	1.07288	-2.80242	0.78671	-1.74303	0.67578
	0.419	-2.56323	1.07235	-2.80242	0.7851	-1.74384	0.67899
	0.418	-2.56283	1.07235	-2.80283	0.78457	-1.74747	0.6806
	0.417	-2.56404	1.07342	-2.80646	0.7851	-1.74788	0.67685
	0.416	-2.56566	1.07235	-2.80808	0.78296	-1.74788	0.67738
	0.415	-2.56404	1.07235	-2.80808	0.78189	-1.74909	0.67953
	0.414	-2.56444	1.07235	-2.81051	0.78189	-1.74828	0.67578
	0.413	-2.56566	1.07235	-2.81455	0.78028	-1.74788	0.67792
	0.412	-2.56646	1.07181	-2.81737	0.77921	-1.75071	0.67953
	0.411	-2.56485	1.06967	-2.8202	0.77921	-1.75232	0.67953
	0.41	-2.56323	1.07128	-2.82101	0.7776	-1.75434	0.68006
	0.409	-2.56566	1.07181	-2.82061	0.77653	-1.75717	0.68274
	0.408	-2.56646	1.07074	-2.82182	0.77599	-1.7604	0.68167
	0.407	-2.56687	1.07074	-2.82424	0.77492	-1.75919	0.6806
	0.406	-2.56808	1.07128	-2.82505	0.77278	-1.76202	0.68274
	0.405	-2.56808	1.07074	-2.82626	0.77224	-1.76404	0.68274
	0.404	-2.56768	1.07074	-2.82707	0.77224	-1.76364	0.68274
	0.403	-2.56808	1.07074	-2.82909	0.77063	-1.76566	0.68328
	0.402	-2.56848	1.0702	-2.83232	0.77063	-1.76606	0.68382
	0.401	-2.56889	1.06967	-2.83636	0.77063	-1.76727	0.68435
	0.4	-2.56929	1.06967	-2.8396	0.76956	-1.76848	0.68435
	0.399	-2.56848	1.06913	-2.84	0.76742	-1.76848	0.68542
	0.398	-2.56848	1.06967	-2.84121	0.76849	-1.77051	0.68596
	0.397	-2.57051	1.0702	-2.84646	0.76688	-1.77253	0.68596
	0.396	-2.57172	1.0702	-2.84929	0.76635	-1.77697	0.68864
	0.395	-2.57414	1.07074	-2.8497	0.76474	-1.78061	0.68917
	0.394	-2.57293	1.0686	-2.85051	0.76474	-1.78263	0.68917
	0.393	-2.57293	1.06913	-2.84929	0.76206	-1.78101	0.68435
	0.392	-2.57333	1.06913	-2.84929	0.76152	-1.78263	0.68971
	0.391	-2.57455	1.06913	-2.85253	0.76206	-1.78384	0.68917
	0.39	-2.57535	1.06967	-2.85737	0.76099	-1.78667	0.69025
	0.389	-2.57576	1.0686	-2.86061	0.76045	-1.78707	0.69078
	0.388	-2.57495	1.0686	-2.86061	0.75831	-1.78869	0.69132
	0.387	-2.57495	1.0686	-2.86141	0.75723	-1.78909	0.69078
	0.386	-2.57495	1.06752	-2.86343	0.75777	-1.7903	0.69132
	0.385	-2.57333	1.06699	-2.8699	0.75991	-1.79152	0.69239
	0.384	-2.57374	1.06752	-2.87394	0.75616	-1.79273	0.69293
	0.383	-2.57333	1.06645	-2.87515	0.75509	-1.79677	0.69614
	0.382	-2.57374	1.06645	-2.87354	0.75348	-1.8004	0.69561
	0.381	-2.57576	1.06806	-2.87313	0.75348	-1.79879	0.69293
	0.38	-2.57899	1.0686	-2.87677	0.75348	-1.79758	0.69293
	0.379	-2.57859	1.06645	-2.88202	0.75402	-1.79798	0.694
	0.378	-2.57657	1.06592	-2.88525	0.75188	-1.80121	0.69614
	0.377	-2.57616	1.06699	-2.88566	0.75027	-1.80162	0.694
	0.376	-2.57737	1.06699	-2.88808	0.75027	-1.80404	0.69775
	0.375	-2.57939	1.06752	-2.8901	0.7492	-1.80404	0.69614
	0.374	-2.58101	1.06699	-2.89091	0.74759	-1.80848	0.70096
	0.373	-2.58061	1.06645	-2.89172	0.74759	-1.8101	0.69989
	0.372	-2.5802	1.06645	-2.89293	0.74705	-1.8101	0.69882
	0.371	-2.58141	1.06645	-2.89576	0.74598	-1.81212	0.69936
	0.37	-2.58141	1.06592	-2.89535	0.74384	-1.81778	0.70096
	0.369	-2.57899	1.06538	-2.89737	0.74437	-1.81859	0.69989
	0.368	-2.57899	1.06484	-2.90222	0.74437	-1.81939	0.69989
	0.367	-2.5802	1.06538	-2.90505	0.74169	-1.82101	0.70311
	0.366	-2.58061	1.06484	-2.90465	0.74223	-1.82384	0.70418
	0.365	-2.57899	1.06324	-2.90788	0.74169	-1.82505	0.70311
	0.364	-2.57859	1.06431	-2.9099	0.74062	-1.82626	0.70525
	0.363	-2.5802	1.06431	-2.91273	0.74116	-1.8303	0.70632
	0.362	-2.58141	1.06538	-2.91596	0.73901	-1.82869	0.70364
	0.361	-2.58384	1.06484	-2.91515	0.73794	-1.82949	0.70472
	0.36	-2.58424	1.06431	-2.91636	0.73687	-1.83313	0.70847
	0.359	-2.58465	1.06431	-2.91758	0.73687	-1.83596	0.709
	0.358	-2.58505	1.06484	-2.92121	0.73633	-1.83838	0.70954
	0.357	-2.58586	1.06431	-2.92323	0.73473	-1.84162	0.70954
	0.356	-2.58586	1.06377	-2.92444	0.73473	-1.84404	0.71008
	0.355	-2.58626	1.06431	-2.92848	0.73419	-1.84525	0.71061
	0.354	-2.58667	1.06431	-2.93051	0.73312	-1.84525	0.709
	0.353	-2.58626	1.0627	-2.93253	0.73205	-1.84525	0.71168
	0.352	-2.58586	1.06324	-2.93293	0.73098	-1.84889	0.71436
	0.351	-2.58707	1.06377	-2.93455	0.73044	-1.85293	0.7149
	0.35	-2.58747	1.06324	-2.93778	0.7299	-1.85455	0.7149
	0.349	-2.58667	1.06324	-2.93939	0.72883	-1.85657	0.7149
	0.348	-2.58869	1.06377	-2.9402	0.72776	-1.85778	0.71543
	0.347	-2.58828	1.06217	-2.94101	0.72669	-1.86061	0.71651
	0.346	-2.58869	1.06324	-2.94424	0.72722	-1.86101	0.71543
	0.345	-2.58949	1.06217	-2.94788	0.72615	-1.86263	0.71811
	0.344	-2.58788	1.06163	-2.94909	0.72454	-1.86384	0.71758
	0.343	-2.58909	1.0627	-2.94949	0.72294	-1.86626	0.71919
	0.342	-2.59071	1.0627	-2.95232	0.72294	-1.86828	0.72026
	0.341	-2.59071	1.06163	-2.95071	0.72133	-1.87192	0.72079
	0.34	-2.59273	1.06377	-2.95071	0.72133	-1.87434	0.72133
	0.339	-2.59596	1.06431	-2.95394	0.72079	-1.87758	0.72454
	0.338	-2.59717	1.0627	-2.95596	0.71919	-1.8796	0.72186
	0.337	-2.59596	1.0627	-2.95717	0.71865	-1.88242	0.72454
	0.336	-2.59515	1.06217	-2.95879	0.71758	-1.88525	0.72562
	0.335	-2.59556	1.06217	-2.96	0.71758	-1.88889	0.72669
	0.334	-2.59475	1.06163	-2.96444	0.71758	-1.89051	0.72562
	0.333	-2.59515	1.06217	-2.96889	0.71758	-1.89253	0.72776
	0.332	-2.59798	1.0627	-2.97253	0.71597	-1.89333	0.72562
	0.331	-2.59879	1.06163	-2.97253	0.7149	-1.89253	0.72669
	0.33	-2.5996	1.06217	-2.97293	0.71436	-1.89374	0.72776
	0.329	-2.6004	1.06163	-2.97333	0.71329	-1.89818	0.73098
	0.328	-2.5996	1.06163	-2.97576	0.71275	-1.89939	0.7283
	0.327	-2.60081	1.06217	-2.97778	0.71222	-1.90101	0.72937
	0.326	-2.60162	1.06217	-2.97859	0.71115	-1.90182	0.73098
	0.325	-2.60202	1.06163	-2.98061	0.71008	-1.90465	0.73151
	0.324	-2.60404	1.0627	-2.98101	0.709	-1.90505	0.73258
	0.323	-2.60566	1.06217	-2.97899	0.7074	-1.91071	0.73687
	0.322	-2.60606	1.06163	-2.97778	0.70632	-1.91192	0.73473
	0.321	-2.60485	1.06056	-2.97818	0.70525	-1.91111	0.73473
	0.32	-2.60404	1.06056	-2.9798	0.70418	-1.91515	0.73633
	0.319	-2.60485	1.06163	-2.9802	0.70311	-1.91838	0.73633
	0.318	-2.60687	1.06217	-2.98263	0.70311	-1.92	0.73687
	0.317	-2.61091	1.06324	-2.98626	0.70311	-1.92323	0.73794
	0.316	-2.61172	1.06163	-2.98828	0.70204	-1.92283	0.73741
	0.315	-2.61051	1.06109	-2.98949	0.70096	-1.92525	0.73794
	0.314	-2.6101	1.06109	-2.99071	0.69989	-1.92768	0.74116
	0.313	-2.61051	1.06109	-2.99354	0.69989	-1.93172	0.74223
	0.312	-2.61051	1.06002	-2.99677	0.69936	-1.93414	0.7433
	0.311	-2.6097	1.05949	-2.99838	0.69829	-1.93576	0.74169
	0.31	-2.6097	1.06002	-2.99919	0.69775	-1.9398	0.74652
	0.309	-2.6097	1.05949	-3.0004	0.69668	-1.9398	0.74223
	0.308	-2.60848	1.05895	-3.00162	0.69507	-1.94263	0.74384
	0.307	-2.60848	1.05895	-3.00202	0.69453	-1.94384	0.7433
	0.306	-2.60889	1.05841	-3.00485	0.69561	-1.94384	0.74491
	0.305	-2.60929	1.05841	-3.01091	0.69507	-1.95192	0.75188
	0.304	-2.6101	1.05841	-3.01495	0.69346	-1.95556	0.75027
	0.303	-2.61091	1.05895	-3.01576	0.69346	-1.95556	0.74759
	0.302	-2.61131	1.05841	-3.01737	0.69346	-1.95879	0.74759
	0.301	-2.61293	1.05895	-3.01859	0.69185	-1.95636	0.74652
	0.3	-2.61576	1.05895	-3.01939	0.69078	-1.95838	0.7508
	0.299	-2.61859	1.05949	-3.01939	0.69078	-1.96162	0.75241
	0.298	-2.61939	1.05895	-3.02263	0.69078	-1.96444	0.75188
	0.297	-2.61939	1.05949	-3.02626	0.68971	-1.96444	0.75134
	0.296	-2.6198	1.06002	-3.02788	0.6881	-1.96646	0.75348
	0.295	-2.6202	1.05949	-3.02828	0.68757	-1.96929	0.75348
	0.294	-2.61939	1.05949	-3.03071	0.68757	-1.97212	0.75456
	0.293	-2.62182	1.06056	-3.03192	0.68596	-1.97333	0.75402
	0.292	-2.62263	1.05949	-3.03111	0.68489	-1.97818	0.75884
	0.291	-2.62384	1.06002	-3.03192	0.68435	-1.9802	0.75777
	0.29	-2.62545	1.06002	-3.03313	0.68382	-1.98182	0.75616
	0.289	-2.62747	1.06056	-3.03434	0.68274	-1.98182	0.75616
	0.288	-2.62788	1.05949	-3.03434	0.68167	-1.98384	0.7567
	0.287	-2.62626	1.05895	-3.03636	0.68114	-1.98667	0.76045
	0.286	-2.62667	1.05895	-3.03636	0.68006	-1.99071	0.76152
	0.285	-2.62788	1.05895	-3.03596	0.67953	-1.99354	0.76099
	0.284	-2.62828	1.05841	-3.03838	0.67738	-1.99394	0.75991
	0.283	-2.62828	1.05841	-3.04202	0.67738	-1.99596	0.76259
	0.282	-2.62949	1.05949	-3.04323	0.67685	-2	0.7642
	0.281	-2.63111	1.05895	-3.04444	0.67685	-1.99919	0.76259
	0.28	-2.6299	1.05681	-3.04929	0.67685	-2.0004	0.76474
	0.279	-2.62869	1.05734	-3.0501	0.67524	-2.00444	0.76527
	0.278	-2.6299	1.05788	-3.05051	0.67417	-2.00444	0.76313
	0.277	-2.63192	1.05734	-3.05212	0.67363	-2.00485	0.76474
	0.276	-2.63192	1.05734	-3.05172	0.67203	-2.00687	0.76688
	0.275	-2.63152	1.05734	-3.05172	0.67203	-2.01091	0.76849
	0.274	-2.63232	1.05681	-3.05657	0.67203	-2.01414	0.76849
	0.273	-2.63354	1.05734	-3.0602	0.67095	-2.01576	0.76742
	0.272	-2.63475	1.05681	-3.06101	0.66988	-2.01818	0.76795
	0.271	-2.63515	1.05627	-3.05939	0.66935	-2.0202	0.76956
	0.27	-2.63515	1.05573	-3.06141	0.66935	-2.02424	0.7717
	0.269	-2.63515	1.05573	-3.06303	0.66774	-2.02707	0.77117
	0.268	-2.63475	1.0552	-3.06424	0.6672	-2.02626	0.77063
	0.267	-2.63556	1.0552	-3.06626	0.6672	-2.03232	0.77546
	0.266	-2.63636	1.0552	-3.06909	0.66667	-2.03677	0.77546
	0.265	-2.63798	1.05573	-3.0699	0.66506	-2.04081	0.77706
	0.264	-2.63879	1.05573	-3.06909	0.66345	-2.0404	0.77278
	0.263	-2.64	1.0552	-3.0703	0.66399	-2.03919	0.77331
	0.262	-2.64	1.05413	-3.07515	0.66399	-2.04081	0.77546
	0.261	-2.6396	1.05359	-3.0796	0.66452	-2.04364	0.7776
	0.26	-2.6396	1.05466	-3.08323	0.66345	-2.04687	0.77921
	0.259	-2.64162	1.05413	-3.08404	0.66238	-2.05091	0.77974
	0.258	-2.64283	1.05413	-3.08646	0.66238	-2.05455	0.77974
	0.257	-2.64364	1.05359	-3.09051	0.66238	-2.05616	0.77974
	0.256	-2.64404	1.05359	-3.08889	0.66024	-2.05737	0.77921
	0.255	-2.64606	1.05466	-3.08768	0.66024	-2.05657	0.78081
	0.254	-2.64848	1.05413	-3.08889	0.65916	-2.06182	0.78189
	0.253	-2.64848	1.05359	-3.08889	0.65756	-2.06303	0.78296
	0.252	-2.64768	1.05252	-3.08929	0.65702	-2.06343	0.78135
	0.251	-2.64889	1.05359	-3.09253	0.65702	-2.06384	0.77974
	0.25	-2.65172	1.05359	-3.09374	0.65595	-2.06222	0.77867
	0.249	-2.65333	1.05413	-3.09455	0.65541	-2.06667	0.78617
	0.248	-2.65576	1.05359	-3.09697	0.65648	-2.07394	0.78671
	0.247	-2.65535	1.05252	-3.10182	0.65541	-2.07475	0.78457
	0.246	-2.65576	1.05252	-3.10545	0.65488	-2.07758	0.7851
	0.245	-2.65737	1.05305	-3.10747	0.65488	-2.07879	0.78725
	0.244	-2.65899	1.05198	-3.10667	0.6538	-2.08242	0.78832
	0.243	-2.65899	1.05198	-3.10788	0.65273	-2.08283	0.78725
	0.242	-2.65939	1.05198	-3.10626	0.65113	-2.08525	0.78778
	0.241	-2.65939	1.05091	-3.10384	0.65166	-2.08848	0.78778
	0.24	-2.65939	1.05145	-3.10545	0.65005	-2.09131	0.78885
	0.239	-2.66141	1.05091	-3.10788	0.64952	-2.09495	0.79153
	0.238	-2.66222	1.05091	-3.11232	0.65005	-2.09697	0.79046
	0.237	-2.66303	1.05038	-3.11273	0.64898	-2.09697	0.78939
	0.236	-2.66343	1.05038	-3.11273	0.64845	-2.09859	0.79153
	0.235	-2.66424	1.04984	-3.11354	0.64898	-2.10384	0.79475
	0.234	-2.66586	1.05038	-3.11879	0.64845	-2.10707	0.79368
	0.233	-2.66828	1.05038	-3.12444	0.64791	-2.1099	0.79421
	0.232	-2.6699	1.05038	-3.12646	0.64737	-2.10909	0.79314
	0.231	-2.67232	1.05038	-3.12404	0.6463	-2.1103	0.79368
	0.23	-2.67273	1.04877	-3.12202	0.6463	-2.11313	0.79528
	0.229	-2.67232	1.0493	-3.12283	0.64523	-2.11636	0.79528
	0.228	-2.67475	1.0493	-3.12162	0.64362	-2.11919	0.79689
	0.227	-2.67838	1.05038	-3.12081	0.64309	-2.12364	0.79743
	0.226	-2.68	1.0493	-3.12404	0.64469	-2.12444	0.79689
	0.225	-2.68081	1.04877	-3.12646	0.64255	-2.12525	0.79368
	0.224	-2.68202	1.0493	-3.12485	0.64255	-2.12364	0.79582
	0.223	-2.68364	1.04823	-3.12485	0.64255	-2.12687	0.80064
	0.222	-2.68485	1.04877	-3.12848	0.64255	-2.13455	0.80118
	0.221	-2.68687	1.04823	-3.13051	0.64148	-2.13899	0.80118
	0.22	-2.68646	1.0477	-3.13212	0.64094	-2.14222	0.80064
	0.219	-2.68768	1.0477	-3.13172	0.64094	-2.14465	0.80011
	0.218	-2.68687	1.04609	-3.13374	0.64094	-2.14869	0.80171
	0.217	-2.68768	1.04716	-3.13535	0.64094	-2.15232	0.80439
	0.216	-2.6897	1.04609	-3.13899	0.64094	-2.15475	0.80439
	0.215	-2.6901	1.04502	-3.14141	0.64094	-2.15919	0.80386
	0.214	-2.6901	1.04448	-3.14343	0.63987	-2.16081	0.80439
	0.213	-2.69091	1.04502	-3.14222	0.63987	-2.16525	0.80707
	0.212	-2.69293	1.04502	-3.14303	0.63987	-2.16646	0.80439
	0.211	-2.69455	1.04448	-3.14667	0.63987	-2.16808	0.806
	0.21	-2.69737	1.04502	-3.14707	0.63934	-2.16889	0.806
	0.209	-2.69899	1.04394	-3.14707	0.6388	-2.17091	0.806
	0.208	-2.69859	1.04287	-3.14747	0.63826	-2.17172	0.806
	0.207	-2.7002	1.04341	-3.14747	0.63773	-2.17495	0.80868
	0.206	-2.70263	1.04341	-3.14788	0.63826	-2.1802	0.80868
	0.205	-2.70586	1.04394	-3.15394	0.63934	-2.18141	0.80761
	0.204	-2.7099	1.04394	-3.15636	0.63826	-2.18424	0.81029
	0.203	-2.71152	1.04287	-3.15636	0.63773	-2.18747	0.80922
	0.202	-2.71354	1.04341	-3.15515	0.63719	-2.19071	0.81029
	0.201	-2.71556	1.04341	-3.15556	0.63666	-2.19394	0.81136
	0.2	-2.71758	1.04234	-3.15232	0.63505	-2.19515	0.80922

## Sheet: Fig. 4b
Fig. 4b
	potential	Pb SA/OSC	Pb SA/OC	OSC
	0.75	89.8645	83.9807	80.1808
	0.749	89.9844	84.0958	80.5145
	0.748	90.0871	84.353	80.5041
	0.747	90.1589	84.4238	80.5835
	0.746	90.2403	84.5568	80.9042
	0.745	90.313	84.6468	80.8778
	0.744	90.3955	84.8019	80.6703
	0.743	90.5308	84.8955	81.0974
	0.742	90.5854	85.0456	81.2214
	0.741	90.5265	85.1904	81.5563
	0.74	90.5505	85.3365	81.5718
	0.739	90.7155	85.3932	81.9219
	0.738	90.882	85.4502	81.8482
	0.737	90.9151	85.5351	81.865
	0.736	90.9699	85.7515	82.0451
	0.735	91.1127	85.8727	81.9588
	0.734	91.1134	85.9325	82.2597
	0.733	91.1883	86.0025	82.3994
	0.732	91.2903	86.0845	82.5937
	0.731	91.3044	86.2417	82.7084
	0.73	91.3069	86.352	82.6188
	0.729	91.3956	86.4096	82.7278
	0.728	91.4971	86.3598	82.9529
	0.727	91.5649	86.462	83.247
	0.726	91.6556	86.6162	83.2633
	0.725	91.7073	86.7419	83.2789
	0.724	91.7123	86.7679	83.3983
	0.723	91.7334	86.813	83.4544
	0.722	91.8092	86.9153	83.8549
	0.721	91.8647	87.062	83.765
	0.72	91.9477	87.1366	83.9379
	0.719	92.0121	87.1251	83.8544
	0.718	92.0292	87.0529	83.9009
	0.717	92.0515	87.1857	84.1896
	0.716	92.1219	87.3192	84.1653
	0.715	92.1938	87.3493	84.3885
	0.714	92.198	87.4666	84.4463
	0.713	92.2459	87.477	84.4107
	0.712	92.298	87.4477	84.5394
	0.711	92.3161	87.5032	84.6374
	0.71	92.4479	87.5937	84.7128
	0.709	92.422	87.63	84.8516
	0.708	92.4077	87.671	84.8124
	0.707	92.4893	87.6638	84.9209
	0.706	92.602	87.7166	85.0886
	0.705	92.6494	87.8263	85.0346
	0.704	92.6588	87.8357	85.2764
	0.703	92.6511	87.8567	85.2314
	0.702	92.6179	87.9702	85.492
	0.701	92.6223	88.0731	85.4647
	0.7	92.692	88.0238	85.4786
	0.699	92.7283	88.0171	85.5907
	0.698	92.8591	88.0512	85.6649
	0.697	92.8912	88.1841	85.737
	0.696	92.8909	88.2521	85.841
	0.695	92.8906	88.2636	85.7741
	0.694	92.8903	88.2167	86.166
	0.693	92.9925	88.2232	86.0131
	0.692	93.0342	88.2449	85.9535
	0.691	93.0318	88.3216	85.9475
	0.69	93.0009	88.4455	86.1406
	0.689	93.0124	88.2861	86.3581
	0.688	93.0779	88.2278	86.2751
	0.687	93.0736	88.3953	86.2961
	0.686	93.1764	88.431	86.5673
	0.685	93.2636	88.3406	86.5068
	0.684	93.2059	88.3572	86.4616
	0.683	93.2003	88.4632	86.6017
	0.682	93.1948	88.4776	86.6544
	0.681	93.251	88.5354	86.7806
	0.68	93.269	88.376	86.7199
	0.679	93.2983	88.416	86.7845
	0.678	93.2665	88.4972	86.7094
	0.677	93.271	88.5764	86.8433
	0.676	93.3576	88.5715	87.0028
	0.675	93.3838	88.4569	87.0751
	0.674	93.4561	88.5173	86.9726
	0.673	93.4465	88.4968	86.9878
	0.672	93.4261	88.449	87.0164
	0.671	93.4724	88.4526	87.2405
	0.67	93.4404	88.4833	87.1995
	0.669	93.4634	88.5358	87.2645
	0.668	93.5186	88.4473	87.1309
	0.667	93.5082	88.3712	87.2787
	0.666	93.4762	88.4298	87.3343
	0.665	93.561	88.4874	87.5511
	0.664	93.5812	88.5546	87.509
	0.663	93.5698	88.5016	87.4809
	0.662	93.6308	88.4853	87.2739
	0.661	93.6192	88.4232	87.3251
	0.66	93.6071	88.3724	87.5949
	0.659	93.6156	88.3678	87.6386
	0.658	93.6135	88.314	87.7066
	0.657	93.6413	88.3648	87.7435
	0.656	93.6889	88.3562	87.6516
	0.655	93.6664	88.3577	87.6452
	0.654	93.6244	88.2575	87.8408
	0.653	93.68	88.2695	87.7822
	0.652	93.6965	88.2674	87.8038
	0.651	93.6739	88.2321	87.9718
	0.65	93.6896	88.2165	87.8302
	0.649	93.6952	88.1681	87.7826
	0.648	93.7007	88.153	87.977
	0.647	93.7626	88.115	87.889
	0.646	93.7494	88.1057	87.9365
	0.645	93.6987	88.1101	87.8433
	0.644	93.6854	88.0594	88.0873
	0.643	93.7179	88.0546	88.0613
	0.642	93.695	87.9727	87.9998
	0.641	93.7362	87.8874	88.2125
	0.64	93.7224	87.8753	87.9996
	0.639	93.7358	88.0342	88.0926
	0.638	93.758	87.891	88.4422
	0.637	93.7261	87.767	88.2872
	0.636	93.7388	87.8713	88.138
	0.635	93.7602	87.6731	88.0744
	0.634	93.7548	87.667	88.1381
	0.633	93.7407	87.7268	88.4471
	0.632	93.7705	87.6322	88.3046
	0.631	93.7565	87.5252	88.4091
	0.63	93.6978	87.4671	88.3989
	0.629	93.7624	87.5446	88.3469
	0.628	93.7741	87.4997	88.4855
	0.627	93.7773	87.3901	88.372
	0.626	93.7192	87.394	88.3365
	0.625	93.8085	87.4668	88.3613
	0.624	93.8638	87.3449	88.4219
	0.623	93.7212	87.1676	88.5324
	0.622	93.6124	87.245	88.4469
	0.621	93.631	87.279	88.4355
	0.62	93.7104	87.1545	88.5241
	0.619	93.6512	87.0562	88.4833
	0.618	93.7978	87.0435	88.5652
	0.617	93.7659	87.0139	88.6435
	0.616	93.7253	87.0058	88.6576
	0.615	93.7269	86.9213	88.5279
	0.614	93.7794	86.7734	88.5797
	0.613	93.7478	86.7357	88.6512
	0.612	93.7664	86.7743	88.7418
	0.611	93.7432	86.7367	88.5711
	0.61	93.7195	86.627	88.6023
	0.609	93.7211	86.6785	88.7685
	0.608	93.7227	86.7136	88.6471
	0.607	93.7243	86.5679	88.6161
	0.606	93.7177	86.3714	88.7277
	0.605	93.7193	86.3217	88.83
	0.604	93.7127	86.4156	89.0164
	0.603	93.7224	86.2952	88.7616
	0.602	93.724	86.2761	88.5269
	0.601	93.6757	86.1644	88.9366
	0.6	93.6513	86.0563	88.8971
	0.599	93.6936	86.1456	88.7926
	0.598	93.6941	86.0262	88.8031
	0.597	93.7282	85.9737	88.8837
	0.596	93.7384	85.9083	88.9451
	0.595	93.699	85.8642	88.901
	0.594	93.6171	85.7649	88.879
	0.593	93.6591	85.7031	89.1098
	0.592	93.6764	85.6836	88.9299
	0.591	93.6855	85.6984	88.94
	0.59	93.6539	85.5588	88.8379
	0.589	93.6463	85.5364	88.8983
	0.588	93.6721	85.4214	88.8684
	0.587	93.632	85.4577	88.807
	0.586	93.6658	85.3158	88.9963
	0.585	93.6256	85.2385	89.1673
	0.584	93.6262	85.148	88.9202
	0.583	93.6433	85.1451	89.0367
	0.582	93.6033	85.1023	89.0644
	0.581	93.5873	85.0303	88.9105
	0.58	93.6113	84.9585	89.1013
	0.579	93.6616	84.8736	89.1156
	0.578	93.6216	84.7967	89.0244
	0.577	93.6638	84.7436	89.1214
	0.576	93.5344	84.7039	89.1049
	0.575	93.5999	84.6588	89.0884
	0.574	93.5687	84.6167	89.2372
	0.573	93.5613	84.5588	89.1645
	0.572	93.5533	84.4372	89.1352
	0.571	93.546	84.3607	89.1142
	0.57	93.5631	84.2944	89.0979
	0.569	93.5478	84.3055	89.2104
	0.568	93.5075	84.1628	89.224
	0.567	93.524	84.0886	89.0875
	0.566	93.5246	84.0729	89.165
	0.565	93.5416	84.0043	89.1913
	0.564	93.5106	83.9144	89.1452
	0.563	93.4874	83.8166	89.2816
	0.562	93.4473	83.8303	89.176
	0.561	93.4466	83.7442	89.2823
	0.56	93.4374	83.631	89.3885
	0.559	93.4929	83.5764	89.0261
	0.558	93.5337	83.471	89.2291
	0.557	93.502	83.4675	89.2844
	0.556	93.5276	83.3528	89.2048
	0.555	93.4637	83.277	89.2476
	0.554	93.4229	83.1363	89.2857
	0.553	93.4473	83.1224	89.211
	0.552	93.4637	83.0698	89.2323
	0.551	93.4314	83.0312	89.1915
	0.55	93.4314	82.9848	89.1544
	0.549	93.4643	82.886	89.2586
	0.548	93.4407	82.7887	89.2964
	0.547	93.3926	82.6913	89.181
	0.546	93.3926	82.6182	89.1898
	0.545	93.3761	82.7195	89.2065
	0.544	93.3919	82.5597	89.2811
	0.543	93.384	82.3435	89.2074
	0.542	93.4005	82.338	89.2074
	0.541	93.3689	82.2942	89.1829
	0.54	93.3617	82.2865	89.3314
	0.539	93.346	82.3109	89.3197
	0.538	93.2973	81.9379	89.2056
	0.537	93.3209	81.9615	89.1403
	0.536	93.3538	81.959	89.2386
	0.535	93.3467	81.8021	89.3166
	0.534	93.2901	81.7127	89.2151
	0.533	93.2901	81.7265	89.2116
	0.532	93.3066	81.5408	89.1666
	0.531	93.2987	81.5192	89.2687
	0.53	93.2822	81.4966	89.3177
	0.529	93.2822	81.4367	89.2168
	0.528	93.2743	81.3175	89.1926
	0.527	93.2579	81.2434	89.2658
	0.526	93.2908	81.2057	89.2701
	0.525	93.2593	81.1383	89.3916
	0.524	93.2114	81.0785	89.0776
	0.523	93.1957	81.0185	89.1703
	0.522	93.2279	80.9286	89.2432
	0.521	93.2372	80.7943	89.179
	0.52	93.1823	80.6526	89.2192
	0.519	93.1344	80.6228	89.244
	0.518	93.1014	80.5332	89.0995
	0.517	93.092	80.4884	89.1842
	0.516	93.1312	80.4436	89.1201
	0.515	93.1807	80.3765	89.2166
	0.514	93.1501	80.2871	89.1244
	0.513	93.1109	80.1528	89.1526
	0.512	93.0457	80.108	89.237
	0.511	93.0362	80.1009	89.1655
	0.51	93.0841	79.9892	89.2097
	0.509	93.0589	79.8696	89.1579
	0.508	93.0903	79.848	89.1664
	0.507	93.0816	79.7443	89.1588
	0.506	93.0974	79.6634	89.1027
	0.505	93.0808	79.536	89.1911
	0.504	93.0808	79.5066	89.0995
	0.503	93.0643	79.4252	89.1716
	0.502	93.073	79.3659	89.092
	0.501	93.0415	79.2846	89.0359
	0.5	93.0005	79.1724	88.9991
	0.499	92.9918	79.1423	89.2588
	0.498	92.9831	79.0902	89.2518
	0.497	93.0398	79.0017	89.1253
	0.496	93.0084	78.9279	88.9737
	0.495	93.0162	78.8384	89.0372
	0.494	92.9604	78.726	89.1414
	0.493	92.9272	78.697	89.0545
	0.492	92.9272	78.6075	89.031
	0.491	92.9332	78.4805	88.9721
	0.49	92.9498	78.4185	89.0514
	0.489	92.9411	78.404	88.9721
	0.488	92.9254	78.3071	89.0353
	0.487	92.942	78.1942	89.0396
	0.486	92.9438	78.1406	88.9765
	0.485	92.8809	78.0564	88.9765
	0.484	92.7742	78.0669	88.9852
	0.483	92.8125	78.0053	89.0526
	0.482	92.8606	77.7275	88.9383
	0.481	92.8528	77.6898	88.8384
	0.48	92.8204	77.6359	88.9295
	0.479	92.8037	77.5533	89.0569
	0.478	92.7959	77.5174	88.9383
	0.477	92.8047	77.4511	88.9104
	0.476	92.7723	77.3919	88.9193
	0.475	92.7468	77.3226	88.9164
	0.474	92.728	77.1668	88.8724
	0.473	92.8194	77.0678	88.8652
	0.472	92.7232	77.0323	88.8535
	0.471	92.7065	77.0226	88.8418
	0.47	92.7232	76.7986	88.858
	0.469	92.6996	76.8151	88.8023
	0.468	92.6494	76.7444	88.7628
	0.467	92.6494	76.6169	88.9296
	0.466	92.6563	76.5387	88.8435
	0.465	92.6552	76.4964	88.7763
	0.464	92.6641	76.4708	88.7763
	0.463	92.6317	76.2984	88.7368
	0.462	92.6238	76.2087	88.709
	0.461	92.6081	76.1049	88.7601
	0.46	92.5913	76.0502	88.9819
	0.459	92.5745	76.018	88.7826
	0.458	92.5745	75.9312	88.6042
	0.457	92.5667	75.7657	88.8264
	0.456	92.5353	75.6899	88.662
	0.455	92.5185	75.7038	88.5391
	0.454	92.477	75.6241	88.6018
	0.453	92.5241	75.4995	88.6412
	0.452	92.5342	75.4541	88.7362
	0.451	92.4692	75.2539	88.5461
	0.45	92.4781	75.0642	88.7317
	0.449	92.4378	75.2198	88.7452
	0.448	92.4209	75.2229	88.5809
	0.447	92.4198	75.0124	88.5578
	0.446	92.4445	74.8121	88.6202
	0.445	92.4041	74.8881	88.6456
	0.444	92.4041	74.7813	88.4837
	0.443	92.3715	74.6916	88.641
	0.442	92.3378	74.5881	88.5277
	0.441	92.3547	74.4915	88.5277
	0.44	92.3221	74.4124	88.5924
	0.439	92.339	74.347	88.3635
	0.438	92.3155	74.2856	88.5046
	0.437	92.3088	74.1687	88.5532
	0.436	92.2606	74.0899	88.574
	0.435	92.2709	74.0179	88.327
	0.434	92.2046	73.9215	88.4956
	0.433	92.1852	73.8318	88.5071
	0.432	92.2256	73.7667	88.4772
	0.431	92.2347	73.6414	88.4035
	0.43	92.1513	73.5541	88.3481
	0.429	92.1996	73.6279	88.5372
	0.428	92.1996	73.426	88.4407
	0.427	92.167	73.4103	88.2839
	0.426	92.15	73.271	88.3394
	0.425	92.15	73.2957	88.3786
	0.424	92.1343	73.1139	88.4708
	0.423	92.1187	73.0669	88.3423
	0.422	92.1108	72.937	88.3375
	0.421	92.0952	72.8205	88.3032
	0.42	92.0534	72.7756	88.2689
	0.419	92.0364	72.6809	88.4801
	0.418	92.0442	72.6427	88.494
	0.417	92.0704	72.6143	88.21
	0.416	91.9894	72.4613	88.249
	0.415	92.0207	72.398	88.3707
	0.414	92.0129	72.3581	88.1205
	0.413	91.9894	72.1968	88.288
	0.412	91.9489	72.0871	88.3251
	0.411	91.8808	72.0408	88.2796
	0.41	91.9867	71.9325	88.2617
	0.409	91.9646	71.8755	88.3762
	0.408	91.8992	71.824	88.2081
	0.407	91.8914	71.7208	88.1644
	0.406	91.8928	71.5803	88.2403
	0.405	91.868	71.5287	88.1838
	0.404	91.8758	71.5156	88.1951
	0.403	91.868	71.3871	88.1773
	0.402	91.8353	71.3347	88.2047
	0.401	91.8026	71.2693	88.2095
	0.4	91.7948	71.1532	88.1757
	0.399	91.7855	71.0189	88.2528
	0.398	91.8104	71.0633	88.2351
	0.397	91.7963	70.8828	88.1789
	0.396	91.7728	70.8054	88.2476
	0.395	91.7509	70.7029	88.1852
	0.394	91.6748	70.6899	88.1293
	0.393	91.6997	70.549	87.8279
	0.392	91.6919	70.5169	88.1676
	0.391	91.6685	70.4972	88.0958
	0.39	91.6778	70.3555	88.0943
	0.389	91.6202	70.2719	88.1214
	0.388	91.6358	70.1433	88.1151
	0.387	91.6358	70.066	88.0657
	0.386	91.586	70.0661	88.0705
	0.385	91.5922	70.092	88.1135
	0.384	91.6094	69.8029	88.1183
	0.383	91.5673	69.7193	88.2356
	0.382	91.5595	69.6481	88.0979
	0.381	91.5953	69.6545	87.952
	0.38	91.558	69.5971	87.9852
	0.379	91.4661	69.5466	88.0503
	0.378	91.48	69.3667	88.1138
	0.377	91.5377	69.2634	87.9507
	0.376	91.5143	69.2254	88.1502
	0.375	91.5004	69.129	88.0365
	0.374	91.4444	69.0193	88.2555
	0.373	91.4272	69.0066	88.136
	0.372	91.435	68.9553	88.0605
	0.371	91.4117	68.8463	88.0433
	0.37	91.3867	68.7227	88.0029
	0.369	91.4084	68.7238	87.9056
	0.368	91.3834	68.6484	87.8837
	0.367	91.3851	68.442	88.0658
	0.366	91.3523	68.4808	88.0644
	0.365	91.3084	68.3982	87.9566
	0.364	91.3662	68.3019	88.0739
	0.363	91.3351	68.2907	88.0398
	0.362	91.3618	68.1107	87.8961
	0.361	91.2902	68.058	87.9493
	0.36	91.2575	67.9741	88.1131
	0.359	91.2497	67.9554	88.0743
	0.358	91.2669	67.8669	88.0465
	0.357	91.2265	67.738	87.96
	0.356	91.2015	67.7194	87.9324
	0.355	91.2187	67.6249	87.9372
	0.354	91.211	67.5287	87.8256
	0.353	91.1437	67.4325	88.0114
	0.352	91.1765	67.3608	88.0996
	0.351	91.1782	67.3035	88.029
	0.35	91.1455	67.2216	87.986
	0.349	91.161	67.1315	87.9324
	0.348	91.1472	67.0536	87.9371
	0.347	91.0799	66.9757	87.9359
	0.346	91.1222	66.9596	87.8515
	0.345	91.0567	66.839	87.9929
	0.344	91.0627	66.7221	87.9241
	0.343	91.0895	66.6173	87.9703
	0.342	91.0585	66.5747	87.9904
	0.341	91.0085	66.5002	87.9312
	0.34	91.0699	66.5002	87.904
	0.339	91.0331	66.4186	88.0383
	0.338	90.9349	66.2893	87.8028
	0.337	90.9581	66.2381	87.9112
	0.336	90.9485	66.1478	87.9101
	0.335	90.9408	66.1297	87.8879
	0.334	90.9312	66.0633	87.773
	0.333	90.9485	65.997	87.8657
	0.332	90.9195	65.8438	87.6994
	0.331	90.8541	65.7776	87.7931
	0.33	90.8637	65.7385	87.8342
	0.329	90.8232	65.6663	87.9359
	0.328	90.8386	65.5972	87.7235
	0.327	90.8405	65.5342	87.7541
	0.326	90.8251	65.4559	87.8416
	0.325	90.7924	65.3596	87.8045
	0.324	90.804	65.2872	87.8662
	0.323	90.7482	65.2172	88.0076
	0.322	90.7155	65.1685	87.8328
	0.321	90.6885	65.0958	87.8536
	0.32	90.7039	65.0053	87.8573
	0.319	90.7386	64.9325	87.7742
	0.318	90.7252	64.8968	87.7686
	0.317	90.6984	64.8434	87.7573
	0.316	90.6081	64.747	87.7319
	0.315	90.606	64.6624	87.7056
	0.314	90.6137	64.5777	87.8578
	0.313	90.606	64.5364	87.8258
	0.312	90.5559	64.4557	87.8351
	0.311	90.5462	64.3652	87.6873
	0.31	90.5713	64.32	87.9039
	0.309	90.5462	64.2353	87.6202
	0.308	90.5442	64.117	87.655
	0.307	90.5442	64.0775	87.5888
	0.306	90.5114	64.1037	87.6952
	0.305	90.5037	63.9824	87.9494
	0.304	90.4884	63.8234	87.7523
	0.303	90.4981	63.8117	87.5761
	0.302	90.4654	63.7885	87.4948
	0.301	90.4598	63.6702	87.4852
	0.3	90.4062	63.5914	87.7163

## Sheet: Fig. 4c
Fig. 4c
		Pb SA/OSC		fitting	Pb SA/OC		fitiing		OSC		fitting
	-2.18339	0.83464	-2.18339	0.835	-0.88033	0.76545	-0.88033	0.763	-1.24953	0.78517	-1.24953	0.781
	-2.18184	0.83457	-2.1642	0.834	-0.87919	0.76538	-0.86072	0.762	-1.24841	0.78509	-1.23171	0.78
	-2.1803	0.83449	-2.1425	0.833	-0.87804	0.76531	-0.84002	0.761	-1.24729	0.78501	-1.21235	0.779
	-2.17875	0.83442	-2.12435	0.832	-0.87689	0.76524	-0.82122	0.76	-1.24617	0.78493	-1.19542	0.778
	-2.1772	0.83434	-2.10815	0.831	-0.87574	0.76517	-0.80278	0.759	-1.24505	0.78485	-1.1778	0.777
	-2.17566	0.83426	-2.09077	0.83	-0.8746	0.7651	-0.78401	0.758	-1.24393	0.78477	-1.15792	0.776
	-2.17411	0.83419	-2.07067	0.829	-0.87345	0.76503	-0.76434	0.757	-1.24281	0.78469	-1.13941	0.775
	-2.17256	0.83411	-2.05145	0.828	-0.8723	0.76495	-0.74449	0.756	-1.24169	0.78461	-1.12296	0.774
	-2.17102	0.83404	-2.03099	0.827	-0.87116	0.76488	-0.72628	0.755	-1.24057	0.78453	-1.10447	0.773
	-2.16947	0.83396	-2.01047	0.826	-0.87001	0.76481	-0.70785	0.754	-1.23945	0.78445	-1.08545	0.772
	-2.16793	0.83389	-1.9918	0.825	-0.86886	0.76474	-0.6887	0.753	-1.23833	0.78437	-1.06776	0.771
	-2.16638	0.83381	-1.9721	0.824	-0.86772	0.76467	-0.66867	0.752	-1.23721	0.78429	-1.04899	0.77
	-2.16483	0.83373	-1.95197	0.823	-0.86657	0.7646	-0.65114	0.751	-1.23609	0.78421	-1.03316	0.769
	-2.16329	0.83366	-1.93231	0.822	-0.86542	0.76453	-0.6337	0.75	-1.23497	0.78414	-1.01784	0.768
	-2.16174	0.83358	-1.91271	0.821	-0.86428	0.76446	-0.61539	0.749	-1.23385	0.78406	-0.99678	0.767
	-2.16019	0.83351	-1.89134	0.82	-0.86313	0.76439	-0.59609	0.748	-1.23273	0.78398	-0.98008	0.766
	-2.15865	0.83343	-1.87061	0.819	-0.86198	0.76432	-0.57835	0.747	-1.23161	0.7839	-0.9649	0.765
	-2.1571	0.83335	-1.85081	0.818	-0.86083	0.76425	-0.5601	0.746	-1.23049	0.78382	-0.94693	0.764
	-2.15556	0.83328	-1.82992	0.817	-0.85969	0.76418	-0.54244	0.745	-1.22937	0.78374	-0.92872	0.763
	-2.15401	0.8332	-1.80936	0.816	-0.85854	0.7641	-0.52413	0.744	-1.22825	0.78366	-0.91375	0.762
	-2.15246	0.83313	-1.78884	0.815	-0.85739	0.76403	-0.50659	0.743	-1.22713	0.78358	-0.8963	0.761
	-2.15092	0.83305	-1.76811	0.814	-0.85625	0.76396	-0.48865	0.742	-1.226	0.7835	-0.88026	0.76
	-2.14937	0.83298	-1.74777	0.813	-0.8551	0.76389	-0.4707	0.741	-1.22488	0.78342	-0.86317	0.759
	-2.14782	0.8329	-1.72706	0.812	-0.85395	0.76382	-0.45295	0.74	-1.22376	0.78334	-0.84665	0.758
	-2.14628	0.83282	-1.7058	0.811	-0.85281	0.76375	-0.43606	0.739	-1.22264	0.78326	-0.83139	0.757
	-2.14473	0.83275	-1.68343	0.81	-0.85166	0.76368	-0.41915	0.738	-1.22152	0.78318	-0.81659	0.756
	-2.14318	0.83267	-1.66281	0.809	-0.85051	0.76361	-0.40237	0.737	-1.2204	0.7831	-0.79911	0.755
	-2.14164	0.8326	-1.64205	0.808	-0.84937	0.76354	-0.38463	0.736	-1.21928	0.78303	-0.78522	0.754
	-2.14009	0.83252	-1.62082	0.807	-0.84822	0.76347	-0.36739	0.735	-1.21816	0.78295	-0.76685	0.753
	-2.13855	0.83245	-1.59941	0.806	-0.84707	0.7634	-0.35076	0.734	-1.21704	0.78287	-0.75286	0.752
	-2.137	0.83237	-1.57789	0.805	-0.84592	0.76332	-0.33442	0.733	-1.21592	0.78279	-0.73834	0.751
	-2.13545	0.83229	-1.55649	0.804	-0.84478	0.76325	-0.31792	0.732	-1.2148	0.78271	-0.72243	0.75
	-2.13391	0.83222	-1.53493	0.803	-0.84363	0.76318	-0.30058	0.731	-1.21368	0.78263	-0.70557	0.749
	-2.13236	0.83214	-1.51468	0.802	-0.84248	0.76311	-0.28409	0.73	-1.21256	0.78255	-0.69202	0.748
	-2.13081	0.83207	-1.4944	0.801	-0.84134	0.76304	-0.26812	0.729	-1.21144	0.78247	-0.67773	0.747
	-2.12927	0.83199	-1.47314	0.8	-0.84019	0.76297	-0.25329	0.728	-1.21032	0.78239	-0.66118	0.746
	-2.12772	0.83192	-1.45298	0.799	-0.83904	0.7629	-0.23714	0.727	-1.2092	0.78231	-0.64819	0.745
	-2.12617	0.83184	-1.43094	0.798	-0.8379	0.76283	-0.22036	0.726	-1.20808	0.78223	-0.63703	0.744
	-2.12463	0.83176	-1.40893	0.797	-0.83675	0.76276	-0.20384	0.725	-1.20696	0.78215	-0.61997	0.743
	-2.12308	0.83169	-1.38796	0.796	-0.8356	0.76269	-0.18839	0.724	-1.20584	0.78207	-0.60556	0.742
	-2.12154	0.83161	-1.36759	0.795	-0.83445	0.76262	-0.17302	0.723	-1.20472	0.782	-0.58922	0.741
	-2.11999	0.83154	-1.34681	0.794	-0.83331	0.76255	-0.15728	0.722	-1.2036	0.78192	-0.57626	0.74
	-2.11844	0.83146	-1.3259	0.793	-0.83216	0.76247	-0.14095	0.721	-1.20248	0.78184	-0.56009	0.739
	-2.1169	0.83139	-1.30534	0.792	-0.83101	0.7624	-0.12539	0.72	-1.20136	0.78176	-0.54843	0.738
	-2.11535	0.83131	-1.28472	0.791	-0.82987	0.76233	-0.11108	0.719	-1.20024	0.78168	-0.53595	0.737
	-2.1138	0.83123	-1.26411	0.79	-0.82872	0.76226	-0.09742	0.718	-1.19912	0.7816	-0.52171	0.736
	-2.11226	0.83116	-1.24345	0.789	-0.82757	0.76219	-0.08129	0.717	-1.198	0.78152	-0.5108	0.735
	-2.11071	0.83108	-1.22402	0.788	-0.82643	0.76212	-0.06566	0.716	-1.19688	0.78144	-0.4954	0.734
	-2.10917	0.83101	-1.20255	0.787	-0.82528	0.76205	-0.05088	0.715	-1.19576	0.78136	-0.48248	0.733
	-2.10762	0.83093	-1.18227	0.786	-0.82413	0.76198	-0.03526	0.714	-1.19464	0.78128	-0.46873	0.732
	-2.10607	0.83085	-1.16149	0.785	-0.82299	0.76191	-0.02085	0.713	-1.19352	0.7812	-0.45602	0.731
	-2.10453	0.83078	-1.14038	0.784	-0.82184	0.76184	-0.0074	0.712	-1.19239	0.78112	-0.44518	0.73
	-2.10298	0.8307	-1.12086	0.783	-0.82069	0.76177	0.00719	0.711	-1.19127	0.78104	-0.43295	0.729
	-2.10143	0.83063	-1.10088	0.782	-0.81954	0.7617	0.02232	0.71	-1.19015	0.78097	-0.41924	0.728
	-2.09989	0.83055	-1.08113	0.781	-0.8184	0.76162	0.03661	0.709	-1.18903	0.78089	-0.40499	0.727
	-2.09834	0.83048	-1.06103	0.78	-0.81725	0.76155	0.05054	0.708	-1.18791	0.78081	-0.39385	0.726
	-2.09679	0.8304	-1.04067	0.779	-0.8161	0.76148	0.06422	0.707	-1.18679	0.78073	-0.38291	0.725
	-2.09525	0.83032	-1.02011	0.778	-0.81496	0.76141	0.07828	0.706	-1.18567	0.78065	-0.37104	0.724
	-2.0937	0.83025	-1.00093	0.777	-0.81381	0.76134	0.09297	0.705	-1.18455	0.78057	-0.36001	0.723
	-2.09216	0.83017	-0.98104	0.776	-0.81266	0.76127	0.10647	0.704	-1.18343	0.78049	-0.34502	0.722
	-2.09061	0.8301	-0.96151	0.775	-0.81152	0.7612	0.11975	0.703	-1.18231	0.78041	-0.33547	0.721
	-2.08906	0.83002	-0.94141	0.774	-0.81037	0.76113	0.13445	0.702	-1.18119	0.78033	-0.32324	0.72
	-2.08752	0.82995	-0.92128	0.773	-0.80922	0.76106	0.14892	0.701	-1.18007	0.78025	-0.31355	0.719
	-2.08597	0.82987	-0.90157	0.772	-0.80808	0.76099	0.16118	0.7	-1.17895	0.78017	-0.30299	0.718
	-2.08442	0.82979	-0.88225	0.771	-0.80693	0.76092	0.17393	0.699	-1.17783	0.78009	-0.28991	0.717
	-2.08288	0.82972	-0.86331	0.77	-0.80578	0.76084	0.18742	0.698	-1.17671	0.78001	-0.2804	0.716
	-2.08133	0.82964	-0.84436	0.769	-0.80463	0.76077	0.2018	0.697	-1.17559	0.77993	-0.26828	0.715
	-2.07978	0.82957	-0.82544	0.768	-0.80349	0.7607	0.21543	0.696	-1.17447	0.77986	-0.2581	0.714
	-2.07824	0.82949	-0.80588	0.767	-0.80234	0.76063	0.22817	0.695	-1.17335	0.77978	-0.24874	0.713
	-2.07669	0.82942	-0.78612	0.766	-0.80119	0.76056	0.2402	0.694	-1.17223	0.7797	-0.23765	0.712
	-2.07515	0.82934	-0.76713	0.765	-0.80005	0.76049	0.25274	0.693	-1.17111	0.77962	-0.22737	0.711
	-2.0736	0.82926	-0.74945	0.764	-0.7989	0.76042	0.26546	0.692	-1.16999	0.77954	-0.2171	0.71
	-2.07205	0.82919	-0.73095	0.763	-0.79775	0.76035			-1.16887	0.77946	-0.20622	0.709
	-2.07051	0.82911	-0.712	0.762	-0.79661	0.76028			-1.16775	0.77938	-0.19747	0.708
	-2.06896	0.82904	-0.69348	0.761	-0.79546	0.76021			-1.16663	0.7793	-0.18746	0.707
	-2.06741	0.82896	-0.6746	0.76	-0.79431	0.76014			-1.16551	0.77922	-0.17685	0.706
	-2.06587	0.82888	-0.6569	0.759	-0.79317	0.76007			-1.16439	0.77914	-0.16889	0.705
	-2.06432	0.82881	-0.6386	0.758	-0.79202	0.75999			-1.16327	0.77906	-0.15757	0.704
	-2.06278	0.82873			-0.79087	0.75992			-1.16215	0.77898	-0.14968	0.703
	-2.06123	0.82866			-0.78972	0.75985			-1.16103	0.7789	-0.13826	0.702
	-2.05968	0.82858			-0.78858	0.75978			-1.15991	0.77883	-0.13032	0.701
	-2.05814	0.82851			-0.78743	0.75971			-1.15878	0.77875
	-2.05659	0.82843			-0.78628	0.75964			-1.15766	0.77867
	-2.05504	0.82835			-0.78514	0.75957			-1.15654	0.77859
	-2.0535	0.82828			-0.78399	0.7595			-1.15542	0.77851
	-2.05195	0.8282			-0.78284	0.75943			-1.1543	0.77843
	-2.0504	0.82813			-0.7817	0.75936			-1.15318	0.77835
	-2.04886	0.82805			-0.78055	0.75929			-1.15206	0.77827
	-2.04731	0.82798			-0.7794	0.75922			-1.15094	0.77819
	-2.04577	0.8279			-0.77825	0.75914			-1.14982	0.77811
	-2.04422	0.82782			-0.77711	0.75907			-1.1487	0.77803
	-2.04267	0.82775			-0.77596	0.759			-1.14758	0.77795
	-2.04113	0.82767			-0.77481	0.75893			-1.14646	0.77787
	-2.03958	0.8276			-0.77367	0.75886			-1.14534	0.7778
	-2.03803	0.82752			-0.77252	0.75879			-1.14422	0.77772
	-2.03649	0.82745			-0.77137	0.75872			-1.1431	0.77764
	-2.03494	0.82737			-0.77023	0.75865			-1.14198	0.77756
	-2.03339	0.82729			-0.76908	0.75858			-1.14086	0.77748
	-2.03185	0.82722			-0.76793	0.75851			-1.13974	0.7774
	-2.0303	0.82714			-0.76679	0.75844			-1.13862	0.77732
	-2.02876	0.82707			-0.76564	0.75836			-1.1375	0.77724
	-2.02721	0.82699			-0.76449	0.75829			-1.13638	0.77716
	-2.02566	0.82692			-0.76334	0.75822			-1.13526	0.77708
	-2.02412	0.82684			-0.7622	0.75815			-1.13414	0.777
	-2.02257	0.82676			-0.76105	0.75808			-1.13302	0.77692
	-2.02102	0.82669			-0.7599	0.75801			-1.1319	0.77684
	-2.01948	0.82661			-0.75876	0.75794			-1.13078	0.77677
	-2.01793	0.82654			-0.75761	0.75787			-1.12966	0.77669
	-2.01638	0.82646			-0.75646	0.7578			-1.12854	0.77661
	-2.01484	0.82638			-0.75532	0.75773			-1.12742	0.77653
	-2.01329	0.82631			-0.75417	0.75766			-1.12629	0.77645
	-2.01175	0.82623			-0.75302	0.75759			-1.12517	0.77637
	-2.0102	0.82616			-0.75188	0.75751			-1.12405	0.77629
	-2.00865	0.82608			-0.75073	0.75744			-1.12293	0.77621
	-2.00711	0.82601			-0.74958	0.75737			-1.12181	0.77613
	-2.00556	0.82593			-0.74843	0.7573			-1.12069	0.77605
	-2.00401	0.82585			-0.74729	0.75723			-1.11957	0.77597
	-2.00247	0.82578			-0.74614	0.75716			-1.11845	0.77589
	-2.00092	0.8257			-0.74499	0.75709			-1.11733	0.77581
	-1.99938	0.82563			-0.74385	0.75702			-1.11621	0.77573
	-1.99783	0.82555			-0.7427	0.75695			-1.11509	0.77566
	-1.99628	0.82548			-0.74155	0.75688			-1.11397	0.77558
	-1.99474	0.8254			-0.74041	0.75681			-1.11285	0.7755
	-1.99319	0.82532			-0.73926	0.75673			-1.11173	0.77542
	-1.99164	0.82525			-0.73811	0.75666			-1.11061	0.77534
	-1.9901	0.82517			-0.73696	0.75659			-1.10949	0.77526
	-1.98855	0.8251			-0.73582	0.75652			-1.10837	0.77518
	-1.987	0.82502			-0.73467	0.75645			-1.10725	0.7751
	-1.98546	0.82495			-0.73352	0.75638			-1.10613	0.77502
	-1.98391	0.82487			-0.73238	0.75631			-1.10501	0.77494
	-1.98237	0.82479			-0.73123	0.75624			-1.10389	0.77486
	-1.98082	0.82472			-0.73008	0.75617			-1.10277	0.77478
	-1.97927	0.82464			-0.72894	0.7561			-1.10165	0.7747
	-1.97773	0.82457			-0.72779	0.75603			-1.10053	0.77463
	-1.97618	0.82449			-0.72664	0.75596			-1.09941	0.77455
	-1.97463	0.82442			-0.7255	0.75588			-1.09829	0.77447
	-1.97309	0.82434			-0.72435	0.75581			-1.09717	0.77439
	-1.97154	0.82426			-0.7232	0.75574			-1.09605	0.77431
	-1.96999	0.82419			-0.72205	0.75567			-1.09493	0.77423
	-1.96845	0.82411			-0.72091	0.7556			-1.09381	0.77415
	-1.9669	0.82404			-0.71976	0.75553			-1.09268	0.77407
	-1.96536	0.82396			-0.71861	0.75546			-1.09156	0.77399
	-1.96381	0.82388			-0.71747	0.75539			-1.09044	0.77391
	-1.96226	0.82381			-0.71632	0.75532			-1.08932	0.77383
	-1.96072	0.82373			-0.71517	0.75525			-1.0882	0.77375
	-1.95917	0.82366			-0.71403	0.75518			-1.08708	0.77367
	-1.95762	0.82358			-0.71288	0.75511			-1.08596	0.7736
	-1.95608	0.82351			-0.71173	0.75503			-1.08484	0.77352
	-1.95453	0.82343			-0.71059	0.75496			-1.08372	0.77344
	-1.95299	0.82335			-0.70944	0.75489			-1.0826	0.77336
	-1.95144	0.82328			-0.70829	0.75482			-1.08148	0.77328
	-1.94989	0.8232			-0.70714	0.75475			-1.08036	0.7732
	-1.94835	0.82313			-0.706	0.75468			-1.07924	0.77312
	-1.9468	0.82305			-0.70485	0.75461			-1.07812	0.77304
	-1.94525	0.82298			-0.7037	0.75454			-1.077	0.77296
	-1.94371	0.8229			-0.70256	0.75447			-1.07588	0.77288
	-1.94216	0.82282			-0.70141	0.7544			-1.07476	0.7728
	-1.94061	0.82275			-0.70026	0.75433			-1.07364	0.77272
	-1.93907	0.82267			-0.69912	0.75425			-1.07252	0.77264
	-1.93752	0.8226			-0.69797	0.75418			-1.0714	0.77256
	-1.93598	0.82252			-0.69682	0.75411			-1.07028	0.77249
	-1.93443	0.82245			-0.69568	0.75404			-1.06916	0.77241
	-1.93288	0.82237			-0.69453	0.75397			-1.06804	0.77233
	-1.93134	0.82229			-0.69338	0.7539			-1.06692	0.77225
	-1.92979	0.82222			-0.69223	0.75383			-1.0658	0.77217
	-1.92824	0.82214			-0.69109	0.75376			-1.06468	0.77209
	-1.9267	0.82207			-0.68994	0.75369			-1.06356	0.77201
	-1.92515	0.82199			-0.68879	0.75362			-1.06244	0.77193
	-1.9236	0.82191			-0.68765	0.75355			-1.06132	0.77185
	-1.92206	0.82184			-0.6865	0.75348			-1.0602	0.77177
	-1.92051	0.82176			-0.68535	0.7534			-1.05907	0.77169
	-1.91897	0.82169			-0.68421	0.75333			-1.05795	0.77161
	-1.91742	0.82161			-0.68306	0.75326			-1.05683	0.77153
	-1.91587	0.82154			-0.68191	0.75319			-1.05571	0.77146
	-1.91433	0.82146			-0.68076	0.75312			-1.05459	0.77138
	-1.91278	0.82138			-0.67962	0.75305			-1.05347	0.7713
	-1.91123	0.82131			-0.67847	0.75298			-1.05235	0.77122
	-1.90969	0.82123			-0.67732	0.75291			-1.05123	0.77114
	-1.90814	0.82116			-0.67618	0.75284			-1.05011	0.77106
	-1.9066	0.82108			-0.67503	0.75277			-1.04899	0.77098
	-1.90505	0.82101			-0.67388	0.7527			-1.04787	0.7709
	-1.9035	0.82093			-0.67274	0.75263			-1.04675	0.77082
	-1.90196	0.82085			-0.67159	0.75255			-1.04563	0.77074
	-1.90041	0.82078			-0.67044	0.75248			-1.04451	0.77066
	-1.89886	0.8207			-0.6693	0.75241			-1.04339	0.77058
	-1.89732	0.82063			-0.66815	0.75234			-1.04227	0.7705
	-1.89577	0.82055			-0.667	0.75227			-1.04115	0.77043
	-1.89422	0.82048			-0.66585	0.7522			-1.04003	0.77035
	-1.89268	0.8204			-0.66471	0.75213			-1.03891	0.77027
	-1.89113	0.82032			-0.66356	0.75206			-1.03779	0.77019
	-1.88959	0.82025			-0.66241	0.75199			-1.03667	0.77011
	-1.88804	0.82017			-0.66127	0.75192			-1.03555	0.77003
	-1.88649	0.8201			-0.66012	0.75185			-1.03443	0.76995
	-1.88495	0.82002			-0.65897	0.75177			-1.03331	0.76987
	-1.8834	0.81995			-0.65783	0.7517			-1.03219	0.76979
	-1.88185	0.81987			-0.65668	0.75163			-1.03107	0.76971
	-1.88031	0.81979			-0.65553	0.75156			-1.02995	0.76963
	-1.87876	0.81972			-0.65439	0.75149			-1.02883	0.76955
	-1.87721	0.81964			-0.65324	0.75142			-1.02771	0.76947
	-1.87567	0.81957			-0.65209	0.75135			-1.02659	0.76939
	-1.87412	0.81949			-0.65094	0.75128			-1.02546	0.76932
	-1.87258	0.81941			-0.6498	0.75121			-1.02434	0.76924
	-1.87103	0.81934			-0.64865	0.75114			-1.02322	0.76916
	-1.86948	0.81926			-0.6475	0.75107			-1.0221	0.76908
	-1.86794	0.81919			-0.64636	0.751			-1.02098	0.769
	-1.86639	0.81911			-0.64521	0.75092			-1.01986	0.76892
	-1.86484	0.81904			-0.64406	0.75085			-1.01874	0.76884
	-1.8633	0.81896			-0.64292	0.75078			-1.01762	0.76876
	-1.86175	0.81888			-0.64177	0.75071			-1.0165	0.76868
	-1.86021	0.81881			-0.64062	0.75064			-1.01538	0.7686
	-1.85866	0.81873			-0.63948	0.75057			-1.01426	0.76852
	-1.85711	0.81866			-0.63833	0.7505			-1.01314	0.76844
	-1.85557	0.81858			-0.63718	0.75043			-1.01202	0.76836
	-1.85402	0.81851			-0.63603	0.75036			-1.0109	0.76829
	-1.85247	0.81843			-0.63489	0.75029			-1.00978	0.76821
	-1.85093	0.81835			-0.63374	0.75022			-1.00866	0.76813
	-1.84938	0.81828			-0.63259	0.75014			-1.00754	0.76805
	-1.84783	0.8182			-0.63145	0.75007			-1.00642	0.76797
	-1.84629	0.81813			-0.6303	0.75			-1.0053	0.76789
	-1.84474	0.81805			-0.62915	0.74993			-1.00418	0.76781
	-1.8432	0.81798			-0.62801	0.74986			-1.00306	0.76773
	-1.84165	0.8179			-0.62686	0.74979			-1.00194	0.76765
	-1.8401	0.81782			-0.62571	0.74972			-1.00082	0.76757
	-1.83856	0.81775			-0.62456	0.74965			-0.9997	0.76749
	-1.83701	0.81767			-0.62342	0.74958			-0.99858	0.76741
	-1.83546	0.8176			-0.62227	0.74951			-0.99746	0.76733
	-1.83392	0.81752			-0.62112	0.74944			-0.99634	0.76726
	-1.83237	0.81745			-0.61998	0.74937			-0.99522	0.76718
	-1.83082	0.81737			-0.61883	0.74929			-0.9941	0.7671
	-1.82928	0.81729			-0.61768	0.74922			-0.99298	0.76702
	-1.82773	0.81722			-0.61654	0.74915			-0.99185	0.76694
	-1.82619	0.81714			-0.61539	0.74908			-0.99073	0.76686
	-1.82464	0.81707			-0.61424	0.74901			-0.98961	0.76678
	-1.82309	0.81699			-0.6131	0.74894			-0.98849	0.7667
	-1.82155	0.81691			-0.61195	0.74887			-0.98737	0.76662
	-1.82	0.81684			-0.6108	0.7488			-0.98625	0.76654
	-1.81845	0.81676			-0.60965	0.74873			-0.98513	0.76646
	-1.81691	0.81669			-0.60851	0.74866			-0.98401	0.76638
	-1.81536	0.81661			-0.60736	0.74859			-0.98289	0.7663
	-1.81381	0.81654			-0.60621	0.74852			-0.98177	0.76623
	-1.81227	0.81646			-0.60507	0.74844			-0.98065	0.76615
	-1.81072	0.81638			-0.60392	0.74837			-0.97953	0.76607
	-1.80918	0.81631			-0.60277	0.7483			-0.97841	0.76599
	-1.80763	0.81623			-0.60163	0.74823			-0.97729	0.76591
	-1.80608	0.81616			-0.60048	0.74816			-0.97617	0.76583
	-1.80454	0.81608			-0.59933	0.74809			-0.97505	0.76575
	-1.80299	0.81601			-0.59819	0.74802			-0.97393	0.76567
	-1.80144	0.81593			-0.59704	0.74795			-0.97281	0.76559
	-1.7999	0.81585			-0.59589	0.74788			-0.97169	0.76551
	-1.79835	0.81578			-0.59474	0.74781			-0.97057	0.76543
	-1.79681	0.8157			-0.5936	0.74774			-0.96945	0.76535
	-1.79526	0.81563			-0.59245	0.74766			-0.96833	0.76527
	-1.79371	0.81555			-0.5913	0.74759			-0.96721	0.76519
	-1.79217	0.81548			-0.59016	0.74752			-0.96609	0.76512
	-1.79062	0.8154			-0.58901	0.74745			-0.96497	0.76504
	-1.78907	0.81532			-0.58786	0.74738			-0.96385	0.76496
	-1.78753	0.81525			-0.58672	0.74731			-0.96273	0.76488
	-1.78598	0.81517			-0.58557	0.74724			-0.96161	0.7648
	-1.78443	0.8151			-0.58442	0.74717			-0.96049	0.76472
	-1.78289	0.81502			-0.58327	0.7471			-0.95937	0.76464
	-1.78134	0.81494			-0.58213	0.74703			-0.95824	0.76456
	-1.7798	0.81487			-0.58098	0.74696			-0.95712	0.76448
	-1.77825	0.81479			-0.57983	0.74689			-0.956	0.7644
	-1.7767	0.81472			-0.57869	0.74681			-0.95488	0.76432
	-1.77516	0.81464			-0.57754	0.74674			-0.95376	0.76424
	-1.77361	0.81457			-0.57639	0.74667			-0.95264	0.76416
	-1.77206	0.81449			-0.57525	0.7466			-0.95152	0.76409
	-1.77052	0.81441			-0.5741	0.74653			-0.9504	0.76401
	-1.76897	0.81434			-0.57295	0.74646			-0.94928	0.76393
	-1.76742	0.81426			-0.57181	0.74639			-0.94816	0.76385
	-1.76588	0.81419			-0.57066	0.74632			-0.94704	0.76377
	-1.76433	0.81411			-0.56951	0.74625			-0.94592	0.76369
	-1.76279	0.81404			-0.56836	0.74618			-0.9448	0.76361
	-1.76124	0.81396			-0.56722	0.74611			-0.94368	0.76353
	-1.75969	0.81388			-0.56607	0.74604			-0.94256	0.76345
	-1.75815	0.81381			-0.56492	0.74596			-0.94144	0.76337
	-1.7566	0.81373			-0.56378	0.74589			-0.94032	0.76329
	-1.75505	0.81366			-0.56263	0.74582			-0.9392	0.76321
	-1.75351	0.81358			-0.56148	0.74575			-0.93808	0.76313
	-1.75196	0.81351			-0.56034	0.74568			-0.93696	0.76306
	-1.75042	0.81343			-0.55919	0.74561			-0.93584	0.76298
	-1.74887	0.81335			-0.55804	0.74554			-0.93472	0.7629
	-1.74732	0.81328			-0.5569	0.74547			-0.9336	0.76282
	-1.74578	0.8132			-0.55575	0.7454			-0.93248	0.76274
	-1.74423	0.81313			-0.5546	0.74533			-0.93136	0.76266
	-1.74268	0.81305			-0.55345	0.74526			-0.93024	0.76258
	-1.74114	0.81298			-0.55231	0.74518			-0.92912	0.7625
	-1.73959	0.8129			-0.55116	0.74511			-0.928	0.76242
	-1.73804	0.81282			-0.55001	0.74504			-0.92688	0.76234
	-1.7365	0.81275			-0.54887	0.74497			-0.92575	0.76226
	-1.73495	0.81267			-0.54772	0.7449			-0.92463	0.76218
	-1.73341	0.8126			-0.54657	0.74483			-0.92351	0.7621
	-1.73186	0.81252			-0.54543	0.74476			-0.92239	0.76202
	-1.73031	0.81244			-0.54428	0.74469			-0.92127	0.76195
	-1.72877	0.81237			-0.54313	0.74462			-0.92015	0.76187
	-1.72722	0.81229			-0.54199	0.74455			-0.91903	0.76179
	-1.72567	0.81222			-0.54084	0.74448			-0.91791	0.76171
	-1.72413	0.81214			-0.53969	0.74441			-0.91679	0.76163
	-1.72258	0.81207			-0.53854	0.74433			-0.91567	0.76155
	-1.72103	0.81199			-0.5374	0.74426			-0.91455	0.76147
	-1.71949	0.81191			-0.53625	0.74419			-0.91343	0.76139
	-1.71794	0.81184			-0.5351	0.74412			-0.91231	0.76131
	-1.7164	0.81176			-0.53396	0.74405			-0.91119	0.76123
	-1.71485	0.81169			-0.53281	0.74398			-0.91007	0.76115
	-1.7133	0.81161			-0.53166	0.74391			-0.90895	0.76107
	-1.71176	0.81154			-0.53052	0.74384			-0.90783	0.76099
	-1.71021	0.81146			-0.52937	0.74377			-0.90671	0.76092
	-1.70866	0.81138			-0.52822	0.7437			-0.90559	0.76084
	-1.70712	0.81131			-0.52707	0.74363			-0.90447	0.76076
	-1.70557	0.81123			-0.52593	0.74355			-0.90335	0.76068
	-1.70403	0.81116			-0.52478	0.74348			-0.90223	0.7606
	-1.70248	0.81108			-0.52363	0.74341			-0.90111	0.76052
	-1.70093	0.81101			-0.52249	0.74334			-0.89999	0.76044
	-1.69939	0.81093			-0.52134	0.74327			-0.89887	0.76036
	-1.69784	0.81085			-0.52019	0.7432			-0.89775	0.76028
	-1.69629	0.81078			-0.51905	0.74313			-0.89663	0.7602
	-1.69475	0.8107			-0.5179	0.74306			-0.89551	0.76012
	-1.6932	0.81063			-0.51675	0.74299			-0.89439	0.76004
	-1.69165	0.81055			-0.51561	0.74292			-0.89327	0.75996
	-1.69011	0.81047			-0.51446	0.74285			-0.89214	0.75989
	-1.68856	0.8104			-0.51331	0.74278			-0.89102	0.75981
	-1.68702	0.81032			-0.51216	0.7427			-0.8899	0.75973
	-1.68547	0.81025			-0.51102	0.74263			-0.88878	0.75965
	-1.68392	0.81017			-0.50987	0.74256			-0.88766	0.75957
	-1.68238	0.8101			-0.50872	0.74249			-0.88654	0.75949
	-1.68083	0.81002			-0.50758	0.74242			-0.88542	0.75941
	-1.67928	0.80994			-0.50643	0.74235			-0.8843	0.75933
	-1.67774	0.80987			-0.50528	0.74228			-0.88318	0.75925
	-1.67619	0.80979			-0.50414	0.74221			-0.88206	0.75917
	-1.67464	0.80972			-0.50299	0.74214			-0.88094	0.75909
	-1.6731	0.80964			-0.50184	0.74207			-0.87982	0.75901
	-1.67155	0.80957			-0.5007	0.742			-0.8787	0.75893
	-1.67001	0.80949			-0.49955	0.74193			-0.87758	0.75886
	-1.66846	0.80941			-0.4984	0.74185			-0.87646	0.75878
	-1.66691	0.80934			-0.49725	0.74178			-0.87534	0.7587
	-1.66537	0.80926			-0.49611	0.74171			-0.87422	0.75862
	-1.66382	0.80919			-0.49496	0.74164			-0.8731	0.75854
	-1.66227	0.80911			-0.49381	0.74157			-0.87198	0.75846
	-1.66073	0.80904			-0.49267	0.7415			-0.87086	0.75838
	-1.65918	0.80896			-0.49152	0.74143			-0.86974	0.7583
	-1.65763	0.80888			-0.49037	0.74136			-0.86862	0.75822
	-1.65609	0.80881			-0.48923	0.74129			-0.8675	0.75814
	-1.65454	0.80873			-0.48808	0.74122			-0.86638	0.75806
	-1.653	0.80866			-0.48693	0.74115			-0.86526	0.75798
	-1.65145	0.80858			-0.48579	0.74107			-0.86414	0.7579
	-1.6499	0.80851			-0.48464	0.741			-0.86302	0.75782
	-1.64836	0.80843			-0.48349	0.74093			-0.8619	0.75775
	-1.64681	0.80835			-0.48234	0.74086			-0.86078	0.75767
	-1.64526	0.80828			-0.4812	0.74079			-0.85966	0.75759
	-1.64372	0.8082			-0.48005	0.74072			-0.85853	0.75751
	-1.64217	0.80813			-0.4789	0.74065			-0.85741	0.75743
	-1.64063	0.80805			-0.47776	0.74058			-0.85629	0.75735
	-1.63908	0.80797			-0.47661	0.74051			-0.85517	0.75727
	-1.63753	0.8079			-0.47546	0.74044			-0.85405	0.75719
	-1.63599	0.80782			-0.47432	0.74037			-0.85293	0.75711
	-1.63444	0.80775			-0.47317	0.7403			-0.85181	0.75703
	-1.63289	0.80767			-0.47202	0.74022			-0.85069	0.75695
	-1.63135	0.8076			-0.47087	0.74015			-0.84957	0.75687
	-1.6298	0.80752			-0.46973	0.74008			-0.84845	0.75679
	-1.62825	0.80744			-0.46858	0.74001			-0.84733	0.75672
	-1.62671	0.80737			-0.46743	0.73994			-0.84621	0.75664
	-1.62516	0.80729			-0.46629	0.73987			-0.84509	0.75656
	-1.62362	0.80722			-0.46514	0.7398			-0.84397	0.75648
	-1.62207	0.80714			-0.46399	0.73973			-0.84285	0.7564
	-1.62052	0.80707			-0.46285	0.73966			-0.84173	0.75632
	-1.61898	0.80699			-0.4617	0.73959			-0.84061	0.75624
	-1.61743	0.80691			-0.46055	0.73952			-0.83949	0.75616
	-1.61588	0.80684			-0.45941	0.73945			-0.83837	0.75608
	-1.61434	0.80676			-0.45826	0.73937			-0.83725	0.756
	-1.61279	0.80669			-0.45711	0.7393			-0.83613	0.75592
	-1.61124	0.80661			-0.45596	0.73923			-0.83501	0.75584
	-1.6097	0.80654			-0.45482	0.73916			-0.83389	0.75576
	-1.60815	0.80646			-0.45367	0.73909			-0.83277	0.75569
	-1.60661	0.80638			-0.45252	0.73902			-0.83165	0.75561
	-1.60506	0.80631			-0.45138	0.73895			-0.83053	0.75553
	-1.60351	0.80623			-0.45023	0.73888			-0.82941	0.75545
	-1.60197	0.80616			-0.44908	0.73881			-0.82829	0.75537
	-1.60042	0.80608			-0.44794	0.73874			-0.82717	0.75529
	-1.59887	0.80601			-0.44679	0.73867			-0.82605	0.75521
	-1.59733	0.80593			-0.44564	0.73859			-0.82492	0.75513
	-1.59578	0.80585			-0.4445	0.73852			-0.8238	0.75505
	-1.59424	0.80578			-0.44335	0.73845			-0.82268	0.75497
	-1.59269	0.8057			-0.4422	0.73838			-0.82156	0.75489
	-1.59114	0.80563			-0.44105	0.73831			-0.82044	0.75481
	-1.5896	0.80555			-0.43991	0.73824			-0.81932	0.75473
	-1.58805	0.80547			-0.43876	0.73817			-0.8182	0.75465
	-1.5865	0.8054			-0.43761	0.7381			-0.81708	0.75458
	-1.58496	0.80532			-0.43647	0.73803			-0.81596	0.7545
	-1.58341	0.80525			-0.43532	0.73796			-0.81484	0.75442
	-1.58186	0.80517			-0.43417	0.73789			-0.81372	0.75434
	-1.58032	0.8051			-0.43303	0.73782			-0.8126	0.75426
	-1.57877	0.80502			-0.43188	0.73774			-0.81148	0.75418
	-1.57723	0.80494			-0.43073	0.73767			-0.81036	0.7541
	-1.57568	0.80487			-0.42959	0.7376			-0.80924	0.75402
	-1.57413	0.80479			-0.42844	0.73753			-0.80812	0.75394
	-1.57259	0.80472			-0.42729	0.73746			-0.807	0.75386
	-1.57104	0.80464			-0.42614	0.73739			-0.80588	0.75378
	-1.56949	0.80457			-0.425	0.73732			-0.80476	0.7537
	-1.56795	0.80449			-0.42385	0.73725			-0.80364	0.75362
	-1.5664	0.80441			-0.4227	0.73718			-0.80252	0.75355
	-1.56485	0.80434			-0.42156	0.73711			-0.8014	0.75347
	-1.56331	0.80426			-0.42041	0.73704			-0.80028	0.75339
	-1.56176	0.80419			-0.41926	0.73696			-0.79916	0.75331
	-1.56022	0.80411			-0.41812	0.73689			-0.79804	0.75323
	-1.55867	0.80404			-0.41697	0.73682			-0.79692	0.75315
	-1.55712	0.80396			-0.41582	0.73675			-0.7958	0.75307
	-1.55558	0.80388			-0.41467	0.73668			-0.79468	0.75299
	-1.55403	0.80381			-0.41353	0.73661			-0.79356	0.75291
	-1.55248	0.80373			-0.41238	0.73654			-0.79244	0.75283
	-1.55094	0.80366			-0.41123	0.73647			-0.79131	0.75275
	-1.54939	0.80358			-0.41009	0.7364			-0.79019	0.75267
	-1.54785	0.8035			-0.40894	0.73633			-0.78907	0.75259
	-1.5463	0.80343			-0.40779	0.73626			-0.78795	0.75252
	-1.54475	0.80335			-0.40665	0.73619			-0.78683	0.75244
	-1.54321	0.80328			-0.4055	0.73611			-0.78571	0.75236
	-1.54166	0.8032			-0.40435	0.73604			-0.78459	0.75228
	-1.54011	0.80313			-0.40321	0.73597			-0.78347	0.7522
	-1.53857	0.80305			-0.40206	0.7359			-0.78235	0.75212
	-1.53702	0.80297			-0.40091	0.73583			-0.78123	0.75204
	-1.53547	0.8029			-0.39976	0.73576			-0.78011	0.75196
	-1.53393	0.80282			-0.39862	0.73569			-0.77899	0.75188
	-1.53238	0.80275			-0.39747	0.73562			-0.77787	0.7518
	-1.53084	0.80267			-0.39632	0.73555			-0.77675	0.75172
	-1.52929	0.8026			-0.39518	0.73548			-0.77563	0.75164
	-1.52774	0.80252			-0.39403	0.73541			-0.77451	0.75156
	-1.5262	0.80244			-0.39288	0.73534			-0.77339	0.75148
	-1.52465	0.80237			-0.39174	0.73526			-0.77227	0.75141
	-1.5231	0.80229			-0.39059	0.73519			-0.77115	0.75133
	-1.52156	0.80222			-0.38944	0.73512			-0.77003	0.75125
	-1.52001	0.80214			-0.3883	0.73505			-0.76891	0.75117
	-1.51846	0.80207			-0.38715	0.73498			-0.76779	0.75109
	-1.51692	0.80199			-0.386	0.73491			-0.76667	0.75101
	-1.51537	0.80191			-0.38485	0.73484			-0.76555	0.75093
	-1.51383	0.80184			-0.38371	0.73477			-0.76443	0.75085
	-1.51228	0.80176			-0.38256	0.7347			-0.76331	0.75077
	-1.51073	0.80169			-0.38141	0.73463			-0.76219	0.75069
	-1.50919	0.80161			-0.38027	0.73456			-0.76107	0.75061
	-1.50764	0.80154			-0.37912	0.73448			-0.75995	0.75053
	-1.50609	0.80146			-0.37797	0.73441			-0.75883	0.75045
	-1.50455	0.80138			-0.37683	0.73434			-0.7577	0.75038
	-1.503	0.80131			-0.37568	0.73427			-0.75658	0.7503
	-1.50145	0.80123			-0.37453	0.7342			-0.75546	0.75022
	-1.49991	0.80116			-0.37338	0.73413			-0.75434	0.75014
	-1.49836	0.80108			-0.37224	0.73406			-0.75322	0.75006
	-1.49682	0.801			-0.37109	0.73399			-0.7521	0.74998
	-1.49527	0.80093			-0.36994	0.73392			-0.75098	0.7499
	-1.49372	0.80085			-0.3688	0.73385			-0.74986	0.74982
	-1.49218	0.80078			-0.36765	0.73378			-0.74874	0.74974
	-1.49063	0.8007			-0.3665	0.73371			-0.74762	0.74966
	-1.48908	0.80063			-0.36536	0.73363			-0.7465	0.74958
	-1.48754	0.80055			-0.36421	0.73356			-0.74538	0.7495
	-1.48599	0.80047			-0.36306	0.73349			-0.74426	0.74942
	-1.48445	0.8004			-0.36192	0.73342			-0.74314	0.74935
	-1.4829	0.80032			-0.36077	0.73335			-0.74202	0.74927
	-1.48135	0.80025			-0.35962	0.73328			-0.7409	0.74919
	-1.47981	0.80017			-0.35847	0.73321			-0.73978	0.74911
	-1.47826	0.8001			-0.35733	0.73314			-0.73866	0.74903
	-1.47671	0.80002			-0.35618	0.73307			-0.73754	0.74895
	-1.47517	0.79994			-0.35503	0.733			-0.73642	0.74887
	-1.47362	0.79987			-0.35389	0.73293			-0.7353	0.74879
	-1.47207	0.79979			-0.35274	0.73286			-0.73418	0.74871
	-1.47053	0.79972			-0.35159	0.73278			-0.73306	0.74863
	-1.46898	0.79964			-0.35045	0.73271			-0.73194	0.74855
	-1.46744	0.79957			-0.3493	0.73264			-0.73082	0.74847
	-1.46589	0.79949			-0.34815	0.73257			-0.7297	0.74839
	-1.46434	0.79941			-0.34701	0.7325			-0.72858	0.74832
	-1.4628	0.79934			-0.34586	0.73243			-0.72746	0.74824
	-1.46125	0.79926			-0.34471	0.73236			-0.72634	0.74816
	-1.4597	0.79919			-0.34356	0.73229			-0.72522	0.74808
	-1.45816	0.79911			-0.34242	0.73222			-0.72409	0.748
	-1.45661	0.79904			-0.34127	0.73215			-0.72297	0.74792
	-1.45506	0.79896			-0.34012	0.73208			-0.72185	0.74784
	-1.45352	0.79888			-0.33898	0.732			-0.72073	0.74776
	-1.45197	0.79881			-0.33783	0.73193			-0.71961	0.74768
	-1.45043	0.79873			-0.33668	0.73186			-0.71849	0.7476
	-1.44888	0.79866			-0.33554	0.73179			-0.71737	0.74752
	-1.44733	0.79858			-0.33439	0.73172			-0.71625	0.74744
	-1.44579	0.7985			-0.33324	0.73165			-0.71513	0.74736
	-1.44424	0.79843			-0.3321	0.73158			-0.71401	0.74728
	-1.44269	0.79835			-0.33095	0.73151			-0.71289	0.74721
	-1.44115	0.79828			-0.3298	0.73144			-0.71177	0.74713
	-1.4396	0.7982			-0.32865	0.73137			-0.71065	0.74705
	-1.43806	0.79813			-0.32751	0.7313			-0.70953	0.74697
	-1.43651	0.79805			-0.32636	0.73123			-0.70841	0.74689
	-1.43496	0.79797			-0.32521	0.73115			-0.70729	0.74681
	-1.43342	0.7979			-0.32407	0.73108			-0.70617	0.74673
	-1.43187	0.79782			-0.32292	0.73101			-0.70505	0.74665
	-1.43032	0.79775			-0.32177	0.73094			-0.70393	0.74657
	-1.42878	0.79767			-0.32063	0.73087			-0.70281	0.74649
	-1.42723	0.7976			-0.31948	0.7308			-0.70169	0.74641
	-1.42568	0.79752			-0.31833	0.73073			-0.70057	0.74633
	-1.42414	0.79744			-0.31718	0.73066			-0.69945	0.74625
	-1.42259	0.79737			-0.31604	0.73059			-0.69833	0.74618
	-1.42105	0.79729			-0.31489	0.73052			-0.69721	0.7461
	-1.4195	0.79722			-0.31374	0.73045			-0.69609	0.74602
	-1.41795	0.79714			-0.3126	0.73037			-0.69497	0.74594
	-1.41641	0.79707			-0.31145	0.7303			-0.69385	0.74586
	-1.41486	0.79699			-0.3103	0.73023			-0.69273	0.74578
	-1.41331	0.79691			-0.30916	0.73016			-0.6916	0.7457
	-1.41177	0.79684			-0.30801	0.73009			-0.69048	0.74562
	-1.41022	0.79676			-0.30686	0.73002			-0.68936	0.74554
	-1.40867	0.79669			-0.30572	0.72995			-0.68824	0.74546
	-1.40713	0.79661			-0.30457	0.72988			-0.68712	0.74538
	-1.40558	0.79653			-0.30342	0.72981			-0.686	0.7453
	-1.40404	0.79646			-0.30227	0.72974			-0.68488	0.74522
	-1.40249	0.79638			-0.30113	0.72967			-0.68376	0.74515
	-1.40094	0.79631			-0.29998	0.7296			-0.68264	0.74507
	-1.3994	0.79623			-0.29883	0.72952			-0.68152	0.74499
	-1.39785	0.79616			-0.29769	0.72945			-0.6804	0.74491
	-1.3963	0.79608			-0.29654	0.72938			-0.67928	0.74483
	-1.39476	0.796			-0.29539	0.72931			-0.67816	0.74475
	-1.39321	0.79593			-0.29425	0.72924			-0.67704	0.74467
	-1.39167	0.79585			-0.2931	0.72917			-0.67592	0.74459
	-1.39012	0.79578			-0.29195	0.7291			-0.6748	0.74451
	-1.38857	0.7957			-0.29081	0.72903			-0.67368	0.74443
	-1.38703	0.79563			-0.28966	0.72896			-0.67256	0.74435
	-1.38548	0.79555			-0.28851	0.72889			-0.67144	0.74427
	-1.38393	0.79547			-0.28736	0.72882			-0.67032	0.74419
	-1.38239	0.7954			-0.28622	0.72875			-0.6692	0.74411
	-1.38084	0.79532			-0.28507	0.72867			-0.66808	0.74404
	-1.37929	0.79525			-0.28392	0.7286			-0.66696	0.74396
	-1.37775	0.79517			-0.28278	0.72853			-0.66584	0.74388
	-1.3762	0.7951			-0.28163	0.72846			-0.66472	0.7438
	-1.37466	0.79502			-0.28048	0.72839			-0.6636	0.74372
	-1.37311	0.79494			-0.27934	0.72832			-0.66248	0.74364
	-1.37156	0.79487			-0.27819	0.72825			-0.66136	0.74356
	-1.37002	0.79479			-0.27704	0.72818			-0.66024	0.74348
	-1.36847	0.79472			-0.2759	0.72811			-0.65912	0.7434
	-1.36692	0.79464			-0.27475	0.72804			-0.65799	0.74332
	-1.36538	0.79457			-0.2736	0.72797			-0.65687	0.74324
	-1.36383	0.79449			-0.27245	0.72789			-0.65575	0.74316
	-1.36228	0.79441			-0.27131	0.72782			-0.65463	0.74308
	-1.36074	0.79434			-0.27016	0.72775			-0.65351	0.74301
	-1.35919	0.79426			-0.26901	0.72768			-0.65239	0.74293
	-1.35765	0.79419			-0.26787	0.72761			-0.65127	0.74285
	-1.3561	0.79411			-0.26672	0.72754			-0.65015	0.74277
	-1.35455	0.79403			-0.26557	0.72747			-0.64903	0.74269
	-1.35301	0.79396			-0.26443	0.7274			-0.64791	0.74261
	-1.35146	0.79388			-0.26328	0.72733			-0.64679	0.74253
	-1.34991	0.79381			-0.26213	0.72726			-0.64567	0.74245
	-1.34837	0.79373			-0.26098	0.72719			-0.64455	0.74237
	-1.34682	0.79366			-0.25984	0.72712			-0.64343	0.74229
	-1.34528	0.79358			-0.25869	0.72704			-0.64231	0.74221
	-1.34373	0.7935			-0.25754	0.72697			-0.64119	0.74213
	-1.34218	0.79343			-0.2564	0.7269			-0.64007	0.74205
	-1.34064	0.79335			-0.25525	0.72683			-0.63895	0.74198
	-1.33909	0.79328			-0.2541	0.72676			-0.63783	0.7419
	-1.33754	0.7932			-0.25296	0.72669			-0.63671	0.74182
	-1.336	0.79313			-0.25181	0.72662			-0.63559	0.74174
	-1.33445	0.79305			-0.25066	0.72655			-0.63447	0.74166
	-1.3329	0.79297			-0.24952	0.72648			-0.63335	0.74158
	-1.33136	0.7929			-0.24837	0.72641			-0.63223	0.7415
	-1.32981	0.79282			-0.24722	0.72634			-0.63111	0.74142
	-1.32827	0.79275			-0.24607	0.72627			-0.62999	0.74134
	-1.32672	0.79267			-0.24493	0.72619			-0.62887	0.74126
	-1.32517	0.7926			-0.24378	0.72612			-0.62775	0.74118
	-1.32363	0.79252			-0.24263	0.72605			-0.62663	0.7411
	-1.32208	0.79244			-0.24149	0.72598			-0.62551	0.74102
	-1.32053	0.79237			-0.24034	0.72591			-0.62438	0.74095
	-1.31899	0.79229			-0.23919	0.72584			-0.62326	0.74087
	-1.31744	0.79222			-0.23805	0.72577			-0.62214	0.74079
	-1.31589	0.79214			-0.2369	0.7257			-0.62102	0.74071
	-1.31435	0.79206			-0.23575	0.72563			-0.6199	0.74063
	-1.3128	0.79199			-0.23461	0.72556			-0.61878	0.74055
	-1.31126	0.79191			-0.23346	0.72549			-0.61766	0.74047
	-1.30971	0.79184			-0.23231	0.72541			-0.61654	0.74039
	-1.30816	0.79176			-0.23116	0.72534			-0.61542	0.74031
	-1.30662	0.79169			-0.23002	0.72527			-0.6143	0.74023
	-1.30507	0.79161			-0.22887	0.7252			-0.61318	0.74015
	-1.30352	0.79153			-0.22772	0.72513			-0.61206	0.74007
	-1.30198	0.79146			-0.22658	0.72506			-0.61094	0.73999
	-1.30043	0.79138			-0.22543	0.72499			-0.60982	0.73991
	-1.29888	0.79131			-0.22428	0.72492			-0.6087	0.73984
	-1.29734	0.79123			-0.22314	0.72485			-0.60758	0.73976
	-1.29579	0.79116			-0.22199	0.72478			-0.60646	0.73968
	-1.29425	0.79108			-0.22084	0.72471			-0.60534	0.7396
	-1.2927	0.791			-0.2197	0.72464			-0.60422	0.73952
	-1.29115	0.79093			-0.21855	0.72456			-0.6031	0.73944
	-1.28961	0.79085			-0.2174	0.72449			-0.60198	0.73936
	-1.28806	0.79078			-0.21625	0.72442			-0.60086	0.73928
	-1.28651	0.7907			-0.21511	0.72435			-0.59974	0.7392
	-1.28497	0.79063			-0.21396	0.72428			-0.59862	0.73912
	-1.28342	0.79055			-0.21281	0.72421			-0.5975	0.73904
	-1.28188	0.79047			-0.21167	0.72414			-0.59638	0.73896
	-1.28033	0.7904			-0.21052	0.72407			-0.59526	0.73888
	-1.27878	0.79032			-0.20937	0.724			-0.59414	0.73881
	-1.27724	0.79025			-0.20823	0.72393			-0.59302	0.73873
	-1.27569	0.79017			-0.20708	0.72386			-0.5919	0.73865
	-1.27414	0.7901			-0.20593	0.72378			-0.59077	0.73857
	-1.2726	0.79002			-0.20478	0.72371			-0.58965	0.73849
	-1.27105	0.78994			-0.20364	0.72364			-0.58853	0.73841
	-1.2695	0.78987			-0.20249	0.72357			-0.58741	0.73833
	-1.26796	0.78979			-0.20134	0.7235			-0.58629	0.73825
	-1.26641	0.78972			-0.2002	0.72343			-0.58517	0.73817
	-1.26487	0.78964			-0.19905	0.72336			-0.58405	0.73809
	-1.26332	0.78956			-0.1979	0.72329			-0.58293	0.73801
	-1.26177	0.78949			-0.19676	0.72322			-0.58181	0.73793
	-1.26023	0.78941			-0.19561	0.72315			-0.58069	0.73785
	-1.25868	0.78934			-0.19446	0.72308			-0.57957	0.73778
	-1.25713	0.78926			-0.19332	0.72301			-0.57845	0.7377
	-1.25559	0.78919			-0.19217	0.72293			-0.57733	0.73762
	-1.25404	0.78911			-0.19102	0.72286			-0.57621	0.73754
	-1.25249	0.78903			-0.18987	0.72279			-0.57509	0.73746
	-1.25095	0.78896			-0.18873	0.72272			-0.57397	0.73738
	-1.2494	0.78888			-0.18758	0.72265			-0.57285	0.7373
	-1.24786	0.78881			-0.18643	0.72258			-0.57173	0.73722
	-1.24631	0.78873			-0.18529	0.72251			-0.57061	0.73714
	-1.24476	0.78866			-0.18414	0.72244			-0.56949	0.73706
	-1.24322	0.78858			-0.18299	0.72237			-0.56837	0.73698
	-1.24167	0.7885			-0.18185	0.7223			-0.56725	0.7369
	-1.24012	0.78843			-0.1807	0.72223			-0.56613	0.73682
	-1.23858	0.78835			-0.17955	0.72216			-0.56501	0.73674
	-1.23703	0.78828			-0.17841	0.72208			-0.56389	0.73667
	-1.23549	0.7882			-0.17726	0.72201			-0.56277	0.73659
	-1.23394	0.78813			-0.17611	0.72194			-0.56165	0.73651
	-1.23239	0.78805			-0.17496	0.72187			-0.56053	0.73643
	-1.23085	0.78797			-0.17382	0.7218			-0.55941	0.73635
	-1.2293	0.7879			-0.17267	0.72173			-0.55829	0.73627
	-1.22775	0.78782			-0.17152	0.72166			-0.55716	0.73619
	-1.22621	0.78775			-0.17038	0.72159			-0.55604	0.73611
	-1.22466	0.78767			-0.16923	0.72152			-0.55492	0.73603
	-1.22311	0.7876			-0.16808	0.72145			-0.5538	0.73595
	-1.22157	0.78752			-0.16694	0.72138			-0.55268	0.73587
	-1.22002	0.78744			-0.16579	0.7213			-0.55156	0.73579
	-1.21848	0.78737			-0.16464	0.72123			-0.55044	0.73571
	-1.21693	0.78729			-0.16349	0.72116			-0.54932	0.73564
	-1.21538	0.78722			-0.16235	0.72109			-0.5482	0.73556
	-1.21384	0.78714			-0.1612	0.72102			-0.54708	0.73548
	-1.21229	0.78706			-0.16005	0.72095			-0.54596	0.7354
	-1.21074	0.78699			-0.15891	0.72088			-0.54484	0.73532
	-1.2092	0.78691			-0.15776	0.72081			-0.54372	0.73524
	-1.20765	0.78684			-0.15661	0.72074			-0.5426	0.73516
	-1.2061	0.78676			-0.15547	0.72067			-0.54148	0.73508
	-1.20456	0.78669			-0.15432	0.7206			-0.54036	0.735
	-1.20301	0.78661			-0.15317	0.72053			-0.53924	0.73492
	-1.20147	0.78653			-0.15203	0.72045			-0.53812	0.73484
	-1.19992	0.78646			-0.15088	0.72038			-0.537	0.73476
	-1.19837	0.78638			-0.14973	0.72031			-0.53588	0.73468
	-1.19683	0.78631			-0.14858	0.72024			-0.53476	0.73461
	-1.19528	0.78623			-0.14744	0.72017			-0.53364	0.73453
	-1.19373	0.78616			-0.14629	0.7201			-0.53252	0.73445
	-1.19219	0.78608			-0.14514	0.72003			-0.5314	0.73437
	-1.19064	0.786			-0.144	0.71996			-0.53028	0.73429
	-1.1891	0.78593			-0.14285	0.71989			-0.52916	0.73421
	-1.18755	0.78585			-0.1417	0.71982			-0.52804	0.73413
	-1.186	0.78578			-0.14056	0.71975			-0.52692	0.73405
	-1.18446	0.7857			-0.13941	0.71968			-0.5258	0.73397
	-1.18291	0.78563			-0.13826	0.7196			-0.52468	0.73389
	-1.18136	0.78555			-0.13712	0.71953			-0.52355	0.73381
	-1.17982	0.78547			-0.13597	0.71946			-0.52243	0.73373
	-1.17827	0.7854			-0.13482	0.71939			-0.52131	0.73365
	-1.17672	0.78532			-0.13367	0.71932			-0.52019	0.73357
	-1.17518	0.78525			-0.13253	0.71925			-0.51907	0.7335
	-1.17363	0.78517			-0.13138	0.71918			-0.51795	0.73342
	-1.17209	0.78509			-0.13023	0.71911			-0.51683	0.73334
	-1.17054	0.78502			-0.12909	0.71904			-0.51571	0.73326
	-1.16899	0.78494			-0.12794	0.71897			-0.51459	0.73318
	-1.16745	0.78487			-0.12679	0.7189			-0.51347	0.7331
	-1.1659	0.78479			-0.12565	0.71882			-0.51235	0.73302
	-1.16435	0.78472			-0.1245	0.71875			-0.51123	0.73294
	-1.16281	0.78464			-0.12335	0.71868			-0.51011	0.73286
	-1.16126	0.78456			-0.12221	0.71861			-0.50899	0.73278
	-1.15971	0.78449			-0.12106	0.71854			-0.50787	0.7327
	-1.15817	0.78441			-0.11991	0.71847			-0.50675	0.73262
	-1.15662	0.78434			-0.11876	0.7184			-0.50563	0.73254
	-1.15508	0.78426			-0.11762	0.71833			-0.50451	0.73247
	-1.15353	0.78419			-0.11647	0.71826			-0.50339	0.73239
	-1.15198	0.78411			-0.11532	0.71819			-0.50227	0.73231
	-1.15044	0.78403			-0.11418	0.71812			-0.50115	0.73223
	-1.14889	0.78396			-0.11303	0.71805			-0.50003	0.73215
	-1.14734	0.78388			-0.11188	0.71797			-0.49891	0.73207
	-1.1458	0.78381			-0.11074	0.7179			-0.49779	0.73199
	-1.14425	0.78373			-0.10959	0.71783			-0.49667	0.73191
	-1.1427	0.78366			-0.10844	0.71776			-0.49555	0.73183
	-1.14116	0.78358			-0.10729	0.71769			-0.49443	0.73175
	-1.13961	0.7835			-0.10615	0.71762			-0.49331	0.73167
	-1.13807	0.78343			-0.105	0.71755			-0.49219	0.73159
	-1.13652	0.78335			-0.10385	0.71748			-0.49107	0.73151
	-1.13497	0.78328			-0.10271	0.71741			-0.48994	0.73144
	-1.13343	0.7832			-0.10156	0.71734			-0.48882	0.73136
	-1.13188	0.78313			-0.10041	0.71727			-0.4877	0.73128
	-1.13033	0.78305			-0.09927	0.71719			-0.48658	0.7312
	-1.12879	0.78297			-0.09812	0.71712			-0.48546	0.73112
	-1.12724	0.7829			-0.09697	0.71705			-0.48434	0.73104
	-1.1257	0.78282			-0.09583	0.71698			-0.48322	0.73096
	-1.12415	0.78275			-0.09468	0.71691			-0.4821	0.73088
	-1.1226	0.78267			-0.09353	0.71684			-0.48098	0.7308
	-1.12106	0.78259			-0.09238	0.71677			-0.47986	0.73072
	-1.11951	0.78252			-0.09124	0.7167			-0.47874	0.73064
	-1.11796	0.78244			-0.09009	0.71663			-0.47762	0.73056
	-1.11642	0.78237			-0.08894	0.71656			-0.4765	0.73048
	-1.11487	0.78229			-0.0878	0.71649			-0.47538	0.73041
	-1.11332	0.78222			-0.08665	0.71642			-0.47426	0.73033
	-1.11178	0.78214			-0.0855	0.71634			-0.47314	0.73025
	-1.11023	0.78206			-0.08436	0.71627			-0.47202	0.73017
	-1.10869	0.78199			-0.08321	0.7162			-0.4709	0.73009
	-1.10714	0.78191			-0.08206	0.71613			-0.46978	0.73001
	-1.10559	0.78184			-0.08092	0.71606			-0.46866	0.72993
	-1.10405	0.78176			-0.07977	0.71599			-0.46754	0.72985
	-1.1025	0.78169			-0.07862	0.71592			-0.46642	0.72977
	-1.10095	0.78161			-0.07747	0.71585			-0.4653	0.72969
	-1.09941	0.78153			-0.07633	0.71578			-0.46418	0.72961
	-1.09786	0.78146			-0.07518	0.71571			-0.46306	0.72953
	-1.09631	0.78138			-0.07403	0.71564			-0.46194	0.72945
	-1.09477	0.78131			-0.07289	0.71557			-0.46082	0.72937
	-1.09322	0.78123			-0.07174	0.71549			-0.4597	0.7293
	-1.09168	0.78116			-0.07059	0.71542			-0.45858	0.72922
	-1.09013	0.78108			-0.06945	0.71535			-0.45745	0.72914
	-1.08858	0.781			-0.0683	0.71528			-0.45633	0.72906
	-1.08704	0.78093			-0.06715	0.71521			-0.45521	0.72898
	-1.08549	0.78085			-0.06601	0.71514			-0.45409	0.7289
	-1.08394	0.78078			-0.06486	0.71507			-0.45297	0.72882
	-1.0824	0.7807			-0.06371	0.715			-0.45185	0.72874
	-1.08085	0.78063			-0.06256	0.71493			-0.45073	0.72866
	-1.07931	0.78055			-0.06142	0.71486			-0.44961	0.72858
	-1.07776	0.78047			-0.06027	0.71479			-0.44849	0.7285
	-1.07621	0.7804			-0.05912	0.71471			-0.44737	0.72842
	-1.07467	0.78032			-0.05798	0.71464			-0.44625	0.72834
	-1.07312	0.78025			-0.05683	0.71457			-0.44513	0.72827
	-1.07157	0.78017			-0.05568	0.7145			-0.44401	0.72819
	-1.07003	0.78009			-0.05454	0.71443			-0.44289	0.72811
	-1.06848	0.78002			-0.05339	0.71436			-0.44177	0.72803
	-1.06693	0.77994			-0.05224	0.71429			-0.44065	0.72795
	-1.06539	0.77987			-0.05109	0.71422			-0.43953	0.72787
	-1.06384	0.77979			-0.04995	0.71415			-0.43841	0.72779
	-1.0623	0.77972			-0.0488	0.71408			-0.43729	0.72771
	-1.06075	0.77964			-0.04765	0.71401			-0.43617	0.72763
	-1.0592	0.77956			-0.04651	0.71394			-0.43505	0.72755
	-1.05766	0.77949			-0.04536	0.71386			-0.43393	0.72747
	-1.05611	0.77941			-0.04421	0.71379			-0.43281	0.72739
	-1.05456	0.77934			-0.04307	0.71372			-0.43169	0.72731
	-1.05302	0.77926			-0.04192	0.71365			-0.43057	0.72724
	-1.05147	0.77919			-0.04077	0.71358			-0.42945	0.72716
	-1.04992	0.77911			-0.03963	0.71351			-0.42833	0.72708
	-1.04838	0.77903			-0.03848	0.71344			-0.42721	0.727
	-1.04683	0.77896			-0.03733	0.71337			-0.42609	0.72692
	-1.04529	0.77888			-0.03618	0.7133			-0.42497	0.72684
	-1.04374	0.77881			-0.03504	0.71323			-0.42384	0.72676
	-1.04219	0.77873			-0.03389	0.71316			-0.42272	0.72668
	-1.04065	0.77866			-0.03274	0.71308			-0.4216	0.7266
	-1.0391	0.77858			-0.0316	0.71301			-0.42048	0.72652
	-1.03755	0.7785			-0.03045	0.71294			-0.41936	0.72644
	-1.03601	0.77843			-0.0293	0.71287			-0.41824	0.72636
	-1.03446	0.77835			-0.02816	0.7128			-0.41712	0.72628
	-1.03292	0.77828			-0.02701	0.71273			-0.416	0.7262
	-1.03137	0.7782			-0.02586	0.71266			-0.41488	0.72613
	-1.02982	0.77812			-0.02472	0.71259			-0.41376	0.72605
	-1.02828	0.77805			-0.02357	0.71252			-0.41264	0.72597
	-1.02673	0.77797			-0.02242	0.71245			-0.41152	0.72589
	-1.02518	0.7779			-0.02127	0.71238			-0.4104	0.72581
	-1.02364	0.77782			-0.02013	0.71231			-0.40928	0.72573
	-1.02209	0.77775			-0.01898	0.71223			-0.40816	0.72565
	-1.02054	0.77767			-0.01783	0.71216			-0.40704	0.72557
	-1.019	0.77759			-0.01669	0.71209			-0.40592	0.72549
	-1.01745	0.77752			-0.01554	0.71202			-0.4048	0.72541
	-1.01591	0.77744			-0.01439	0.71195			-0.40368	0.72533
	-1.01436	0.77737			-0.01325	0.71188			-0.40256	0.72525
	-1.01281	0.77729			-0.0121	0.71181			-0.40144	0.72517
	-1.01127	0.77722			-0.01095	0.71174			-0.40032	0.7251
	-1.00972	0.77714			-0.00981	0.71167			-0.3992	0.72502
	-1.00817	0.77706			-0.00866	0.7116			-0.39808	0.72494
	-1.00663	0.77699			-0.00751	0.71153			-0.39696	0.72486
	-1.00508	0.77691			-0.00636	0.71146			-0.39584	0.72478
	-1.00353	0.77684			-0.00522	0.71138			-0.39472	0.7247
	-1.00199	0.77676			-0.00407	0.71131			-0.3936	0.72462
	-1.00044	0.77669			-0.00292	0.71124			-0.39248	0.72454
	-0.9989	0.77661			-0.00178	0.71117			-0.39136	0.72446
	-0.99735	0.77653			-0.000629524	0.7111			-0.39023	0.72438
	-0.9958	0.77646			0.000517416	0.71103			-0.38911	0.7243
	-0.99426	0.77638			0.00166	0.71096			-0.38799	0.72422
	-0.99271	0.77631			0.00281	0.71089			-0.38687	0.72414
	-0.99116	0.77623			0.00396	0.71082			-0.38575	0.72407
	-0.98962	0.77616			0.00511	0.71075			-0.38463	0.72399
	-0.98807	0.77608			0.00625	0.71068			-0.38351	0.72391
	-0.98652	0.776			0.0074	0.7106			-0.38239	0.72383
	-0.98498	0.77593			0.00855	0.71053			-0.38127	0.72375
	-0.98343	0.77585			0.00969	0.71046			-0.38015	0.72367
	-0.98189	0.77578			0.01084	0.71039			-0.37903	0.72359
	-0.98034	0.7757			0.01199	0.71032			-0.37791	0.72351
	-0.97879	0.77562			0.01313	0.71025			-0.37679	0.72343
	-0.97725	0.77555			0.01428	0.71018			-0.37567	0.72335
	-0.9757	0.77547			0.01543	0.71011			-0.37455	0.72327
	-0.97415	0.7754			0.01657	0.71004			-0.37343	0.72319
	-0.97261	0.77532			0.01772	0.70997			-0.37231	0.72311
	-0.97106	0.77525			0.01887	0.7099			-0.37119	0.72303
	-0.96952	0.77517			0.02002	0.70983			-0.37007	0.72296
	-0.96797	0.77509			0.02116	0.70975			-0.36895	0.72288
	-0.96642	0.77502			0.02231	0.70968			-0.36783	0.7228
	-0.96488	0.77494			0.02346	0.70961			-0.36671	0.72272
	-0.96333	0.77487			0.0246	0.70954			-0.36559	0.72264
	-0.96178	0.77479			0.02575	0.70947			-0.36447	0.72256
	-0.96024	0.77472			0.0269	0.7094			-0.36335	0.72248
	-0.95869	0.77464			0.02804	0.70933			-0.36223	0.7224
	-0.95714	0.77456			0.02919	0.70926			-0.36111	0.72232
	-0.9556	0.77449			0.03034	0.70919			-0.35999	0.72224
	-0.95405	0.77441			0.03148	0.70912			-0.35887	0.72216
	-0.95251	0.77434			0.03263	0.70905			-0.35775	0.72208
	-0.95096	0.77426			0.03378	0.70898			-0.35662	0.722
	-0.94941	0.77419			0.03493	0.7089			-0.3555	0.72193
	-0.94787	0.77411			0.03607	0.70883			-0.35438	0.72185
	-0.94632	0.77403			0.03722	0.70876			-0.35326	0.72177
	-0.94477	0.77396			0.03837	0.70869			-0.35214	0.72169
	-0.94323	0.77388			0.03951	0.70862			-0.35102	0.72161
	-0.94168	0.77381			0.04066	0.70855			-0.3499	0.72153
	-0.94013	0.77373			0.04181	0.70848			-0.34878	0.72145
	-0.93859	0.77365			0.04295	0.70841			-0.34766	0.72137
	-0.93704	0.77358			0.0441	0.70834			-0.34654	0.72129
	-0.9355	0.7735			0.04525	0.70827			-0.34542	0.72121
	-0.93395	0.77343			0.0464	0.7082			-0.3443	0.72113
	-0.9324	0.77335			0.04754	0.70812			-0.34318	0.72105
	-0.93086	0.77328			0.04869	0.70805			-0.34206	0.72097
	-0.92931	0.7732			0.04984	0.70798			-0.34094	0.7209
	-0.92776	0.77312			0.05098	0.70791			-0.33982	0.72082
	-0.92622	0.77305			0.05213	0.70784			-0.3387	0.72074
	-0.92467	0.77297			0.05328	0.70777			-0.33758	0.72066
	-0.92313	0.7729			0.05442	0.7077			-0.33646	0.72058
	-0.92158	0.77282			0.05557	0.70763			-0.33534	0.7205
	-0.92003	0.77275			0.05672	0.70756			-0.33422	0.72042
	-0.91849	0.77267			0.05786	0.70749			-0.3331	0.72034
	-0.91694	0.77259			0.05901	0.70742			-0.33198	0.72026
	-0.91539	0.77252			0.06016	0.70735			-0.33086	0.72018
	-0.91385	0.77244			0.06131	0.70727			-0.32974	0.7201
	-0.9123	0.77237			0.06245	0.7072			-0.32862	0.72002
	-0.91075	0.77229			0.0636	0.70713			-0.3275	0.71994
	-0.90921	0.77222			0.06475	0.70706			-0.32638	0.71987
	-0.90766	0.77214			0.06589	0.70699			-0.32526	0.71979
	-0.90612	0.77206			0.06704	0.70692			-0.32414	0.71971
	-0.90457	0.77199			0.06819	0.70685			-0.32301	0.71963
	-0.90302	0.77191			0.06933	0.70678			-0.32189	0.71955
	-0.90148	0.77184			0.07048	0.70671			-0.32077	0.71947
	-0.89993	0.77176			0.07163	0.70664			-0.31965	0.71939
	-0.89838	0.77169			0.07277	0.70657			-0.31853	0.71931
	-0.89684	0.77161			0.07392	0.70649			-0.31741	0.71923
	-0.89529	0.77153			0.07507	0.70642			-0.31629	0.71915
	-0.89374	0.77146			0.07622	0.70635			-0.31517	0.71907
	-0.8922	0.77138			0.07736	0.70628			-0.31405	0.71899
	-0.89065	0.77131			0.07851	0.70621			-0.31293	0.71891
	-0.88911	0.77123			0.07966	0.70614			-0.31181	0.71883
	-0.88756	0.77115			0.0808	0.70607			-0.31069	0.71876
	-0.88601	0.77108			0.08195	0.706			-0.30957	0.71868
	-0.88447	0.771			0.0831	0.70593			-0.30845	0.7186
	-0.88292	0.77093			0.08424	0.70586			-0.30733	0.71852
	-0.88137	0.77085			0.08539	0.70579			-0.30621	0.71844
	-0.87983	0.77078			0.08654	0.70572			-0.30509	0.71836
	-0.87828	0.7707			0.08768	0.70564			-0.30397	0.71828
	-0.87674	0.77062			0.08883	0.70557			-0.30285	0.7182
	-0.87519	0.77055			0.08998	0.7055			-0.30173	0.71812
	-0.87364	0.77047			0.09113	0.70543			-0.30061	0.71804
	-0.8721	0.7704			0.09227	0.70536			-0.29949	0.71796
	-0.87055	0.77032			0.09342	0.70529			-0.29837	0.71788
	-0.869	0.77025			0.09457	0.70522			-0.29725	0.7178
	-0.86746	0.77017			0.09571	0.70515			-0.29613	0.71773
	-0.86591	0.77009			0.09686	0.70508			-0.29501	0.71765
	-0.86436	0.77002			0.09801	0.70501			-0.29389	0.71757
	-0.86282	0.76994			0.09915	0.70494			-0.29277	0.71749
	-0.86127	0.76987			0.1003	0.70487			-0.29165	0.71741
	-0.85973	0.76979			0.10145	0.70479			-0.29053	0.71733
	-0.85818	0.76972			0.1026	0.70472			-0.2894	0.71725
	-0.85663	0.76964			0.10374	0.70465			-0.28828	0.71717
	-0.85509	0.76956			0.10489	0.70458			-0.28716	0.71709
	-0.85354	0.76949			0.10604	0.70451			-0.28604	0.71701
	-0.85199	0.76941			0.10718	0.70444			-0.28492	0.71693
	-0.85045	0.76934			0.10833	0.70437			-0.2838	0.71685
	-0.8489	0.76926			0.10948	0.7043			-0.28268	0.71677
	-0.84735	0.76919			0.11062	0.70423			-0.28156	0.7167
	-0.84581	0.76911			0.11177	0.70416			-0.28044	0.71662
	-0.84426	0.76903			0.11292	0.70409			-0.27932	0.71654
	-0.84272	0.76896			0.11406	0.70401			-0.2782	0.71646
	-0.84117	0.76888			0.11521	0.70394			-0.27708	0.71638
	-0.83962	0.76881			0.11636	0.70387			-0.27596	0.7163
	-0.83808	0.76873			0.11751	0.7038			-0.27484	0.71622
	-0.83653	0.76865			0.11865	0.70373			-0.27372	0.71614
	-0.83498	0.76858			0.1198	0.70366			-0.2726	0.71606
	-0.83344	0.7685			0.12095	0.70359			-0.27148	0.71598
	-0.83189	0.76843			0.12209	0.70352			-0.27036	0.7159
	-0.83035	0.76835			0.12324	0.70345			-0.26924	0.71582
	-0.8288	0.76828			0.12439	0.70338			-0.26812	0.71574
	-0.82725	0.7682			0.12553	0.70331			-0.267	0.71566
	-0.82571	0.76812			0.12668	0.70324			-0.26588	0.71559
	-0.82416	0.76805			0.12783	0.70316			-0.26476	0.71551
	-0.82261	0.76797			0.12897	0.70309			-0.26364	0.71543
	-0.82107	0.7679			0.13012	0.70302			-0.26252	0.71535
	-0.81952	0.76782			0.13127	0.70295			-0.2614	0.71527
	-0.81797	0.76775			0.13242	0.70288			-0.26028	0.71519
	-0.81643	0.76767			0.13356	0.70281			-0.25916	0.71511
	-0.81488	0.76759			0.13471	0.70274			-0.25804	0.71503
	-0.81334	0.76752			0.13586	0.70267			-0.25692	0.71495
	-0.81179	0.76744			0.137	0.7026			-0.25579	0.71487
	-0.81024	0.76737			0.13815	0.70253			-0.25467	0.71479
	-0.8087	0.76729			0.1393	0.70246			-0.25355	0.71471
	-0.80715	0.76722			0.14044	0.70239			-0.25243	0.71463
	-0.8056	0.76714			0.14159	0.70231			-0.25131	0.71456
	-0.80406	0.76706			0.14274	0.70224			-0.25019	0.71448
	-0.80251	0.76699			0.14388	0.70217			-0.24907	0.7144
	-0.80096	0.76691			0.14503	0.7021			-0.24795	0.71432
	-0.79942	0.76684			0.14618	0.70203			-0.24683	0.71424
	-0.79787	0.76676			0.14733	0.70196			-0.24571	0.71416
	-0.79633	0.76668			0.14847	0.70189			-0.24459	0.71408
	-0.79478	0.76661			0.14962	0.70182			-0.24347	0.714
	-0.79323	0.76653			0.15077	0.70175			-0.24235	0.71392
	-0.79169	0.76646			0.15191	0.70168			-0.24123	0.71384
	-0.79014	0.76638			0.15306	0.70161			-0.24011	0.71376
	-0.78859	0.76631			0.15421	0.70153			-0.23899	0.71368
	-0.78705	0.76623			0.15535	0.70146			-0.23787	0.7136
	-0.7855	0.76615			0.1565	0.70139			-0.23675	0.71353
	-0.78395	0.76608			0.15765	0.70132			-0.23563	0.71345
	-0.78241	0.766			0.1588	0.70125			-0.23451	0.71337
	-0.78086	0.76593			0.15994	0.70118			-0.23339	0.71329
	-0.77932	0.76585			0.16109	0.70111			-0.23227	0.71321
	-0.77777	0.76578			0.16224	0.70104			-0.23115	0.71313
	-0.77622	0.7657			0.16338	0.70097			-0.23003	0.71305
	-0.77468	0.76562			0.16453	0.7009			-0.22891	0.71297
	-0.77313	0.76555			0.16568	0.70083			-0.22779	0.71289
	-0.77158	0.76547			0.16682	0.70076			-0.22667	0.71281
	-0.77004	0.7654			0.16797	0.70068			-0.22555	0.71273
	-0.76849	0.76532			0.16912	0.70061			-0.22443	0.71265
	-0.76695	0.76525			0.17026	0.70054			-0.2233	0.71257
	-0.7654	0.76517			0.17141	0.70047			-0.22218	0.7125
	-0.76385	0.76509			0.17256	0.7004			-0.22106	0.71242
	-0.76231	0.76502			0.17371	0.70033			-0.21994	0.71234
	-0.76076	0.76494			0.17485	0.70026			-0.21882	0.71226
	-0.75921	0.76487			0.176	0.70019			-0.2177	0.71218
	-0.75767	0.76479			0.17715	0.70012			-0.21658	0.7121
	-0.75612	0.76472			0.17829	0.70005			-0.21546	0.71202
	-0.75457	0.76464			0.17944	0.69998			-0.21434	0.71194
	-0.75303	0.76456			0.18059	0.6999			-0.21322	0.71186
	-0.75148	0.76449			0.18173	0.69983			-0.2121	0.71178
	-0.74994	0.76441			0.18288	0.69976			-0.21098	0.7117
	-0.74839	0.76434			0.18403	0.69969			-0.20986	0.71162
	-0.74684	0.76426			0.18517	0.69962			-0.20874	0.71154
	-0.7453	0.76418			0.18632	0.69955			-0.20762	0.71146
	-0.74375	0.76411			0.18747	0.69948			-0.2065	0.71139
	-0.7422	0.76403			0.18862	0.69941			-0.20538	0.71131
	-0.74066	0.76396			0.18976	0.69934			-0.20426	0.71123
	-0.73911	0.76388			0.19091	0.69927			-0.20314	0.71115
	-0.73756	0.76381			0.19206	0.6992			-0.20202	0.71107
	-0.73602	0.76373			0.1932	0.69913			-0.2009	0.71099
	-0.73447	0.76365			0.19435	0.69905			-0.19978	0.71091
	-0.73293	0.76358			0.1955	0.69898			-0.19866	0.71083
	-0.73138	0.7635			0.19664	0.69891			-0.19754	0.71075
	-0.72983	0.76343			0.19779	0.69884			-0.19642	0.71067
	-0.72829	0.76335			0.19894	0.69877			-0.1953	0.71059
	-0.72674	0.76328			0.20008	0.6987			-0.19418	0.71051
	-0.72519	0.7632			0.20123	0.69863			-0.19306	0.71043
	-0.72365	0.76312			0.20238	0.69856			-0.19194	0.71036
	-0.7221	0.76305			0.20353	0.69849			-0.19082	0.71028
	-0.72056	0.76297			0.20467	0.69842			-0.18969	0.7102
	-0.71901	0.7629			0.20582	0.69835			-0.18857	0.71012
	-0.71746	0.76282			0.20697	0.69828			-0.18745	0.71004
	-0.71592	0.76275			0.20811	0.6982			-0.18633	0.70996
	-0.71437	0.76267			0.20926	0.69813			-0.18521	0.70988
	-0.71282	0.76259			0.21041	0.69806			-0.18409	0.7098
	-0.71128	0.76252			0.21155	0.69799			-0.18297	0.70972
	-0.70973	0.76244			0.2127	0.69792			-0.18185	0.70964
	-0.70818	0.76237			0.21385	0.69785			-0.18073	0.70956
	-0.70664	0.76229			0.215	0.69778			-0.17961	0.70948
	-0.70509	0.76222			0.21614	0.69771			-0.17849	0.7094
	-0.70355	0.76214			0.21729	0.69764			-0.17737	0.70933
	-0.702	0.76206			0.21844	0.69757			-0.17625	0.70925
	-0.70045	0.76199			0.21958	0.6975			-0.17513	0.70917
	-0.69891	0.76191			0.22073	0.69742			-0.17401	0.70909
	-0.69736	0.76184			0.22188	0.69735			-0.17289	0.70901
	-0.69581	0.76176			0.22302	0.69728			-0.17177	0.70893
	-0.69427	0.76168			0.22417	0.69721			-0.17065	0.70885
	-0.69272	0.76161			0.22532	0.69714			-0.16953	0.70877
	-0.69117	0.76153			0.22646	0.69707			-0.16841	0.70869
	-0.68963	0.76146			0.22761	0.697			-0.16729	0.70861
	-0.68808	0.76138			0.22876	0.69693			-0.16617	0.70853
	-0.68654	0.76131			0.22991	0.69686			-0.16505	0.70845
	-0.68499	0.76123			0.23105	0.69679			-0.16393	0.70837
	-0.68344	0.76115			0.2322	0.69672			-0.16281	0.70829
	-0.6819	0.76108			0.23335	0.69665			-0.16169	0.70822
	-0.68035	0.761			0.23449	0.69657			-0.16057	0.70814
	-0.6788	0.76093			0.23564	0.6965			-0.15945	0.70806
	-0.67726	0.76085			0.23679	0.69643			-0.15833	0.70798
	-0.67571	0.76078			0.23793	0.69636			-0.15721	0.7079
	-0.67417	0.7607			0.23908	0.69629			-0.15608	0.70782
	-0.67262	0.76062			0.24023	0.69622			-0.15496	0.70774
	-0.67107	0.76055			0.24137	0.69615			-0.15384	0.70766
	-0.66953	0.76047			0.24252	0.69608			-0.15272	0.70758
	-0.66798	0.7604			0.24367	0.69601			-0.1516	0.7075
	-0.66643	0.76032			0.24482	0.69594			-0.15048	0.70742
	-0.66489	0.76025			0.24596	0.69587			-0.14936	0.70734
	-0.66334	0.76017			0.24711	0.6958			-0.14824	0.70726
	-0.66179	0.76009			0.24826	0.69572			-0.14712	0.70719
	-0.66025	0.76002			0.2494	0.69565			-0.146	0.70711
	-0.6587	0.75994			0.25055	0.69558			-0.14488	0.70703
	-0.65716	0.75987			0.2517	0.69551			-0.14376	0.70695
	-0.65561	0.75979			0.25284	0.69544			-0.14264	0.70687
	-0.65406	0.75971			0.25399	0.69537			-0.14152	0.70679
	-0.65252	0.75964			0.25514	0.6953			-0.1404	0.70671
	-0.65097	0.75956			0.25629	0.69523			-0.13928	0.70663
	-0.64942	0.75949			0.25743	0.69516			-0.13816	0.70655
	-0.64788	0.75941			0.25858	0.69509			-0.13704	0.70647
	-0.64633	0.75934			0.25973	0.69502			-0.13592	0.70639
	-0.64478	0.75926			0.26087	0.69494			-0.1348	0.70631
	-0.64324	0.75918			0.26202	0.69487			-0.13368	0.70623
	-0.64169	0.75911			0.26317	0.6948			-0.13256	0.70616
	-0.64015	0.75903			0.26431	0.69473			-0.13144	0.70608
	-0.6386	0.75896			0.26546	0.69466			-0.13032	0.706

## Sheet: Fig. 4e
Fig. 4e
	wavenumber	0.1	0.2	0.3	0.4	0.5	0.6	0.7	0.8	0.9	OCP
	1199.99	0.00134	0	0	0	0.000686887	0.00199	0.00222	0.000132523	0.0031	0.000127519
	1200.47	0.00155	-1.7694e-05	0.000143238	2.82747e-05	0.000700554	0.00187	0.00243	0.0001041	0.00318	0.000108826
	1200.95	0.00166	-3.60649e-05	0.000285542	8.05608e-05	0.000571869	0.00167	0.00266	0.000109814	0.00326	9.05979e-05
	1201.43	0.00165	-5.65357e-05	0.000410346	0.000131447	0.000318985	0.00143	0.00283	0.000143767	0.00333	7.3133e-05
	1201.92	0.00156	-5.09066e-05	0.00051785	0.000171033	0	0.00118	0.0029	0.00019405	0.00338	5.60333e-05
	1202.4	0.00143	2.30226e-05	0.000620654	0.000199819	-0.000310385	0.000986058	0.00288	0.000247583	0.0034	3.9365e-05
	1202.88	0.00133	0.000194852	0.000727957	0.000222605	-0.000550369	0.00086961	0.00278	0.000291546	0.00339	2.37909e-05
	1203.36	0.00129	0.000456381	0.000836561	0.000235891	-0.000691454	0.000829962	0.00262	0.000317559	0.00337	1.05036e-05
	1203.85	0.0013	0.00076041	0.000926965	0.000229277	-0.000741139	0.000837915	0.00242	0.000322033	0.00334	7.2895e-07
	1204.33	0.00129	0.00103	0.000973503	0.000191052	-0.000729272	0.000853482	0.0022	0.00030693	0.00331	-5.86469e-06
	1204.81	0.00124	0.00121	0.000960907	0.000121538	-0.000687657	0.000848535	0.00196	0.000278433	0.00328	-1.1663e-05
	1205.29	0.00111	0.00127	0.000892811	3.37242e-05	-0.000636341	0.000820387	0.00173	0.000245186	0.00327	-2.07083e-05
	1205.77	0.000912469	0.00121	0.000793615	-4.60897e-05	-0.000578826	0.000791739	0.00152	0.000214979	0.00326	-3.78043e-05
	1206.26	0.000711568	0.00109	0.000698619	-9.47036e-05	-0.000510711	0.000795991	0.00139	0.000194232	0.00325	-6.5733e-05
	1206.74	0.000572667	0.000978262	0.000635623	-0.000102418	-0.000433395	0.000853544	0.00135	0.000185526	0.00323	-0.000104062
	1207.22	0.000547066	0.000896091	0.000614326	-8.31314e-05	-0.00035908	0.000957996	0.00142	0.000188449	0.0032	-0.000147488
	1207.7	0.000650266	0.00084972	0.00062303	-6.58453e-05	-0.000305565	0.00107	0.00157	0.000199252	0.00315	-0.000187929
	1208.18	0.000860465	0.000811849	0.000642634	-7.98592e-05	-0.000282349	0.00115	0.00176	0.000214045	0.0031	-0.000216146
	1208.67	0.00113	0.000747355	0.000658972	-0.000136185	-0.000278282	0.00115	0.00193	0.000228752	0.00305	-0.000225717
	1209.15	0.00142	0.000639984	0.000680276	-0.000219198	-0.000258567	0.00107	0.00206	0.000241135	0.00302	-0.000214225
	1209.63	0.00171	0.000500713	0.00073078	-0.000290312	-0.000180852	0.000937273	0.00214	0.000250849	0.003	-0.000184584
	1210.11	0.00198	0.000363843	0.000841284	-0.000308026	-1.67364e-05	0.000804725	0.0022	0.000259362	0.00301	-0.000142983
	1210.6	0.00223	0.000268872	0.00103	-0.00024664	0.000224379	0.000724778	0.00226	0.000268745	0.00304	-9.64425e-05
	1211.08	0.00247	0.000237701	0.00128	-0.000111254	0.000492794	0.00072653	0.00236	0.000280508	0.00308	-4.99633e-05
	1211.56	0.00267	0.00026543	0.00155	6.5732e-05	0.00071201	0.000805382	0.00251	0.000294851	0.00314	-5.53335e-06
	1212.04	0.00279	0.000326359	0.00178	0.000238218	0.000811225	0.000931034	0.0027	0.000311284	0.00321	3.78076e-05
	1212.52	0.00283	0.000389088	0.00191	0.000368904	0.00075774	0.00106	0.00293	0.000328098	0.00327	8.17494e-05
	1213.01	0.00276	0.000436494	0.00193	0.000442579	0.000576007	0.00117	0.00317	0.000344265	0.00333	0.000126491
	1213.49	0.00261	0.000476424	0.00184	0.000473065	0.000337522	0.00124	0.00342	0.000359328	0.00338	0.000169547
	1213.97	0.00243	0.000529953	0.00169	0.000487051	0.000130838	0.00128	0.00369	0.000374051	0.00341	0.000205612
	1214.45	0.00228	0.000618182	0.00152	0.000510737	2.0053e-05	0.00129	0.00394	0.000388074	0.00343	0.000228155
	1214.93	0.00219	0.000743611	0.00138	0.000553023	2.35684e-05	0.00128	0.00416	0.000401007	0.00344	0.000231536
	1215.42	0.00217	0.00088454	0.00127	0.000610109	0.000108584	0.00125	0.00431	0.000410241	0.00342	0.000212806
	1215.9	0.0022	0.00101	0.0012	0.000669395	0.000213299	0.00117	0.00433	0.000412924	0.00338	0.000172928
	1216.38	0.00227	0.00108	0.00113	0.000725182	0.000281314	0.00105	0.0042	0.000406337	0.00332	0.000115222
	1216.86	0.00233	0.00109	0.00107	0.000783556	0.000286681	0.000911888	0.00393	0.000390234	0.00325	4.57937e-05
	1217.35	0.00239	0.00108	0.00101	0.000861642	0.000246397	0.00080794	0.00358	0.000367357	0.00318	-2.9157e-05
	1217.83	0.00246	0.00106	0.000972614	0.000969128	0.000204712	0.000780593	0.00321	0.00034339	0.0031	-0.000102902
	1218.31	0.00254	0.00108	0.000963218	0.0011	0.000206527	0.000857745	0.0029	0.000324843	0.00303	-0.000168885
	1218.79	0.00265	0.00116	0.000987722	0.00122	0.000275443	0.00103	0.00269	0.000316807	0.00298	-0.00022012
	1219.27	0.00276	0.00121	0.00104	0.00128	0.000402958	0.00126	0.00255	0.00031999	0.00296	-0.000249891
	1219.76	0.00285	0.00126	0.0011	0.00127	0.000559273	0.00149	0.00248	0.000331003	0.00295	-0.000252309
	1220.24	0.00289	0.00126	0.00117	0.00116	0.000714588	0.00164	0.00241	0.000343066	0.00297	-0.000224723
	1220.72	0.00286	0.00121	0.00124	0.001	0.000857704	0.0017	0.00232	0.000349169	0.00301	-0.000169249
	1221.2	0.00276	0.00113	0.00133	0.00085762	0.000998271	0.00166	0.00222	0.000344866	0.00305	-9.35273e-05
	1221.68	0.00262	0.00105	0.00146	0.000797606	0.00116	0.00156	0.00213	0.00033083	0.0031	-9.37683e-06
	1222.17	0.00244	0.00101	0.00161	0.000860392	0.00136	0.00143	0.00208	0.000311953	0.00315	7.05812e-05
	1222.65	0.00226	0.00103	0.00177	0.00104	0.00157	0.00132	0.00208	0.000295906	0.00319	0.000135109
	1223.13	0.00207	0.00111	0.00189	0.00127	0.00176	0.00122	0.00212	0.000288699	0.00322	0.000178066
	1223.61	0.00187	0.0012	0.00194	0.00147	0.00188	0.00113	0.00215	0.000293092	0.00323	0.000199347
	1224.09	0.00168	0.00128	0.00189	0.00161	0.00188	0.00102	0.00213	0.000305736	0.00323	0.000202927
	1224.58	0.00151	0.00132	0.00174	0.00167	0.00178	0.00090254	0.00203	0.000320099	0.00322	0.000195203
	1225.06	0.0014	0.00133	0.00153	0.00165	0.0016	0.000783093	0.00185	0.000328162	0.0032	0.000180983
	1225.54	0.00139	0.00133	0.0013	0.00161	0.00144	0.00069246	0.00164	0.000324729	0.00318	0.000161857
	1226.02	0.00143	0.00136	0.0011	0.00157	0.00135	0.000657613	0.00146	0.000309442	0.00316	0.000136103
	1226.51	0.00154	0.00141	0.000957472	0.00156	0.00137	0.000685965	0.00135	0.000287475	0.00316	0.000100375
	1226.99	0.00172	0.00147	0.000855821	0.00157	0.00151	0.000763717	0.00134	0.000266888	0.00316	5.34154e-05
	1227.47	0.00191	0.00151	0.00078097	0.00158	0.00172	0.000860469	0.00142	0.000256352	0.00318	-2.68385e-06
	1227.95	0.00206	0.00152	0.000715718	0.00157	0.00194	0.000943822	0.00153	0.000260315	0.00321	-6.22875e-05
	1228.43	0.00214	0.00149	0.000656067	0.00152	0.00211	0.000994774	0.0016	0.000278388	0.00324	-0.000116848
	1228.91	0.00217	0.00145	0.000613116	0.00145	0.00222	0.00101	0.00167	0.000304511	0.00327	-0.000159312
	1229.4	0.00217	0.00146	0.000603102	0.00138	0.00225	0.00101	0.00171	0.000329688	0.0033	-0.000185809
	1229.88	0.00217	0.00154	0.000634651	0.00132	0.00223	0.001	0.00174	0.000343801	0.00331	-0.000198394
	1230.36	0.00217	0.00169	0.000700099	0.00132	0.00217	0.000992899	0.00175	0.000339415	0.0033	-0.000203097
	1230.84	0.00216	0.00187	0.000779948	0.00138	0.00208	0.000974451	0.00174	0.000312728	0.00327	-0.000207966
	1231.33	0.00212	0.00202	0.000857897	0.0014	0.00196	0.000937203	0.00168	0.000266231	0.00322	-0.000218431
	1231.81	0.00202	0.00209	0.000938446	0.00139	0.00181	0.000879256	0.00158	0.000206144	0.00317	-0.00023595
	1232.29	0.00186	0.00206	0.00105	0.00137	0.00163	0.000817408	0.00145	0.000142597	0.0031	-0.000256316
	1232.77	0.00167	0.00195	0.00124	0.00139	0.00147	0.00078286	0.00129	8.75205e-05	0.00304	-0.000271614
	1233.26	0.0015	0.00184	0.00164	0.00152	0.00134	0.00093145	0.00116	5.18675e-05	0.003	-0.000273634
	1233.74	0.0014	0.00177	0.00217	0.00178	0.00128	0.00116	0.00108	4.41207e-05	0.00297	-0.000257011
	1234.22	0.00137	0.00182	0.00279	0.00218	0.0013	0.00146	0.00106	6.77016e-05	0.00297	-0.000221743
	1234.7	0.00142	0.00205	0.00342	0.00265	0.00142	0.00179	0.00108	0.000119822	0.00299	-0.000172892
	1235.18	0.00149	0.00233	0.00397	0.00313	0.00146	0.00208	0.00111	0.000196973	0.00303	-0.00011973
	1235.66	0.00155	0.00258	0.00435	0.00356	0.00156	0.00232	0.00112	0.000288263	0.00309	-7.19612e-05
	1236.15	0.00157	0.00278	0.00454	0.0039	0.00171	0.00247	0.0011	0.000381303	0.00315	-3.73736e-05
	1236.63	0.00153	0.00293	0.00455	0.00416	0.00193	0.00257	0.00108	0.000463344	0.00322	-1.91511e-05
	1237.11	0.00147	0.00306	0.00446	0.00439	0.00217	0.00265	0.00108	0.000524584	0.00327	-1.62685e-05
	1237.59	0.00141	0.00321	0.00433	0.00461	0.00242	0.00277	0.00115	0.000559102	0.00332	-2.45848e-05
	1238.08	0.00137	0.00339	0.00425	0.00484	0.00262	0.00294	0.00131	0.000565242	0.00335	-3.84669e-05
	1238.56	0.00142	0.00361	0.00424	0.00507	0.00271	0.00316	0.00163	0.000545883	0.00336	-5.30112e-05
	1239.04	0.00166	0.00383	0.00431	0.00528	0.00266	0.00342	0.00193	0.000506823	0.00337	-6.46066e-05
	1239.52	0.00192	0.00404	0.00447	0.00543	0.00246	0.00369	0.00217	0.000456464	0.00336	-7.17624e-05
	1240	0.0022	0.0042	0.00471	0.00555	0.00216	0.00397	0.0023	0.000404804	0.00336	-7.36507e-05
	1240.49	0.00251	0.00435	0.00502	0.00566	0.00184	0.00427	0.00233	0.000360745	0.00336	-7.04704e-05
	1240.97	0.00287	0.00452	0.0054	0.00581	0.00159	0.00459	0.00229	0.000331985	0.00336	-6.24201e-05
	1241.45	0.00328	0.00476	0.00583	0.00606	0.00145	0.00495	0.00224	0.000322626	0.00338	-5.00958e-05
	1241.93	0.00372	0.00509	0.00628	0.0064	0.00163	0.00531	0.00223	0.000332043	0.00339	-3.49881e-05
	1242.41	0.00417	0.0055	0.00669	0.00681	0.00203	0.00564	0.0023	0.000355884	0.00342	-1.96149e-05
	1242.9	0.00457	0.00592	0.007	0.00723	0.00242	0.00589	0.00246	0.000386224	0.00343	-7.28943e-06
	1243.38	0.00489	0.0063	0.0072	0.00763	0.00276	0.00602	0.00267	0.000413564	0.00344	-2.31938e-06
	1243.86	0.00513	0.00659	0.0073	0.00798	0.00302	0.00603	0.00294	0.000431105	0.00343	-7.6539e-06
	1244.34	0.00532	0.00677	0.00735	0.0083	0.0032	0.00597	0.00322	0.000435145	0.00341	-2.42866e-05
	1244.83	0.0055	0.00688	0.00744	0.00862	0.00334	0.00591	0.00353	0.000427386	0.00337	-5.02283e-05
	1245.31	0.0057	0.00694	0.00761	0.00896	0.00348	0.0059	0.00386	0.000412826	0.00331	-8.09058e-05
	1245.79	0.00594	0.00702	0.00788	0.00935	0.00366	0.00601	0.0042	0.000397644	0.00326	-0.000110157
	1246.27	0.00619	0.00714	0.00822	0.00975	0.00385	0.00622	0.00454	0.000386284	0.00321	-0.000130926
	1246.75	0.00643	0.0073	0.00856	0.01011	0.00405	0.00652	0.00484	0.000379625	0.00317	-0.000138578
	1247.24	0.00661	0.00749	0.00885	0.01039	0.00423	0.00687	0.00509	0.000375265	0.00314	-0.00013033
	1247.72	0.00674	0.0077	0.00905	0.01057	0.00441	0.00723	0.00528	0.000368706	0.00312	-0.000107043
	1248.2	0.00683	0.00796	0.00916	0.01065	0.00461	0.0076	0.00542	0.000356746	0.00311	-7.21599e-05
	1248.68	0.00692	0.00827	0.00924	0.01068	0.00486	0.00798	0.00555	0.000338887	0.0031	-3.00847e-05
	1249.16	0.00705	0.00866	0.00932	0.01069	0.00519	0.00838	0.00568	0.000318127	0.0031	1.43804e-05
	1249.65	0.00723	0.00911	0.00943	0.01072	0.00557	0.00879	0.00584	0.000300168	0.00311	5.73257e-05
	1250.13	0.00743	0.0096	0.00959	0.01077	0.00597	0.0092	0.00599	0.000290185	0.00313	9.61656e-05
	1250.61	0.00764	0.01005	0.00977	0.01082	0.00633	0.00957	0.00612	0.000291026	0.00315	0.000129308
	1251.09	0.0078	0.01039	0.00995	0.01085	0.00659	0.00985	0.00622	0.000301766	0.00318	0.000155261
	1251.58	0.00791	0.01057	0.01009	0.01086	0.00675	0.01004	0.00627	0.000317606	0.0032	0.000172729
	1252.06	0.00798	0.01058	0.01021	0.01087	0.00684	0.01014	0.00631	0.000332747	0.00322	0.000179856
	1252.54	0.00803	0.01045	0.01032	0.01087	0.00691	0.01018	0.00639	0.000342487	0.00323	0.000175082
	1253.02	0.00811	0.01024	0.01041	0.0109	0.00701	0.01019	0.00653	0.000345028	0.00323	0.000157846
	1253.5	0.0082	0.01001	0.01048	0.01093	0.00715	0.01021	0.00675	0.000342068	0.00322	0.000128745
	1253.98	0.0083	0.00978	0.01052	0.01092	0.00732	0.01024	0.00702	0.000337709	0.00319	9.08962e-05
	1254.47	0.00837	0.00956	0.01049	0.01082	0.0075	0.01026	0.0073	0.000337626	0.00317	4.96376e-05
	1254.95	0.00837	0.00937	0.01038	0.0106	0.00763	0.01026	0.00752	0.000345867	0.00314	1.06362e-05
	1255.43	0.0083	0.00918	0.01022	0.01025	0.00771	0.01023	0.00765	0.000365607	0.00312	-2.01782e-05
	1255.91	0.00816	0.00901	0.01003	0.00984	0.00775	0.01021	0.00766	0.000397748	0.00311	-3.86326e-05
	1256.4	0.008	0.00887	0.00988	0.00941	0.00779	0.01019	0.0076	0.000441788	0.00311	-4.27739e-05
	1256.88	0.00787	0.0088	0.00979	0.00905	0.00785	0.01021	0.00748	0.000496029	0.00313	-3.3199e-05
	1257.36	0.00778	0.00879	0.00976	0.00878	0.00796	0.01026	0.00736	0.000557669	0.00314	-1.23588e-05
	1257.84	0.00773	0.00883	0.00975	0.00859	0.00807	0.01031	0.00722	0.00062211	0.00316	1.63354e-05
	1258.33	0.00768	0.00889	0.00969	0.00844	0.00814	0.01033	0.00707	0.000682627	0.00318	4.95382e-05
	1258.81	0.00759	0.00892	0.00954	0.00829	0.00811	0.01026	0.00688	0.000731268	0.00319	8.3539e-05
	1259.29	0.00746	0.00888	0.00928	0.0081	0.00796	0.01008	0.00665	0.000760308	0.00321	0.000116051
	1259.77	0.00727	0.00877	0.00894	0.00789	0.00769	0.0098	0.00638	0.000764348	0.00321	0.000144024
	1260.25	0.00707	0.00857	0.00856	0.00767	0.00732	0.00943	0.00609	0.000741889	0.00321	0.000164807
	1260.73	0.00689	0.00832	0.00821	0.00749	0.00689	0.00901	0.00582	0.000696229	0.00321	0.000175745
	1261.22	0.00675	0.00802	0.0079	0.00735	0.00643	0.00857	0.00559	0.00063457	0.00321	0.000175049
	1261.7	0.00662	0.00769	0.00761	0.00725	0.00595	0.00812	0.00539	0.00056481	0.0032	0.000161956
	1262.18	0.00649	0.00732	0.00729	0.00715	0.00545	0.00767	0.00521	0.000494728	0.0032	0.000137926
	1262.66	0.00632	0.00691	0.00691	0.007	0.00494	0.00722	0.00505	0.000428868	0.00321	0.000106009
	1263.15	0.0061	0.00647	0.00644	0.00679	0.00444	0.00679	0.00489	0.000369509	0.00322	7.11778e-05
	1263.63	0.00583	0.00602	0.00589	0.00652	0.00399	0.0064	0.00474	0.000316449	0.00324	3.80727e-05
	1264.11	0.00554	0.0056	0.00532	0.0062	0.00361	0.00607	0.00462	0.00026999	0.00326	1.14645e-05
	1264.59	0.00526	0.00523	0.00478	0.00588	0.00332	0.00581	0.00452	0.00023023	0.00327	-6.32856e-06
	1265.07	0.005	0.00492	0.00428	0.00555	0.0031	0.00559	0.00444	0.000198071	0.00328	-1.48438e-05
	1265.56	0.00475	0.00466	0.00385	0.00521	0.00292	0.0054	0.00436	0.000173911	0.00328	-1.54733e-05
	1266.04	0.00448	0.0044	0.00344	0.00484	0.00273	0.00517	0.00422	0.000156852	0.00326	-1.01389e-05
	1266.52	0.00415	0.00411	0.00303	0.00443	0.00249	0.00487	0.00403	0.000144569	0.00323	-1.12656e-06
	1267	0.00378	0.00379	0.00262	0.00398	0.00223	0.00451	0.00377	0.00013371	0.00319	1.03048e-05
	1267.48	0.00336	0.00344	0.00223	0.00352	0.00196	0.0041	0.00349	0.00012145	0.00315	2.39897e-05
	1267.97	0.00295	0.0031	0.00189	0.00311	0.00176	0.00368	0.00323	0.00010709	0.00311	4.09887e-05
	1268.45	0.0026	0.00281	0.00163	0.00278	0.00166	0.00328	0.00303	9.29309e-05	0.00308	6.21971e-05
	1268.93	0.00232	0.0026	0.00148	0.00256	0.00166	0.00294	0.00288	8.28714e-05	0.00307	8.80129e-05
	1269.41	0.00212	0.00249	0.0014	0.00243	0.00173	0.00263	0.00275	8.6517e-05	0.00306	0.00011804
	1269.89	0.00197	0.00244	0.00135	0.00235	0.0018	0.00234	0.0026	0.000101247	0.00307	0.000150488
	1270.38	0.00182	0.00242	0.00128	0.00227	0.00182	0.00205	0.00238	0.000122976	0.00309	0.000182541
	1270.86	0.00165	0.0024	0.00115	0.00217	0.00176	0.00176	0.0021	0.000146498	0.00311	0.000211181
	1271.34	0.00144	0.00235	0.000963102	0.00205	0.00165	0.00148	0.00177	0.000164828	0.00314	0.000233824
	1271.82	0.00123	0.00225	0.000757459	0.00191	0.00153	0.00125	0.00149	0.000173458	0.00316	0.000249107
	1272.31	0.00104	0.00211	0.000579017	0.00181	0.00146	0.00109	0.0013	0.000171787	0.00318	0.000257296
	1272.79	0.000908974	0.00193	0.000461975	0.00173	0.00146	0.00101	0.00125	0.000164317	0.00321	0.000260114
	1273.27	0.000844449	0.00171	0.000410533	0.00169	0.00152	0.001	0.00131	0.000158947	0.00323	0.000260512
	1273.75	0.000847023	0.00146	0.00040279	0.00165	0.00158	0.001	0.00145	0.000163577	0.00325	0.000261937
	1274.23	0.000904198	0.00121	0.000403448	0.00159	0.0016	0.000969758	0.00157	0.000183506	0.00327	0.000267109
	1274.72	0.001	0.000975017	0.000384328	0.00149	0.00155	0.000937701	0.00167	0.000219428	0.0033	0.000277752
	1275.2	0.00103	0.000808918	0.000338786	0.00136	0.00144	0.00090772	0.00173	0.000266158	0.00334	0.000293203
	1275.68	0.00109	0.000748719	0.000280343	0.00121	0.00132	0.00089054	0.00177	0.000315988	0.00338	0.000310809
	1276.16	0.00116	0.000727995	0.000231701	0.00107	0.00125	0.00089396	0.00182	0.000359617	0.00342	0.000325764
	1276.64	0.00123	0.000822307	0.000208459	0.000945667	0.00124	0.000912879	0.00189	0.000389747	0.00347	0.000332594
	1277.13	0.00127	0.00099862	0.000209216	0.000839853	0.00132	0.000928399	0.00197	0.000402077	0.00351	0.000326559
	1277.61	0.00125	0.0012	0.000217674	0.000741939	0.00141	0.000915719	0.00201	0.000395806	0.00354	0.000305239
	1278.09	0.00117	0.00138	0.000211832	0.000649826	0.00143	0.000856538	0.00197	0.000373536	0.00355	0.000269596
	1278.57	0.00102	0.0015	0.000180589	0.000576312	0.00144	0.000750858	0.00181	0.000339966	0.00355	0.000223845
	1279.06	0.000836848	0.00155	0.000127769	0.000550449	0.00143	0.0006167	0.00155	0.000300688	0.00353	0.000175248
	1279.54	0.000655262	0.00155	7.1927e-05	0.000555351	0.00141	0.00048172	0.00126	0.000262017	0.00349	0.000131131
	1280.02	0.000500876	0.00152	3.06846e-05	0.00064576	0.0014	0.00036634	0.00101	0.000229147	0.00345	9.74581e-05
	1280.5	0.00038219	0.00146	1.04423e-05	0.00082427	0.0014	0.000275559	0.000858822	0.000206677	0.00342	7.70766e-05
	1280.98	0.000291404	0.00136	0	0.00105	0.00139	0.000197879	0.00084035	0.000196406	0.00338	6.89906e-05
	1281.47	0.000213418	0.00121	-7.60987e-05	0.00127	0.00136	0.000116199	0.000935279	0.000198636	0.00336	6.91894e-05
	1281.95	0.000144032	0.00101	-0.000170897	0.00143	0.00127	2.21185e-05	0.0011	0.000210066	0.00335	7.24371e-05
	1282.43	9.89464e-05	0.000762539	-0.000273596	0.00152	0.00114	-7.37618e-05	0.00129	0.000225796	0.00335	7.38952e-05
	1282.91	0.00011086	0.000507651	-0.000349595	0.00155	0.00098849	-0.000144242	0.00148	0.000240225	0.00335	7.12772e-05
	1283.39	0.000213081	0.000295846	-0.000351992	0.00155	0.000857453	-0.0001591	0.00167	0.000249447	0.00336	6.46825e-05
	1283.88	0.000421495	0.000173058	-0.000244091	0.00157	0.000788213	-0.00010188	0.00187	0.000251877	0.00337	5.67955e-05
	1284.36	0.000714409	0.000159071	-2.18894e-05	0.00164	0.000768964	1.42396e-05	0.0021	0.000249007	0.00337	5.04661e-05
	1284.84	0.00104	0.000243283	0.000277812	0.00174	0.000781713	0.000151459	0.00235	0.000244236	0.00338	4.77488e-05
	1285.32	0.00132	0.000391095	0.000586813	0.00186	0.000807262	0.000259679	0.00259	0.000241366	0.00338	4.89749e-05
	1285.81	0.0015	0.000562308	0.000827514	0.00195	0.000802511	0.000299299	0.00276	0.000242396	0.00338	5.1891e-05
	1286.29	0.00154	0.00072912	0.000943716	0.002	0.00074636	0.000260618	0.00283	0.000247425	0.00337	5.32828e-05
	1286.77	0.00146	0.000886733	0.000918517	0.002	0.00065131	0.000167338	0.0028	0.000253855	0.00337	5.04661e-05
	1287.25	0.0013	0.00105	0.00077772	0.00199	0.000556463	6.47803e-05	0.00269	0.000258277	0.00335	4.25462e-05
	1287.73	0.00112	0.00123	0.000576421	0.00198	0.000505512	0	0.00255	0.000258207	0.00334	3.12465e-05
	1288.22	0.000959128	0.00142	0.000372322	0.002	0.000519961	-2.0196e-05	0.00243	0.000252936	0.00333	2.08418e-05
	1288.7	0.000830442	0.00162	0.000206424	0.00204	0.00058571	1.5208e-05	0.00235	0.000244766	0.00333	1.6236e-05
	1289.18	0.000732656	0.00177	9.6725e-05	0.00207	0.000659159	7.6412e-05	0.00232	0.000237296	0.00334	2.20678e-05
	1289.66	0.00066047	0.00184	4.23262e-05	0.00208	0.000690009	0.000127916	0.00231	0.000234125	0.00335	4.00609e-05
	1290.14	0.000620084	0.00183	3.60275e-05	0.00206	0.000646758	0.00014662	0.0023	0.000236655	0.00336	6.94214e-05
	1290.63	0.000634598	0.00174	7.55288e-05	0.00202	0.000534207	0.000133224	0.00226	0.000243785	0.00337	0.000105611
	1291.11	0.000730618	0.00162	0.000164532	0.00198	0.00039026	0.000104715	0.00219	0.000252007	0.00336	0.000142334
	1291.59	0.000922032	0.00152	0.000306633	0.00195	0.000265709	8.63193e-05	0.00212	0.000256236	0.00334	0.000172762
	1292.07	0.00113	0.00147	0.000493534	0.00195	0.000197758	9.16233e-05	0.00204	0.000251866	0.00329	0.000190861
	1292.56	0.00136	0.00147	0.000700736	0.00196	0.000190508	0.000120027	0.00195	0.000236296	0.00324	0.000192651
	1293.04	0.00155	0.00153	0.000893137	0.00194	0.000216457	0.000159531	0.00183	0.000209726	0.00317	0.000176839
	1293.52	0.00162	0.00159	0.00104	0.00187	0.000231406	0.000198735	0.00166	0.000174555	0.00311	0.000145284
	1294	0.00156	0.00166	0.00111	0.00175	0.000200155	0.000235239	0.00146	0.000135385	0.00306	0.000101999
	1294.48	0.00139	0.00172	0.00113	0.00162	0.000116904	0.000278743	0.00124	9.78147e-05	0.00301	5.34154e-05
	1294.96	0.00117	0.00178	0.0011	0.00152	1.03532e-05	0.000342247	0.00106	6.63444e-05	0.00298	6.39492e-06
	1295.45	0.000970616	0.00185	0.00107	0.00148	-6.98934e-05	0.000431639	0.000972474	4.47662e-05	0.00296	-3.25033e-05
	1295.93	0.00083693	0.00191	0.00106	0.00153	-7.34443e-05	0.000536643	0.00102	3.5496e-05	0.00295	-5.85108e-05
	1296.41	0.000783645	0.00195	0.00106	0.00157	2.59048e-05	0.000630447	0.00121	3.84257e-05	0.00295	-6.97747e-05
	1296.89	0.000787659	0.00193	0.00107	0.00153	0.000223854	0.000685851	0.00149	5.23554e-05	0.00296	-6.72569e-05
	1297.38	0.000810473	0.00183	0.00107	0.00147	0.000489703	0.000688755	0.0018	7.48851e-05	0.00297	-5.43033e-05
	1297.86	0.000819688	0.00166	0.00108	0.00136	0.000783052	0.000651459	0.00207	9.80539e-05	0.00299	-3.5717e-05
	1298.34	0.000806802	0.00145	0.00108	0.00122	0.00107	0.000607863	0.00226	0.000121928	0.00301	-1.5639e-05
	1298.82	0.000786517	0.00124	0.00111	0.00105	0.00133	0.000598967	0.00233	0.000145302	0.00302	3.21401e-06
	1299.3	0.000782931	0.0011	0.00119	0.000912454	0.00157	0.000650771	0.00231	0.000166376	0.00303	2.08087e-05
	1299.79	0.00080873	0.00103	0.0013	0.000813231	0.00178	0.000759462	0.00223	0.000184931	0.00304	3.8868e-05
	1300.27	0.000858545	0.001	0.00144	0.00075255	0.00195	0.000896066	0.00209	0.000200505	0.00304	5.94134e-05
	1300.75	0.000905559	0.00101	0.00156	0.000702469	0.00208	0.00102	0.00191	0.000213179	0.00305	8.33733e-05
	1301.23	0.000920973	0.00103	0.00163	0.000632289	0.00215	0.00109	0.0017	0.000223153	0.00306	0.000109787
	1301.71	0.000889488	0.00104	0.00161	0.000522508	0.00215	0.00111	0.00145	0.000229827	0.00309	0.000135109
	1302.2	0.000821402	0.00106	0.00153	0.000380827	0.00209	0.00111	0.00119	0.000233401	0.00312	0.000155128
	1302.68	0.000746217	0.00109	0.00141	0.000231846	0.00199	0.00113	0.000935968	0.000233775	0.00316	0.000166298
	1303.16	0.000699131	0.00117	0.00128	0.000108166	0.00188	0.00121	0.000723896	0.000232049	0.00321	0.000167856
	1303.64	0.00070043	0.00131	0.00119	2.85423e-05	0.00176	0.00136	0.000579393	0.000229404	0.00325	0.000162255
	1304.13	0.000749145	0.00149	0.00116	-4.73849e-06	0.00166	0.00156	0.000516321	0.000227678	0.00328	0.000155029
	1304.61	0.000821559	0.00166	0.0012	-8.21925e-06	0.00156	0.00173	0.00053525	0.000227852	0.00331	0.000151747
	1305.09	0.000889173	0.00178	0.00132	0	0.00146	0.00182	0.000624178	0.000229726	0.00333	0.000156421
	1305.57	0.000933788	0.00182	0.00152	0.000167107	0.00137	0.00186	0.000756609	0.0002323	0.00335	0.000169514
	1306.05	0.000956902	0.00178	0.0018	0.000345514	0.00131	0.00186	0.000926017	0.000233574	0.00335	0.000186485
	1306.54	0.000976817	0.00169	0.00212	0.000549721	0.0013	0.00186	0.00113	0.000231248	0.00335	0.000200375
	1307.02	0.00101	0.00159	0.00249	0.000785827	0.00133	0.00189	0.00134	0.000224322	0.00333	0.000203391
	1307.5	0.00108	0.00153	0.00287	0.00104	0.00142	0.00197	0.00154	0.000213497	0.0033	0.000190264
	1307.98	0.00116	0.00151	0.0032	0.00126	0.00153	0.00209	0.0017	0.000201051	0.00326	0.0001602
	1308.46	0.00124	0.00153	0.00342	0.00141	0.00162	0.00221	0.00177	0.000191725	0.00322	0.000118205
	1308.95	0.00129	0.00158	0.00351	0.00145	0.00167	0.0023	0.00177	0.000189999	0.00318	7.22382e-05
	1309.43	0.00131	0.00163	0.00348	0.00137	0.00166	0.00234	0.00173	0.000199873	0.00315	3.16442e-05
	1309.91	0.00133	0.0017	0.0034	0.00123	0.0016	0.00235	0.00169	0.000222847	0.00313	3.57849e-06
	1310.39	0.00136	0.00178	0.00334	0.00106	0.00155	0.00235	0.00174	0.000257421	0.00314	-8.9461e-06
	1310.88	0.00142	0.00189	0.00335	0.000950962	0.00152	0.0024	0.00193	0.000298796	0.00317	-7.38883e-06
	1311.36	0.00151	0.00202	0.00347	0.000915169	0.00152	0.00249	0.00226	0.00034017	0.00321	3.61163e-06
	1311.84	0.0016	0.00214	0.00367	0.000946876	0.00155	0.00261	0.00267	0.000373844	0.00326	1.79259e-05
	1312.32	0.00164	0.00223	0.00389	0.001	0.00157	0.00272	0.00308	0.000392698	0.00331	2.98217e-05
	1312.8	0.0016	0.00225	0.00406	0.00103	0.00155	0.00278	0.00338	0.000393672	0.00335	3.59188e-05
	1313.29	0.00149	0.00221	0.00414	0.000986476	0.00149	0.00277	0.00349	0.000377646	0.00338	3.50904e-05
	1313.77	0.00134	0.00215	0.00413	0.000879983	0.00141	0.0027	0.00341	0.00035042	0.0034	2.8695e-05
	1314.25	0.00121	0.00211	0.00407	0.00074309	0.00134	0.00262	0.00317	0.000320395	0.0034	1.85555e-05
	1314.73	0.00115	0.00216	0.004	0.000625597	0.00136	0.00255	0.00287	0.000295769	0.00339	6.62686e-06
	1315.21	0.00119	0.00233	0.00398	0.000565404	0.00149	0.00251	0.00258	0.000282143	0.00336	-5.89782e-06
	1315.7	0.0013	0.00259	0.00402	0.00057641	0.00169	0.00249	0.00237	0.000280617	0.00333	-1.86209e-05
	1316.18	0.00144	0.00289	0.0041	0.000645897	0.00194	0.00244	0.00227	0.000288871	0.00329	-3.14762e-05
	1316.66	0.00154	0.00318	0.0042	0.000753004	0.0022	0.00234	0.00226	0.000302045	0.00326	-4.39998e-05
	1317.14	0.00158	0.00339	0.00431	0.000882811	0.00242	0.00216	0.00236	0.000314619	0.00322	-5.5761e-05
	1317.62	0.00157	0.00351	0.00439	0.00104	0.0026	0.00193	0.00254	0.000322394	0.0032	-6.63624e-05
	1318.11	0.00154	0.00354	0.00445	0.00124	0.00273	0.00171	0.00279	0.000322968	0.00318	-7.54397e-05
	1318.59	0.00154	0.00353	0.0045	0.00149	0.00283	0.00154	0.00309	0.000317042	0.00317	-8.29266e-05
	1319.07	0.00157	0.00349	0.0045	0.00179	0.00289	0.00144	0.00341	0.000305416	0.00317	-8.93533e-05
	1319.55	0.00163	0.00343	0.00445	0.0021	0.00291	0.0014	0.00366	0.00028979	0.00317	-9.47861e-05
	1320.04	0.00165	0.00335	0.00431	0.00236	0.00285	0.00138	0.00378	0.000270844	0.00317	-9.90264e-05
	1320.52	0.00161	0.00321	0.00407	0.00252	0.00272	0.00133	0.00373	0.000248318	0.00316	-0.000101312
	1321	0.00149	0.00303	0.00375	0.00257	0.00253	0.00123	0.0035	0.000222293	0.00314	-0.000100285
	1321.48	0.00132	0.00282	0.0034	0.00251	0.00232	0.00109	0.00315	0.000193067	0.00313	-9.48193e-05
	1321.96	0.00117	0.00261	0.00308	0.0024	0.00217	0.000953621	0.00278	0.000163341	0.00311	-8.45498e-05
	1322.45	0.00109	0.00246	0.00285	0.00228	0.00211	0.000879765	0.00247	0.000136615	0.0031	-7.03379e-05
	1322.93	0.00112	0.00237	0.00271	0.00219	0.00218	0.000892508	0.0023	0.000117789	0.00309	-5.33757e-05
	1323.41	0.00123	0.00237	0.00265	0.00214	0.00234	0.000986151	0.00226	0.000111263	0.0031	-3.54189e-05
	1323.89	0.00137	0.00241	0.00264	0.00211	0.00256	0.00112	0.00234	0.000119337	0.00311	-1.73288e-05
	1324.38	0.00148	0.00245	0.00263	0.0021	0.00278	0.00125	0.00247	0.000141692	0.00312	9.60888e-07
	1324.86	0.0015	0.00247	0.0026	0.00207	0.00295	0.00132	0.00259	0.000175066	0.00314	2.11732e-05
	1325.34	0.00144	0.00245	0.00255	0.00205	0.00306	0.00131	0.0027	0.000215415	0.00314	4.54954e-05
	1325.82	0.00132	0.00243	0.00251	0.00206	0.00312	0.00124	0.00279	0.000258198	0.00314	7.56847e-05
	1326.3	0.00118	0.00244	0.0025	0.00214	0.00316	0.00114	0.0029	0.000299181	0.00313	0.000111345
	1326.79	0.00108	0.00248	0.00253	0.00227	0.0032	0.00102	0.00305	0.000336364	0.00312	0.00014946
	1327.27	0.00102	0.00257	0.00258	0.00246	0.00322	0.000899063	0.00324	0.000368346	0.0031	0.000183966
	1327.75	0.00101	0.00266	0.00263	0.00267	0.00322	0.000777706	0.00341	0.000394029	0.00308	0.000206938
	1328.23	0.0011	0.00272	0.00265	0.00284	0.00316	0.000653849	0.00351	0.000412812	0.00307	0.000210817
	1328.71	0.00119	0.00273	0.00264	0.00295	0.00304	0.000537359	0.00351	0.000424077	0.00306	0.000191424
	1329.2	0.00129	0.00267	0.00262	0.003	0.00287	0.000451802	0.00339	0.00042756	0.00306	0.000149195
	1329.68	0.00141	0.00256	0.00262	0.00301	0.00269	0.000424845	0.0032	0.000424342	0.00306	9.02665e-05
	1330.16	0.00155	0.00243	0.00268	0.003	0.00253	0.000471788	0.00299	0.000416325	0.00306	2.54146e-05
	1330.64	0.00172	0.00229	0.00279	0.00297	0.0024	0.000581131	0.00282	0.000405508	0.00307	-3.26027e-05
	1331.12	0.00188	0.00216	0.00294	0.00293	0.00231	0.000712075	0.00274	0.000393791	0.00308	-7.21268e-05
	1331.61	0.00198	0.00203	0.00307	0.00286	0.00223	0.000807618	0.00272	0.000382974	0.00309	-8.5378e-05
	1332.09	0.00198	0.00189	0.00313	0.00273	0.00213	0.000815361	0.00273	0.000373857	0.00311	-7.07023e-05
	1332.57	0.00188	0.00177	0.00311	0.00258	0.00201	0.00071257	0.00272	0.000367021	0.00314	-3.30665e-05
	1333.05	0.00172	0.00167	0.00303	0.00244	0.00187	0.000514414	0.00267	0.000362804	0.00317	1.81247e-05
	1333.54	0.00158	0.00162	0.00296	0.00238	0.00177	0.000261057	0.00255	0.000362587	0.00321	7.18074e-05
	1334.02	0.00153	0.00166	0.00293	0.00244	0.00175	0	0.00239	0.00036757	0.00326	0.000118636
	1334.5	0.00163	0.00179	0.00299	0.00263	0.00184	-7.27389e-05	0.0022	0.000378953	0.00331	0.000153139
	1334.98	0.00187	0.00198	0.00314	0.00293	0.00205	-0.000109078	0.002	0.000397035	0.00335	0.000174552
	1335.46	0.00224	0.0022	0.00334	0.00328	0.00236	-0.000115817	0.0018	0.000420618	0.0034	0.000186121
	1335.94	0.00267	0.00249	0.00356	0.00361	0.00272	-9.98556e-05	0.00159	0.000447001	0.00345	0.000192916
	1336.43	0.00312	0.00282	0.00378	0.00387	0.00312	-5.33945e-05	0.00138	0.000473484	0.0035	0.000199679
	1336.91	0.00356	0.00319	0.004	0.00404	0.00352	5.00708e-05	0.00122	0.000497949	0.00356	0.000208165
	1337.39	0.00398	0.00363	0.00424	0.00416	0.00393	0.000245232	0.00113	0.000520431	0.00362	0.000216751
	1337.87	0.0044	0.00415	0.00451	0.00423	0.00432	0.000548693	0.00116	0.000541114	0.00367	0.000220099
	1338.36	0.00478	0.00474	0.00478	0.00426	0.00465	0.000934354	0.00138	0.000559697	0.00371	0.000211878
	1338.84	0.00505	0.00529	0.00498	0.00423	0.00486	0.00133	0.0017	0.00057208	0.00372	0.00018801
	1339.32	0.0051	0.00567	0.005	0.00408	0.00486	0.00162	0.00205	0.000572663	0.00371	0.000149361
	1339.8	0.00484	0.00574	0.00476	0.00377	0.00459	0.00173	0.00232	0.000556246	0.00367	0.000102429
	1340.28	0.00429	0.00546	0.00426	0.0033	0.00408	0.00163	0.00246	0.000523928	0.00361	5.80879e-05
	1340.77	0.00353	0.00487	0.0036	0.00275	0.00343	0.00137	0.00245	0.000483211	0.00354	2.60441e-05
	1341.25	0.00272	0.00412	0.00289	0.00222	0.00276	0.00106	0.00234	0.000443976	0.00348	1.17959e-05
	1341.73	0.002	0.00333	0.00228	0.00181	0.00218	0.000780686	0.00218	0.000413059	0.00343	1.44467e-05
	1342.21	0.00147	0.00264	0.00182	0.00156	0.00176	0.000582047	0.00204	0.000392142	0.00339	2.8927e-05
	1342.69	0.00115	0.00209	0.00152	0.00146	0.00152	0.000459608	0.00193	0.000378224	0.00336	4.77156e-05
	1343.18	0.00102	0.00169	0.00134	0.00147	0.00141	0.000378069	0.00185	0.000366307	0.00333	6.41522e-05
	1343.66	0.00102	0.00143	0.00121	0.00152	0.00138	0.00029873	0.00179	0.00035149	0.00329	7.32324e-05
	1344.14	0.00109	0.00128	0.00109	0.0016	0.00139	0.000208691	0.00173	0.000330773	0.00325	7.38289e-05
	1344.62	0.00122	0.00123	0.000955906	0.00164	0.00141	0.000130053	0.00169	0.000303956	0.00321	6.81952e-05
	1345.11	0.00139	0.00128	0.000837144	0.00166	0.00143	0.000111918	0.00169	0.00027322	0.00316	6.09709e-05
	1345.59	0.0016	0.00142	0.000768759	0.00167	0.00147	0.000203979	0.00175	0.000243703	0.00313	5.8121e-05
	1346.07	0.00185	0.00165	0.000777073	0.0017	0.00152	0.00042434	0.00188	0.000220286	0.00311	6.36552e-05
	1346.55	0.00213	0.00192	0.000858987	0.00175	0.00159	0.000746101	0.00204	0.000206669	0.0031	7.89987e-05
	1347.03	0.0024	0.00218	0.00106	0.00179	0.00164	0.0011	0.00219	0.000203452	0.00311	0.000101899
	1347.52	0.00258	0.00238	0.00127	0.00179	0.00165	0.00141	0.00228	0.000206735	0.00313	0.000126723
	1348	0.00264	0.00248	0.00144	0.00173	0.00162	0.00161	0.00227	0.000210517	0.00315	0.000146311
	1348.48	0.00256	0.00246	0.00156	0.00162	0.00156	0.00168	0.00219	0.0002071	0.00318	0.000153471
	1348.96	0.00236	0.00235	0.00163	0.00149	0.00148	0.00164	0.00205	0.000191865	0.00318	0.000143063
	1349.44	0.00209	0.00218	0.00169	0.00136	0.00142	0.00157	0.00192	0.000164248	0.00318	0.000113731
	1349.93	0.00182	0.00199	0.00176	0.00126	0.00139	0.0015	0.00183	0.000128331	0.00316	6.83278e-05
	1350.41	0.00157	0.00179	0.00183	0.0012	0.00137	0.00147	0.00177	9.14134e-05	0.00313	1.32207e-05
	1350.89	0.00138	0.00159	0.00189	0.00116	0.00133	0.0015	0.00171	6.11963e-05	0.00309	-4.28733e-05
	1351.37	0.00125	0.0014	0.0019	0.00112	0.00125	0.00158	0.00163	4.31791e-05	0.00307	-9.10428e-05
	1351.86	0.00117	0.00122	0.00186	0.00107	0.00112	0.00169	0.00149	3.8962e-05	0.00305	-0.000123208
	1352.34	0.00118	0.00108	0.00179	0.00103	0.00095309	0.00184	0.00132	4.60448e-05	0.00306	-0.000134338
	1352.82	0.00128	0.00103	0.00174	0.00102	0.000789459	0.00204	0.00115	5.99493e-05	0.00309	-0.000122579
	1353.3	0.0015	0.00108	0.00173	0.00107	0.000667941	0.00228	0.00102	7.57688e-05	0.00313	-8.99827e-05
	1353.78	0.00178	0.00122	0.0018	0.00116	0.00060941	0.00255	0.000966895	8.9507e-05	0.00319	-4.16806e-05
	1354.27	0.00214	0.00142	0.0019	0.00127	0.000602679	0.00278	0.000969293	9.95452e-05	0.00325	1.43804e-05
	1354.75	0.00249	0.00167	0.00199	0.00135	0.000613747	0.00291	0.000993691	0.000106283	0.0033	6.93219e-05
	1355.23	0.00277	0.00194	0.00202	0.00137	0.000602716	0.0029	0.000997089	0.000112122	0.00334	0.000114394
	1355.71	0.00292	0.0022	0.00197	0.00131	0.000547285	0.00274	0.000964487	0.00012066	0.00336	0.000143826
	1356.19	0.00294	0.00246	0.00184	0.00122	0.000454354	0.00248	0.000922885	0.000135398	0.00335	0.00015546
	1356.68	0.00285	0.00274	0.00171	0.00117	0.000354922	0.00224	0.000927283	0.000159136	0.00334	0.000150852
	1357.16	0.00273	0.00305	0.00163	0.00121	0.000286291	0.00209	0.00104	0.000193274	0.00332	0.000135208
	1357.64	0.00263	0.00339	0.00165	0.00138	0.000272173	0.00212	0.00129	0.000236794	0.00331	0.000115454
	1358.12	0.00259	0.00374	0.0018	0.00166	0.000314742	0.00233	0.00165	0.000286632	0.00331	9.87838e-05
	1358.61	0.00265	0.00405	0.00206	0.00199	0.000397611	0.0027	0.00205	0.00033727	0.00333	9.19236e-05
	1359.09	0.00282	0.00427	0.0024	0.00231	0.000500679	0.00315	0.0024	0.000382808	0.00336	9.95461e-05
	1359.57	0.00309	0.00441	0.00277	0.00257	0.000614948	0.0036	0.00264	0.000417847	0.00341	0.000123442
	1360.05	0.00347	0.0045	0.00316	0.00275	0.000749417	0.004	0.00275	0.000439085	0.00345	0.000162652
	1360.53	0.00395	0.00459	0.00356	0.00288	0.000922985	0.0043	0.00277	0.000447623	0.00349	0.000212706
	1361.02	0.0045	0.00471	0.00397	0.003	0.00114	0.00447	0.00278	0.000446761	0.00351	0.00026575
	1361.5	0.00502	0.00485	0.00435	0.00312	0.00139	0.00448	0.00285	0.000440181	0.00353	0.000311406
	1361.98	0.00537	0.00495	0.00462	0.00324	0.00159	0.00429	0.00304	0.000427519	0.00353	0.000337767
	1362.46	0.0054	0.00491	0.0047	0.00331	0.00167	0.0039	0.00332	0.000405257	0.00353	0.000336043
	1362.94	0.00504	0.00464	0.00452	0.00326	0.00157	0.00333	0.00359	0.000370395	0.00351	0.00030378
	1363.43	0.00435	0.00414	0.00411	0.00308	0.0013	0.00269	0.00377	0.000327134	0.00349	0.000247913
	1363.91	0.00349	0.00351	0.00358	0.0028	0.00095308	0.00212	0.00381	0.000286072	0.00347	0.000181148
	1364.39	0.00267	0.0029	0.00306	0.00248	0.000635148	0.00173	0.00374	0.00025771	0.00345	0.000117476
	1364.87	0.00205	0.00242	0.00265	0.00222	0.000438317	0.00159	0.00361	0.000246648	0.00344	6.76318e-05
	1365.35	0.0017	0.00214	0.0024	0.00203	0.000396086	0.00169	0.00347	0.000250186	0.00343	3.77413e-05
	1365.84	0.0016	0.00205	0.0023	0.00193	0.000484268	0.00195	0.00333	0.000263106	0.00343	2.92583e-05
	1366.32	0.00168	0.00208	0.00231	0.00188	0.000640037	0.0023	0.00321	0.000280544	0.00343	4.00609e-05
	1366.8	0.00187	0.00216	0.00235	0.00185	0.000785606	0.00265	0.00306	0.000298582	0.00344	6.49144e-05
	1367.28	0.00207	0.00219	0.00237	0.0018	0.000856074	0.00291	0.00288	0.00031502	0.00344	9.59005e-05
	1367.77	0.00221	0.00214	0.00236	0.00172	0.000822143	0.00308	0.00268	0.000326859	0.00345	0.000124204
	1368.25	0.00227	0.00201	0.00232	0.00162	0.000694612	0.00315	0.00249	0.000330997	0.00345	0.000141539
	1368.73	0.00231	0.00182	0.00228	0.00154	0.00051368	0.00318	0.00237	0.000326835	0.00343	0.000143826
	1369.21	0.00234	0.00164	0.00226	0.00149	0.000323249	0.0032	0.00231	0.000316673	0.00342	0.000131529
	1369.69	0.00241	0.00149	0.00225	0.00148	0.000150118	0.00321	0.0023	0.000305712	0.0034	0.000110052
	1370.18	0.0025	0.00138	0.00226	0.00149	0	0.00321	0.00226	0.000299831	0.00338	8.75158e-05
	1370.66	0.00261	0.00132	0.00227	0.00151	-6.66111e-06	0.00316	0.00212	0.000302769	0.00339	7.1476e-05
	1371.14	0.00273	0.00132	0.00228	0.00152	7.87778e-06	0.00307	0.00185	0.000315407	0.00341	6.77644e-05
	1371.62	0.00287	0.00145	0.00233	0.00155	5.92167e-05	0.00296	0.00143	0.000337346	0.00345	7.83359e-05
	1372.1	0.00309	0.00168	0.00246	0.00163	0.000171456	0.00287	0.000938661	0.000367584	0.00351	0.000101369
	1372.59	0.00339	0.00197	0.00268	0.00178	0.000358194	0.00283	0.000463059	0.000405222	0.00358	0.000131297
	1373.07	0.00379	0.00231	0.00299	0.002	0.000604133	0.00286	0.000103457	0.00044626	0.00364	0.000159537
	1373.55	0.00422	0.0026	0.0033	0.00223	0.000849272	0.00292	-7.71455e-05	0.000480798	0.0037	0.000176408
	1374.03	0.00457	0.00276	0.00349	0.00238	0.00101	0.00294	-8.17475e-05	0.000493637	0.00372	0.000174386
	1374.52	0.00474	0.00271	0.00346	0.00238	0.00099972	0.00285	2.23111e-05	0.000474156	0.00372	0.000152443
	1375	0.00467	0.00246	0.00321	0.00221	0.000819959	0.00263	0.000146709	0.000423794	0.00368	0.000116051
	1375.48	0.0044	0.00208	0.00282	0.00192	0.000528298	0.00235	0.000228107	0.000357532	0.00363	7.47237e-05
	1375.96	0.00404	0.0017	0.00242	0.00159	0.000224537	0.00209	0.000256505	0.000293371	0.00359	3.73437e-05
	1376.44	0.00368	0.00139	0.00215	0.00131	-6.22441e-06	0.00193	0.000259903	0.000242909	0.00355	9.57584e-06
	1376.92	0.0034	0.0012	0.00204	0.00111	-0.000125886	0.00192	0.000267301	0.000209447	0.00352	-6.82556e-06
	1377.41	0.0032	0.0011	0.00208	0.000967831	-0.000148847	0.00202	0.000284699	0.000191185	0.00349	-1.27233e-05
	1377.89	0.00305	0.00105	0.00218	0.000830768	-0.000124008	0.00217	0.000287097	0.000185224	0.00346	-1.05696e-05
	1378.37	0.00288	0.000985701	0.00226	0.000650386	-0.000107599	0.00231	0.000237156	0.000187543	0.00343	-3.24712e-06
	1378.85	0.00266	0.000892237	0.00224	0.000407623	-0.00013456	0.00237	0.000112554	0.000194081	0.00339	5.96417e-06
	1379.34	0.00237	0.000789274	0.00211	0.00012786	-0.000203121	0.00234	-7.50485e-05	0.000199319	0.00336	1.43141e-05
	1379.82	0.00206	0.000726811	0.00189	-0.000130103	-0.000279082	0.00225	-0.000272651	0.000199458	0.00332	2.0643e-05
	1380.3	0.00177	0.000753448	0.00167	-0.000303366	-0.000320343	0.00214	-0.000413253	0.000192496	0.00329	2.41554e-05
	1380.78	0.00155	0.000882584	0.00148	-0.000359229	-0.000304604	0.00205	-0.000442855	0.000180234	0.00327	2.49838e-05
	1381.26	0.0014	0.00108	0.00134	-0.000307892	-0.000242165	0.00198	-0.000352457	0.000166972	0.00326	2.3824e-05
	1381.75	0.0013	0.00129	0.00123	-0.000196955	-0.000169727	0.0019	-0.000181059	0.00015901	0.00327	2.16039e-05
	1382.23	0.00123	0.00145	0.00112	-8.2737e-05	-0.000129418	0.00179	0	0.00016213	0.0033	1.91188e-05
	1382.71	0.00118	0.00151	0.000973064	0	-0.000141379	0.00162	0.000153319	0.000178568	0.00334	1.75614e-05
	1383.19	0.00116	0.00152	0.000822788	8.72517e-05	-0.00019204	0.00144	0.000213638	0.000206706	0.00339	1.76939e-05
	1383.67	0.00123	0.00152	0.000719812	0.000179503	-0.000240201	0.00129	0.000192958	0.000240544	0.00344	1.98477e-05
	1384.16	0.00142	0.00154	0.000727937	0.000321255	-0.000238362	0.00123	0.000137277	0.000273083	0.00349	2.49507e-05
	1384.64	0.00178	0.0017	0.000885361	0.000536607	-0.000158823	0.00131	0.000101596	0.000298821	0.00352	3.33341e-05
	1385.12	0.00229	0.00199	0.00118	0.000810659	-7.18436e-06	0.00151	0.000120915	0.000314859	0.00354	4.49321e-05
	1385.6	0.00291	0.00235	0.00155	0.00109	0.000178855	0.00173	0.000192235	0.000321497	0.00354	5.92808e-05
	1386.09	0.00351	0.00268	0.00189	0.00129	0.000345393	0.00196	0.000277554	0.000319436	0.00351	7.36964e-05
	1386.57	0.00397	0.00289	0.00207	0.00134	0.000449602	0.00211	0.0003256	0.000306155	0.00347	8.43012e-05
	1387.05	0.0042	0.00291	0.00204	0.00124	0.000488841	0.00215	0.000307919	0.000276493	0.00341	8.76484e-05
	1387.53	0.00416	0.00276	0.00182	0.00103	0.000490495	0.0021	0.000236238	0.000228431	0.00334	8.32407e-05
	1388.01	0.00392	0.00251	0.0015	0.000804221	0.000492127	0.00202	0.000162557	0.00016977	0.00327	7.43923e-05
	1388.5	0.00355	0.00225	0.00121	0.000645873	0.000556459	0.00196	0.000137877	0.000116008	0.00323	6.70022e-05
	1388.98	0.00313	0.002	0.00101	0.000576424	0.000676092	0.00194	0.000180196	8.2846e-05	0.00321	6.58423e-05
	1389.46	0.00271	0.00176	0.00090883	0.000571676	0.000816824	0.00195	0.000267515	7.89842e-05	0.00323	7.32987e-05
	1389.94	0.00231	0.00151	0.000894155	0.000589128	0.000943756	0.00196	0.000353834	0.000106476	0.00327	8.90734e-05
	1390.42	0.00194	0.00124	0.000920873	0.000596331	0.00104	0.00194	0.00039788	0.00015942	0.00333	0.000110118
	1390.91	0.00165	0.000976866	0.000972013	0.000590983	0.00113	0.00192	0.0003792	0.000222973	0.0034	0.000133219
	1391.39	0.00149	0.000766771	0.00106	0.000592235	0.00124	0.00192	0.000307519	0.000283726	0.00347	0.000154797
	1391.87	0.0015	0.000670476	0.0012	0.000630487	0.00141	0.00199	0.000218838	0.000329478	0.00353	0.000172828
	1392.35	0.0017	0.000733281	0.00142	0.000724238	0.00165	0.00214	0.000155157	0.000352431	0.00357	0.000185557
	1392.84	0.00209	0.000967086	0.0017	0.00086909	0.00193	0.00236	0.000154476	0.000352784	0.0036	0.000191988
	1393.32	0.00262	0.00134	0.00204	0.00103	0.0022	0.0026	0.000236796	0.000338136	0.00361	0.000190496
	1393.8	0.0032	0.00179	0.00238	0.00118	0.00237	0.00279	0.000406115	0.000320289	0.00362	0.000177469
	1394.28	0.00369	0.00223	0.0027	0.00128	0.0024	0.00286	0.000649434	0.000307842	0.00362	0.000150587
	1394.76	0.00402	0.00262	0.00296	0.00134	0.0023	0.00279	0.00094348	0.000301686	0.00362	0.000110781
	1395.25	0.00414	0.00295	0.00319	0.00142	0.00216	0.00262	0.00127	0.000298638	0.00361	6.44505e-05
	1395.73	0.0041	0.00325	0.00339	0.00156	0.00207	0.00242	0.0016	0.000295791	0.0036	2.11732e-05
	1396.21	0.00398	0.00356	0.00359	0.00178	0.0021	0.00224	0.00189	0.000293844	0.00358	-1.01058e-05
	1396.69	0.00381	0.00387	0.00373	0.00204	0.00222	0.00209	0.0021	0.000292496	0.00357	-2.48498e-05
	1397.17	0.0036	0.00413	0.00377	0.00225	0.00237	0.00195	0.0022	0.000290849	0.00355	-2.15366e-05
	1397.66	0.00333	0.00428	0.00365	0.00236	0.00246	0.00178	0.00214	0.000287902	0.00354	-2.02117e-06
	1398.14	0.00299	0.00424	0.00334	0.00233	0.00243	0.00156	0.00194	0.000284354	0.00353	3.03187e-05
	1398.62	0.0026	0.00398	0.00289	0.00217	0.00229	0.00134	0.00167	0.000281107	0.00351	6.93882e-05
	1399.1	0.00222	0.00353	0.00239	0.00195	0.00209	0.00118	0.00144	0.000280151	0.0035	0.000108362
	1399.59	0.00191	0.00298	0.00198	0.00176	0.00192	0.00113	0.00134	0.000284704	0.00348	0.000141771
	1400.07	0.0017	0.00243	0.00173	0.00165	0.00183	0.0012	0.00142	0.000299156	0.00347	0.000167193
	1400.55	0.00161	0.00195	0.00167	0.00161	0.00183	0.00131	0.00165	0.000325809	0.00346	0.000185623
	1401.03	0.00159	0.00155	0.00173	0.0016	0.00186	0.00139	0.00194	0.000361662	0.00346	0.000199977
	1401.51	0.00161	0.00125	0.00186	0.00157	0.00187	0.00139	0.00223	0.000398114	0.00346	0.000213668
	1401.99	0.00167	0.00105	0.00201	0.00152	0.00183	0.00127	0.00246	0.000427467	0.00347	0.000228917
	1402.48	0.00178	0.000963918	0.00216	0.00146	0.00174	0.00107	0.00263	0.00044642	0.00347	0.000247217
	1402.96	0.002	0.00101	0.00233	0.00146	0.00166	0.000847488	0.00278	0.000457772	0.00346	0.000268203
	1403.44	0.00232	0.00119	0.00252	0.00157	0.00163	0.000684681	0.00293	0.000467617	0.00344	0.000289589
	1403.92	0.00272	0.00148	0.00276	0.00181	0.00168	0.000636326	0.0031	0.000479569	0.00342	0.000307759
	1404.41	0.00313	0.0018	0.003	0.00213	0.00181	0.00070787	0.00325	0.000490022	0.00338	0.000317772
	1404.89	0.00341	0.00203	0.00319	0.00244	0.00202	0.000849315	0.0033	0.000491175	0.00334	0.00031638
	1405.37	0.00346	0.00207	0.00325	0.00265	0.00225	0.000983159	0.00317	0.000476727	0.00329	0.000302387
	1405.85	0.00326	0.00191	0.00318	0.00268	0.00243	0.00106	0.00285	0.00044818	0.00325	0.000278051
	1406.33	0.00286	0.00161	0.00301	0.00256	0.00254	0.00106	0.0024	0.000412833	0.00322	0.000247781
	1406.82	0.00239	0.00129	0.00282	0.00238	0.00262	0.00106	0.00193	0.000378985	0.00321	0.000216088
	1407.3	0.00198	0.00106	0.00268	0.00221	0.0027	0.00108	0.00159	0.000350829	0.00321	0.000186485
	1407.78	0.0017	0.000965303	0.00261	0.00211	0.00281	0.00117	0.00144	0.000328382	0.00322	0.000161757
	1408.26	0.00156	0.00101	0.00262	0.00208	0.00293	0.0013	0.0015	0.000309935	0.00324	0.000143395
	1408.74	0.00153	0.00114	0.00264	0.00208	0.00304	0.00143	0.0017	0.000293687	0.00327	0.000131562
	1409.23	0.00154	0.00128	0.00263	0.00206	0.0031	0.0015	0.00194	0.00027974	0.00328	0.000125729
	1409.71	0.00155	0.00138	0.00255	0.00198	0.00307	0.00146	0.00216	0.000270093	0.0033	0.000124768
	1410.19	0.00152	0.00141	0.0024	0.00185	0.00295	0.00132	0.00228	0.000267045	0.00331	0.000127452
	1410.67	0.00148	0.0014	0.00221	0.0017	0.0028	0.00115	0.00232	0.000272098	0.00331	0.000133219
	1411.16	0.00146	0.00139	0.00205	0.0016	0.00265	0.00099099	0.0023	0.000285042	0.00332	0.000142765
	1411.64	0.00147	0.00142	0.00194	0.00158	0.00254	0.000902735	0.00228	0.000303295	0.00334	0.000157415
	1412.12	0.00152	0.00151	0.00189	0.00163	0.00247	0.000878479	0.00227	0.000323947	0.00337	0.000179093
	1412.6	0.00158	0.00161	0.00187	0.00172	0.00242	0.000874124	0.00228	0.0003444	0.00341	0.000208264
	1413.08	0.00162	0.00172	0.00187	0.00178	0.00237	0.000835168	0.00226	0.000364153	0.00346	0.000243537
	1413.57	0.00166	0.00182	0.00187	0.00183	0.00231	0.000730513	0.00219	0.000383705	0.00352	0.000280537
	1414.05	0.00176	0.00195	0.00192	0.00189	0.00227	0.000574857	0.00207	0.000405258	0.00358	0.000313329
	1414.53	0.00196	0.00213	0.00205	0.00201	0.00229	0.000420602	0.00193	0.000430011	0.00362	0.000334783
	1415.01	0.00232	0.00241	0.00231	0.00223	0.00242	0.000331546	0.00181	0.000456364	0.00366	0.000338596
	1415.49	0.00287	0.00279	0.00268	0.00257	0.00265	0.000347939	0.00174	0.000479308	0.00367	0.000321221
	1415.98	0.00355	0.00321	0.00304	0.00297	0.00295	0.000463484	0.0017	0.00049156	0.00367	0.000282427
	1416.46	0.00426	0.00357	0.00337	0.00332	0.00322	0.000619528	0.00165	0.000485613	0.00365	0.000226464
	1416.94	0.00484	0.00374	0.00355	0.00349	0.00336	0.000725973	0.00152	0.000457166	0.00361	0.000160763
	1417.42	0.00514	0.00363	0.00349	0.00335	0.00325	0.000701017	0.00126	0.000406818	0.00356	9.45749e-05
	1417.9	0.00505	0.00321	0.00317	0.00289	0.00289	0.000520862	0.000883929	0.000338871	0.0035	3.69792e-05
	1418.39	0.00459	0.00261	0.00269	0.00223	0.00235	0.000255306	0.000518036	0.000258524	0.00343	-5.26828e-06
	1418.87	0.00394	0.00201	0.00224	0.00159	0.00184	5.15508e-05	0.000329143	0.000171976	0.00337	-2.93558e-05
	1419.35	0.00331	0.00164	0.00201	0.00123	0.00153	4.54438e-05	0.000425906	9.49204e-05	0.00331	-3.42593e-05
	1419.83	0.00288	0.00155	0.00203	0.00123	0.00151	0.000263088	0.000757013	5.2273e-05	0.00327	-2.08739e-05
	1420.32	0.0027	0.00167	0.00221	0.0015	0.0017	0.000616033	0.00115	6.05257e-05	0.00328	8.71434e-06
	1420.8	0.00268	0.00183	0.00241	0.00186	0.002	0.000984477	0.00144	0.000111278	0.00332	4.93725e-05
	1421.28	0.00275	0.00197	0.00255	0.00216	0.00225	0.00129	0.00154	0.000178031	0.00337	9.31829e-05
	1421.76	0.00286	0.00206	0.0026	0.00238	0.00247	0.00153	0.00149	0.000234184	0.00343	0.000131264
	1422.24	0.003	0.00214	0.00261	0.00252	0.00265	0.00172	0.00138	0.000265436	0.00346	0.000156023
	1422.73	0.00317	0.00225	0.00263	0.00262	0.00281	0.00191	0.00136	0.000272389	0.00348	0.00016368
	1423.21	0.00336	0.00239	0.00269	0.00269	0.00295	0.00211	0.00154	0.000265742	0.00347	0.000154962
	1423.69	0.00352	0.00254	0.00279	0.00273	0.00305	0.00228	0.00196	0.000258386	0.00345	0.00013607
	1424.17	0.00356	0.00263	0.00286	0.00269	0.00306	0.00238	0.00256	0.000261139	0.00342	0.000117178
	1424.65	0.00345	0.00259	0.00287	0.00252	0.00293	0.00232	0.00317	0.000278791	0.00339	0.000108329
	1425.14	0.00317	0.00241	0.00278	0.00225	0.00269	0.00212	0.00351	0.000311544	0.00338	0.000115454
	1425.62	0.00281	0.00214	0.00262	0.00193	0.00238	0.00183	0.00359	0.000353297	0.00339	0.000137462
	1426.1	0.00248	0.00189	0.00248	0.00166	0.00209	0.00154	0.00343	0.000393549	0.00341	0.000167757
	1426.58	0.00229	0.00175	0.00242	0.00154	0.00187	0.00133	0.00311	0.000419502	0.00342	0.000197391
	1427.07	0.00229	0.00178	0.00249	0.00163	0.00176	0.00125	0.00275	0.000422255	0.00343	0.000218508
	1427.55	0.00247	0.00198	0.00266	0.00192	0.00173	0.00131	0.00243	0.000399907	0.00341	0.0002259
	1428.03	0.00269	0.00225	0.00288	0.00236	0.00174	0.00145	0.0022	0.000357251	0.00337	0.000217977
	1428.51	0.00298	0.00257	0.00306	0.00286	0.00174	0.00162	0.00206	0.000302204	0.00332	0.00019643
	1428.99	0.00323	0.00284	0.00313	0.00331	0.00171	0.00179	0.002	0.000243557	0.00327	0.000166597
	1429.48	0.0034	0.00303	0.00307	0.00361	0.00169	0.00192	0.00199	0.000188909	0.00323	0.000136269
	1429.96	0.0035	0.00315	0.00291	0.00376	0.00177	0.00205	0.00204	0.000146662	0.00321	0.000113134
	1430.44	0.00359	0.00326	0.00275	0.00385	0.00201	0.00224	0.00216	0.000128315	0.00321	0.000102628
	1430.92	0.00374	0.0034	0.00266	0.00395	0.00244	0.00249	0.00235	0.000144267	0.00324	0.000105578
	1431.4	0.00397	0.00358	0.00267	0.00408	0.003	0.00279	0.00259	0.000194379	0.00328	0.000120724
	1431.89	0.00425	0.00374	0.00275	0.00421	0.00355	0.00304	0.00281	0.000274471	0.00334	0.000145383
	1432.37	0.00451	0.00382	0.00285	0.00429	0.00397	0.00317	0.00293	0.000376032	0.0034	0.000177237
	1432.85	0.00471	0.0038	0.00291	0.00427	0.00419	0.00311	0.0029	0.000479124	0.00347	0.000214397
	1433.33	0.00481	0.00367	0.00293	0.00413	0.0042	0.00287	0.00269	0.000561715	0.00353	0.000255307
	1433.82	0.00483	0.00349	0.0029	0.0039	0.00403	0.0025	0.00233	0.000606207	0.00357	0.000299635
	1434.3	0.0048	0.0033	0.00287	0.00362	0.00376	0.00207	0.00189	0.000602299	0.0036	0.000347881
	1434.78	0.00474	0.00314	0.00283	0.00333	0.00347	0.00167	0.00146	0.000550891	0.00362	0.000399283
	1435.26	0.00466	0.00303	0.00279	0.00307	0.00321	0.00134	0.00111	0.000464783	0.00362	0.000449232
	1435.74	0.00453	0.00292	0.00269	0.00283	0.00298	0.00113	0.000920498	0.000361975	0.00361	0.000483728
	1436.23	0.00428	0.00274	0.00249	0.00262	0.00279	0.00105	0.000900782	0.000256735	0.00358	0.000483993
	1436.71	0.00391	0.00246	0.00222	0.00245	0.00261	0.00109	0.00102	0.000156627	0.00352	0.000439746
	1437.19	0.00347	0.00214	0.00197	0.00232	0.00248	0.00123	0.00122	7.40192e-05	0.00346	0.000361842
	1437.67	0.00306	0.00189	0.00183	0.00228	0.00242	0.00135	0.00143	2.90111e-05	0.00339	0.000277288
	1438.15	0.00275	0.00177	0.00186	0.00233	0.00247	0.00154	0.00162	3.3003e-05	0.00336	0.000209093
	1438.64	0.00256	0.00181	0.00203	0.00243	0.0026	0.00176	0.00178	7.68948e-05	0.00334	0.000165967
	1439.12	0.00244	0.00193	0.00223	0.00255	0.00277	0.00197	0.0019	0.000139187	0.00334	0.000144455
	1439.6	0.00234	0.00206	0.00238	0.00261	0.0029	0.00211	0.00196	0.000198979	0.00335	0.000137296
	1440.08	0.00222	0.00213	0.00241	0.00258	0.00299	0.00215	0.00194	0.000244039	0.00336	0.000138589
	1440.57	0.00207	0.00204	0.0023	0.00247	0.00303	0.00208	0.00185	0.000272031	0.00336	0.000145781
	1441.05	0.00191	0.00183	0.0021	0.00232	0.00306	0.00195	0.00172	0.000287423	0.00336	0.000157581
	1441.53	0.0018	0.00162	0.0019	0.00219	0.00311	0.00185	0.00161	0.000298315	0.00336	0.000173392
	1442.01	0.00179	0.00146	0.00179	0.00216	0.00324	0.00185	0.00158	0.000311307	0.00336	0.000191623
	1442.49	0.00188	0.0014	0.00183	0.00226	0.00344	0.002	0.00167	0.000329399	0.00337	0.000209922
	1442.97	0.002	0.00145	0.00197	0.00247	0.00368	0.00227	0.00186	0.00035079	0.00337	0.000225834
	1443.46	0.00217	0.00157	0.00221	0.00275	0.0039	0.0026	0.00207	0.000370882	0.00337	0.000237537
	1443.94	0.00234	0.0017	0.00245	0.00304	0.00404	0.00291	0.00224	0.000383274	0.00337	0.0002443
	1444.42	0.00248	0.00179	0.00264	0.00327	0.00406	0.00311	0.00229	0.000382535	0.00337	0.000246355
	1444.9	0.00261	0.00185	0.00275	0.0034	0.00401	0.00319	0.00224	0.000365927	0.00338	0.000243769
	1445.39	0.00278	0.00192	0.00284	0.0035	0.00395	0.00319	0.00212	0.000334519	0.00339	0.000236045
	1445.87	0.00301	0.00205	0.00295	0.00361	0.00396	0.00316	0.00202	0.00029321	0.0034	0.000222088
	1446.35	0.00333	0.00227	0.00315	0.00377	0.00408	0.00313	0.00204	0.000250502	0.00341	0.000199745
	1446.83	0.00366	0.00254	0.00342	0.00392	0.00431	0.00312	0.00219	0.000214894	0.00343	0.00016779
	1447.31	0.00391	0.00278	0.0037	0.00399	0.00458	0.00309	0.00254	0.000190786	0.00344	0.000126458
	1447.8	0.00395	0.0029	0.0039	0.00389	0.0048	0.00299	0.00304	0.000177278	0.00345	7.89987e-05
	1448.28	0.00375	0.00283	0.00394	0.00361	0.0049	0.00279	0.00341	0.000169738	0.00345	3.22075e-05
	1448.76	0.00338	0.00263	0.00383	0.00322	0.00492	0.00252	0.00361	0.00016483	0.00345	-6.42796e-06
	1449.24	0.00298	0.00241	0.00364	0.00283	0.00492	0.00225	0.00367	0.000159222	0.00344	-3.21057e-05
	1449.72	0.00268	0.00229	0.00349	0.00256	0.005	0.00207	0.00368	0.000150914	0.00343	-4.36022e-05
	1450.21	0.00258	0.00232	0.00344	0.00247	0.0052	0.002	0.00374	0.000138006	0.00342	-4.24095e-05
	1450.69	0.00266	0.00252	0.00352	0.00256	0.00552	0.00204	0.0039	0.000121798	0.00341	-3.10786e-05
	1451.17	0.00288	0.0028	0.00369	0.00277	0.00589	0.00214	0.00418	0.00010959	0.0034	-1.10335e-05
	1451.65	0.00313	0.00308	0.00391	0.00301	0.00623	0.00224	0.00453	0.000112482	0.0034	1.58384e-05
	1452.13	0.00335	0.00328	0.00415	0.00323	0.00649	0.00232	0.00489	0.000141674	0.00341	4.69866e-05
	1452.62	0.0035	0.00339	0.0044	0.00341	0.00664	0.00238	0.00519	0.000200834	0.00343	7.72755e-05
	1453.1	0.00358	0.00342	0.00466	0.00355	0.00669	0.00248	0.00539	0.000283126	0.00347	0.000100839
	1453.58	0.00364	0.00344	0.00496	0.00368	0.00668	0.00267	0.00547	0.000371818	0.00352	0.000112173
	1454.06	0.00368	0.00348	0.00526	0.00383	0.00661	0.00293	0.0054	0.00044601	0.00358	0.000110947
	1454.55	0.0037	0.00356	0.00551	0.00397	0.00646	0.00321	0.00515	0.000488902	0.00363	0.000104087
	1455.03	0.00362	0.00363	0.00559	0.00402	0.00613	0.00341	0.00466	0.000500493	0.00369	0.000107401
	1455.51	0.00334	0.00358	0.00534	0.00389	0.00553	0.00338	0.00388	0.000507085	0.00377	0.000140677
	1455.99	0.00279	0.00333	0.00465	0.00348	0.00461	0.00299	0.00286	0.000556377	0.00388	0.000216552
	1456.47	0.00201	0.00284	0.0036	0.00284	0.00353	0.00227	0.00186	0.000671569	0.00402	0.000326692
	1456.96	0.00127	0.00228	0.00257	0.00221	0.00272	0.0015	0.00144	0.00078543	0.00412	0.00043759
	1457.44	0.000926727	0.00191	0.0021	0.00194	0.00268	0.00118	0.00207	0.000773622	0.0041	0.000509868
	1457.92	0.00113	0.00187	0.00238	0.00214	0.00348	0.00153	0.0037	0.000602913	0.00396	0.000527317
	1458.4	0.00158	0.00203	0.00312	0.00261	0.00452	0.00224	0.00577	0.000374005	0.00376	0.000501143
	1458.88	0.00192	0.00216	0.00381	0.00303	0.00548	0.00296	0.00691	0.000199297	0.00359	0.000452549
	1459.37	0.00199	0.0021	0.00419	0.00326	0.00608	0.00347	0.00722	0.000121889	0.00348	0.000397625
	1459.85	0.00177	0.00187	0.00422	0.00327	0.0063	0.00371	0.00701	0.000130281	0.00345	0.000347085
	1460.33	0.00139	0.00156	0.004	0.00316	0.00625	0.00371	0.00641	0.000192673	0.00346	0.000307991
	1460.81	0.000985756	0.00128	0.0037	0.00302	0.00609	0.00358	0.00558	0.000275565	0.00351	0.000284615
	1461.3	0.00068945	0.00113	0.00345	0.00295	0.00594	0.00342	0.00466	0.000351425	0.00358	0.000279542
	1461.78	0.000561704	0.00114	0.00332	0.00297	0.00588	0.00329	0.00379	0.000414013	0.00364	0.000291943
	1462.26	0.000601157	0.00132	0.00334	0.00304	0.00592	0.00318	0.00301	0.000440891	0.0037	0.000318237
	1462.74	0.00075181	0.00158	0.00344	0.00311	0.00601	0.00308	0.00233	0.00043057	0.00374	0.000351761
	1463.22	0.000927164	0.00182	0.00354	0.00307	0.00608	0.00292	0.00203	0.000393048	0.00376	0.000382237
	1463.71	0.00105	0.00196	0.00357	0.00289	0.00604	0.00269	0.00247	0.000341926	0.00377	0.000397393
	1464.19	0.00108	0.00196	0.0035	0.00258	0.00589	0.0024	0.00295	0.000286504	0.00375	0.000386117
	1464.67	0.00107	0.00186	0.00338	0.00228	0.00567	0.00215	0.00346	0.000228783	0.0037	0.000346422
	1465.15	0.00111	0.00175	0.0033	0.00212	0.00549	0.00205	0.004	0.000170863	0.00364	0.000288992
	1465.63	0.00126	0.00172	0.00336	0.00217	0.00541	0.00214	0.0045	0.000124241	0.00357	0.000232796
	1466.12	0.00152	0.00178	0.00351	0.0024	0.00543	0.00235	0.00489	0.000104919	0.00351	0.000193778
	1466.6	0.00181	0.00185	0.00368	0.00266	0.00549	0.00257	0.00508	0.000121197	0.00346	0.000177966
	1467.08	0.00204	0.00188	0.00377	0.00284	0.0055	0.00268	0.00503	0.000168676	0.00345	0.000181845
	1467.56	0.00218	0.00184	0.00375	0.0029	0.00544	0.00265	0.00474	0.000233954	0.00345	0.000197988
	1468.05	0.00226	0.00179	0.00363	0.00286	0.00532	0.00253	0.00427	0.000300832	0.00346	0.000218607
	1468.53	0.00234	0.00179	0.00348	0.0028	0.00521	0.0025	0.00373	0.00035511	0.00347	0.000238332
	1469.01	0.0025	0.00192	0.00338	0.00281	0.00515	0.00262	0.00322	0.000386191	0.00349	0.000254411
	1469.49	0.0028	0.00224	0.00339	0.00295	0.00517	0.00286	0.00283	0.000388869	0.00351	0.000266579
	1469.97	0.00323	0.00274	0.00348	0.00318	0.00523	0.0032	0.00259	0.000367347	0.00353	0.000276227
	1470.46	0.00375	0.00337	0.00362	0.00346	0.00524	0.00354	0.00248	0.000338525	0.00356	0.000284748
	1470.94	0.00428	0.00401	0.00368	0.00365	0.00509	0.00376	0.00244	0.000332304	0.0036	0.000291512
	1471.42	0.0047	0.0045	0.00357	0.00365	0.00467	0.0037	0.00239	0.000380382	0.00365	0.000291512
	1471.9	0.00493	0.00474	0.00326	0.00343	0.00399	0.00329	0.00228	0.00048846	0.0037	0.000277056
	1472.38	0.00497	0.0047	0.00288	0.0031	0.00324	0.00266	0.00216	0.000612638	0.00372	0.000245294
	1472.87	0.00491	0.00451	0.00263	0.00291	0.00271	0.00209	0.00217	0.000682317	0.00369	0.000206242
	1473.35	0.00485	0.00431	0.00268	0.00298	0.00258	0.00182	0.0024	0.000660297	0.00361	0.000177403
	1473.83	0.0048	0.00415	0.00298	0.00326	0.00277	0.0019	0.00284	0.000566875	0.00349	0.000170972
	1474.31	0.00465	0.00396	0.00334	0.00352	0.003	0.00215	0.00336	0.000442853	0.00338	0.000185093
	1474.8	0.00432	0.00365	0.00356	0.00357	0.00307	0.00239	0.00361	0.000316331	0.00328	0.000208563
	1475.28	0.00378	0.00317	0.00354	0.00333	0.00288	0.00249	0.00379	0.00020081	0.00321	0.000228254
	1475.76	0.0031	0.0026	0.00332	0.00286	0.00246	0.00236	0.00392	0.000107788	0.00316	0.000234851
	1476.24	0.00242	0.00207	0.003	0.00233	0.00197	0.00217	0.00404	5.24662e-05	0.00315	0.000226497
	1476.72	0.0019	0.00171	0.00271	0.00191	0.00158	0.00206	0.0042	4.91445e-05	0.00316	0.000207303
	1477.21	0.00162	0.00158	0.00253	0.00172	0.00139	0.00208	0.0044	0.000103825	0.0032	0.000184828
	1477.69	0.00158	0.00166	0.00248	0.00175	0.00138	0.00221	0.00459	0.000206503	0.00327	0.000166232
	1478.17	0.00166	0.00183	0.00247	0.00191	0.00146	0.00235	0.00469	0.000335181	0.00335	0.000155062
	1478.65	0.00178	0.00197	0.00244	0.00208	0.00153	0.0024	0.00462	0.000462459	0.00343	0.000150819
	1479.13	0.00185	0.002	0.00232	0.0022	0.00152	0.00233	0.00439	0.000566538	0.00348	0.000150388
	1479.62	0.00184	0.0019	0.00212	0.00224	0.00144	0.00213	0.00405	0.000637016	0.00352	0.000150388
	1480.1	0.0018	0.00173	0.00184	0.00225	0.00135	0.0019	0.00371	0.000653753	0.00352	0.000148764
	1480.58	0.00178	0.00158	0.00163	0.0023	0.00135	0.00172	0.00349	0.000645869	0.00351	0.000145881
	1481.06	0.00179	0.00152	0.00152	0.00242	0.00152	0.00168	0.00347	0.000630334	0.0035	0.000144555
	1481.55	0.00184	0.00159	0.0015	0.00259	0.00183	0.00179	0.00362	0.00061595	0.00348	0.000148532
	1482.03	0.00191	0.00174	0.00149	0.00272	0.00219	0.00197	0.00384	0.000605766	0.00348	0.000160862
	1482.51	0.00192	0.00191	0.00141	0.00271	0.00245	0.00212	0.00398	0.000595682	0.0035	0.00018211
	1482.99	0.00188	0.00197	0.00123	0.00253	0.00255	0.00218	0.00394	0.000577998	0.00352	0.000209524
	1483.47	0.00182	0.00195	0.000993403	0.00222	0.00246	0.00214	0.0037	0.000544014	0.00355	0.00023936
	1483.95	0.00182	0.002	0.00078958	0.00188	0.00227	0.00206	0.00334	0.00048833	0.00357	0.000267772
	1484.44	0.00197	0.00217	0.000725957	0.00163	0.00208	0.00204	0.00298	0.000411846	0.00358	0.000292672
	1484.92	0.00232	0.00251	0.000869534	0.00157	0.00199	0.00214	0.00273	0.000323262	0.00359	0.000314888
	1485.4	0.00286	0.00302	0.00121	0.00172	0.00205	0.00238	0.00263	0.000237478	0.00358	0.000336971
	1485.88	0.00349	0.00359	0.00167	0.002	0.00224	0.00272	0.00263	0.000172143	0.00358	0.000363533
	1486.37	0.00408	0.00412	0.00211	0.00231	0.00249	0.00304	0.00265	0.000142859	0.00359	0.000399184
	1486.85	0.00452	0.00449	0.00239	0.00254	0.0027	0.00325	0.00256	0.000160075	0.00361	0.000446678
	1487.33	0.00478	0.0047	0.00248	0.00265	0.00285	0.00329	0.00228	0.000227291	0.00365	0.000504659
	1487.81	0.0049	0.00483	0.00243	0.00269	0.00294	0.00319	0.00185	0.000341307	0.0037	0.000565834
	1488.29	0.00499	0.00502	0.00239	0.00281	0.00304	0.00303	0.00142	0.000489523	0.00375	0.000616565
	1488.78	0.00513	0.00536	0.00249	0.00312	0.0032	0.0029	0.00117	0.000661999	0.00379	0.000638598
	1489.26	0.0053	0.00579	0.00275	0.00362	0.0034	0.0028	0.00125	0.00080001	0.00381	0.000616233
	1489.74	0.00533	0.00609	0.00305	0.00415	0.0035	0.00268	0.00194	0.000859922	0.00378	0.000545099
	1490.22	0.00508	0.006	0.00317	0.00448	0.00337	0.00245	0.00287	0.000829818	0.00372	0.00043895
	1490.7	0.00452	0.00542	0.00299	0.00449	0.00297	0.00212	0.00371	0.000745929	0.00364	0.000324305
	1491.19	0.00378	0.00452	0.00258	0.00422	0.0024	0.00178	0.00433	0.000669641	0.00358	0.00022663
	1491.67	0.00307	0.00355	0.00209	0.00384	0.00192	0.00156	0.00473	0.000644052	0.00355	0.000158178
	1492.15	0.00254	0.00276	0.00169	0.00351	0.00186	0.00155	0.00499	0.000674163	0.00355	0.000117973
	1492.63	0.00224	0.00224	0.00144	0.00332	0.00193	0.00173	0.00515	0.000737775	0.00356	9.71267e-05
	1493.12	0.00214	0.00198	0.00135	0.00324	0.00209	0.00204	0.00526	0.000804186	0.00357	8.54942e-05
	1493.6	0.00216	0.00191	0.00134	0.00321	0.00227	0.00237	0.0053	0.000849297	0.00357	7.67121e-05
	1494.08	0.00222	0.00191	0.00133	0.00312	0.0024	0.00261	0.00524	0.000861194	0.00356	7.02167e-05
	1494.56	0.00225	0.00187	0.00127	0.00292	0.00245	0.0027	0.00509	0.000841705	0.00354	7.02498e-05
	1495.04	0.00228	0.00174	0.00117	0.00261	0.00247	0.00288	0.00491	0.000803716	0.00353	8.34395e-05
	1495.53	0.00238	0.00162	0.00109	0.0023	0.00262	0.00319	0.00484	0.000764227	0.00354	0.000113897
	1496.01	0.00266	0.00187	0.00149	0.00214	0.00307	0.00363	0.00507	0.000732039	0.00358	0.000159603
	1496.49	0.00339	0.00222	0.0022	0.00229	0.00395	0.00431	0.00573	0.00069975	0.00364	0.000211513
	1496.97	0.0043	0.00271	0.00307	0.00302	0.00521	0.00522	0.0068	0.000649561	0.00368	0.000256798
	1497.45	0.00512	0.00327	0.00392	0.0039	0.0066	0.0062	0.00803	0.000570273	0.00369	0.000283919
	1497.94	0.00566	0.00378	0.00457	0.00468	0.00782	0.00701	0.00913	0.000470169	0.00366	0.000287865
	1498.42	0.00586	0.00419	0.00496	0.00522	0.00869	0.00751	0.00991	0.00037248	0.00358	0.000270889
	1498.9	0.00582	0.00453	0.00518	0.00555	0.00922	0.00775	0.01033	0.000302692	0.00349	0.000240686
	1499.38	0.00576	0.00491	0.00542	0.00582	0.00959	0.0079	0.01054	0.000277903	0.0034	0.000206706
	1499.87	0.00586	0.00543	0.00586	0.00621	0.00996	0.00814	0.0107	0.000303814	0.00333	0.000178662
	1500.35	0.00621	0.0061	0.00654	0.0068	0.01044	0.00857	0.01094	0.000374526	0.0033	0.00016305
	1500.83	0.00673	0.00688	0.00741	0.00756	0.011	0.00918	0.01126	0.000476037	0.00331	0.000162255
	1501.31	0.00731	0.00761	0.00831	0.00837	0.01154	0.00985	0.01159	0.000589548	0.00335	0.000173491
	1501.79	0.00777	0.00817	0.00906	0.00907	0.01195	0.01045	0.01181	0.000695359	0.00343	0.000190264
	1502.28	0.00801	0.00848	0.00953	0.00956	0.01214	0.01084	0.01181	0.000775056	0.00351	0.000204154
	1502.76	0.00798	0.0085	0.00968	0.00979	0.01208	0.01097	0.01156	0.000811967	0.00359	0.000208165
	1503.24	0.00771	0.00829	0.00952	0.00978	0.0118	0.01085	0.01104	0.000790178	0.00364	0.000200342
	1503.72	0.00726	0.00788	0.0091	0.00959	0.01132	0.01049	0.0103	0.00069579	0.00366	0.000185789
	1504.2	0.00665	0.00733	0.00846	0.00924	0.01066	0.00989	0.00934	0.000523501	0.00362	0.000178298
	1504.69	0.00589	0.00659	0.00756	0.00868	0.00973	0.009	0.00817	0.000297012	0.00354	0.000197789
	1505.17	0.00488	0.00558	0.00631	0.00777	0.00834	0.00767	0.00672	9.61236e-05	0.00344	0.00026144
	1505.65	0.00363	0.00422	0.0046	0.00633	0.00632	0.00575	0.005	7.04349e-05	0.00338	0.000366916
	1506.13	0.00234	0.00269	0.00264	0.00438	0.00376	0.00341	0.00329	0.000362831	0.0034	0.000478653
	1506.62	0.00181	0.00174	0.00125	0.00256	0.00155	0.00156	0.00239	0.000897243	0.00349	0.000540122
	1507.1	0.003	0.00246	0.00168	0.00218	0.00119	0.00161	0.00331	0.0013	0.00355	0.000530535
	1507.58	0.00599	0.00509	0.00428	0.00394	0.00337	0.0041	0.00594	0.00131	0.00352	0.000491921
	1508.06	0.00849	0.00868	0.00773	0.00629	0.00627	0.00799	0.00856	0.00108	0.00347	0.000471654
	1508.54	0.01048	0.01108	0.0103	0.00853	0.00896	0.01144	0.01084	0.000874111	0.00347	0.000477658
	1509.03	0.01147	0.01245	0.01201	0.01015	0.01092	0.01335	0.01228	0.000785595	0.00353	0.000493812
	1509.51	0.0114	0.01287	0.01275	0.01089	0.0119	0.01429	0.01283	0.000777379	0.00361	0.00050247
	1509.99	0.01048	0.01249	0.01267	0.01078	0.01199	0.01436	0.01266	0.000792916	0.00369	0.000494343

## Sheet: Fig. 4f
Fig. 4f
		0 mM	1 mM	5 mM	10 mM	20 mM	2e-ORR
	0.9	-0.00253	-0.00206	-2.674e-05	0.00204	0.00546	-0.00247
	0.899	-0.00253	-0.00199	2.674e-05	0.00205	0.00532	-0.00247
	0.898	-0.00254	-0.00213	-0.0001305	0.00198	0.00523	-0.00249
	0.897	-0.00254	-0.00223	-0.0002753	0.00184	0.00515	-0.0025
	0.896	-0.00256	-0.00214	-0.0001958	0.00169	0.005	-0.0025
	0.895	-0.00254	-0.00205	-0.0001628	0.0016	0.00483	-0.0025
	0.894	-0.00254	-0.00217	-0.0003413	0.00157	0.00463	-0.00251
	0.893	-0.00257	-0.00229	-0.0004585	0.00156	0.00446	-0.00254
	0.892	-0.00258	-0.0022	-0.0003767	0.00149	0.00436	-0.00255
	0.891	-0.00258	-0.00212	-0.0003618	0.00135	0.00432	-0.00256
	0.89	-0.00258	-0.00223	-0.0005253	0.0012	0.00419	-0.00258
	0.889	-0.00259	-0.00234	-0.0006299	0.00113	0.00401	-0.00258
	0.888	-0.00259	-0.00227	-0.000571	0.00107	0.00379	-0.00261
	0.887	-0.00259	-0.00217	-0.0005316	0.00106	0.00367	-0.00261
	0.886	-0.0026	-0.00227	-0.0006834	0.00104	0.00363	-0.00262
	0.885	-0.0026	-0.0024	-0.0008297	0.0009217	0.00356	-0.00264
	0.884	-0.00261	-0.00235	-0.0007566	0.0007927	0.00341	-0.00265
	0.883	-0.00262	-0.00222	-0.0006897	0.0006795	0.00324	-0.00266
	0.882	-0.00262	-0.00229	-0.0008446	0.0006205	0.00307	-0.00268
	0.881	-0.00263	-0.00242	-0.0009917	0.0006268	0.00294	-0.0027
	0.88	-0.00264	-0.00245	-0.0009477	0.0006166	0.00287	-0.00271
	0.879	-0.00264	-0.0023	-0.000858	0.0005191	0.00285	-0.00272
	0.878	-0.00265	-0.0023	-0.0009878	0.0003799	0.00273	-0.00275
	0.877	-0.00265	-0.00245	-0.00116	0.0002627	0.00257	-0.00277
	0.876	-0.00264	-0.0025	-0.00112	0.0002477	0.0024	-0.00277
	0.875	-0.00266	-0.00236	-0.00102	0.0002485	0.00227	-0.0028
	0.874	-0.00266	-0.00236	-0.00113	0.0002328	0.0022	-0.00282
	0.873	-0.00267	-0.00251	-0.0013	0.0001321	0.0022	-0.00282
	0.872	-0.00268	-0.00255	-0.00127	-5.505e-06	0.00209	-0.00285
	0.871	-0.00267	-0.00239	-0.00116	-8.887e-05	0.00196	-0.00288
	0.87	-0.00267	-0.00241	-0.00129	-0.000114	0.00179	-0.00288
	0.869	-0.0027	-0.00257	-0.00146	-0.0001235	0.00166	-0.00292
	0.868	-0.00271	-0.00258	-0.00139	-0.0001274	0.0016	-0.00292
	0.867	-0.0027	-0.00244	-0.00131	-0.0002068	0.00159	-0.00296
	0.866	-0.0027	-0.00246	-0.00145	-0.000313	0.00151	-0.00298
	0.865	-0.00272	-0.00261	-0.00159	-0.000431	0.00137	-0.00301
	0.864	-0.00272	-0.00263	-0.00155	-0.0004939	0.0012	-0.00304
	0.863	-0.00272	-0.00248	-0.00144	-0.0004789	0.0011	-0.00305
	0.862	-0.00273	-0.0025	-0.00157	-0.0004491	0.00105	-0.00309
	0.861	-0.00274	-0.00265	-0.00171	-0.0005238	0.00105	-0.00312
	0.86	-0.00274	-0.00268	-0.00167	-0.0006362	0.0009736	-0.00313
	0.859	-0.00275	-0.00257	-0.00157	-0.0007628	0.0008313	-0.00317
	0.858	-0.00276	-0.00254	-0.00168	-0.0008171	0.0006842	-0.00321
	0.857	-0.00276	-0.00264	-0.00183	-0.0007825	0.0005946	-0.00324
	0.856	-0.00277	-0.00275	-0.00183	-0.0007621	0.0005466	-0.00327
	0.855	-0.00277	-0.00263	-0.0017	-0.0008383	0.0005537	-0.0033
	0.854	-0.00277	-0.00256	-0.00178	-0.0009555	0.0004844	-0.00334
	0.853	-0.00278	-0.0027	-0.00196	-0.00107	0.0003563	-0.00339
	0.852	-0.0028	-0.00279	-0.00195	-0.0011	0.0002131	-0.00342
	0.851	-0.0028	-0.00266	-0.00181	-0.00108	0.0001282	-0.00347
	0.85	-0.0028	-0.00261	-0.00192	-0.00106	0.0001132	-0.00352
	0.849	-0.00282	-0.00274	-0.00207	-0.00114	0.0001172	-0.00356
	0.848	-0.00283	-0.00284	-0.00202	-0.00125	4.247e-05	-0.00362
	0.847	-0.00281	-0.00272	-0.00191	-0.00133	-6.606e-05	-0.00366
	0.846	-0.00283	-0.00265	-0.00204	-0.00139	-0.0002108	-0.00372
	0.845	-0.00284	-0.00279	-0.00219	-0.00138	-0.0002965	-0.00378
	0.844	-0.00283	-0.00287	-0.00212	-0.00132	-0.0002941	-0.00383
	0.843	-0.00285	-0.00278	-0.00203	-0.00138	-0.0002949	-0.0039
	0.842	-0.00285	-0.00269	-0.00215	-0.00147	-0.0003539	-0.00397
	0.841	-0.00287	-0.00282	-0.00228	-0.00159	-0.0004687	-0.00403
	0.84	-0.00288	-0.00292	-0.00226	-0.00165	-0.0006229	-0.00411
	0.839	-0.00288	-0.00278	-0.00213	-0.00159	-0.0006826	-0.00419
	0.838	-0.00287	-0.00274	-0.00223	-0.00155	-0.0006952	-0.00425
	0.837	-0.00289	-0.00292	-0.00239	-0.00164	-0.0006763	-0.00436
	0.836	-0.0029	-0.00295	-0.00236	-0.00176	-0.000729	-0.00444
	0.835	-0.0029	-0.0028	-0.00222	-0.00184	-0.000836	-0.00453
	0.834	-0.00291	-0.00281	-0.00233	-0.00183	-0.0009689	-0.00463
	0.833	-0.00293	-0.00296	-0.00247	-0.00177	-0.00106	-0.00474
	0.832	-0.00293	-0.00298	-0.00247	-0.00179	-0.00108	-0.00485
	0.831	-0.00292	-0.00283	-0.00232	-0.00186	-0.00106	-0.00495
	0.83	-0.00294	-0.00285	-0.00239	-0.00197	-0.00107	-0.00508
	0.829	-0.00295	-0.003	-0.00255	-0.00205	-0.00116	-0.00521
	0.828	-0.00295	-0.00301	-0.00258	-0.00205	-0.00127	-0.00534
	0.827	-0.00296	-0.00288	-0.00245	-0.00202	-0.00139	-0.00546
	0.826	-0.00297	-0.00289	-0.00247	-0.002	-0.00143	-0.0056
	0.825	-0.00297	-0.00303	-0.00264	-0.00204	-0.00139	-0.00575
	0.824	-0.00299	-0.00308	-0.00267	-0.00214	-0.00139	-0.00591
	0.823	-0.00299	-0.00293	-0.00252	-0.00224	-0.00147	-0.00606
	0.822	-0.00299	-0.00292	-0.00256	-0.00227	-0.0016	-0.00621
	0.821	-0.00301	-0.00307	-0.00273	-0.00225	-0.0017	-0.00639
	0.82	-0.00303	-0.00312	-0.00274	-0.00221	-0.00172	-0.00657
	0.819	-0.00302	-0.00299	-0.0026	-0.00223	-0.00169	-0.00674
	0.818	-0.00303	-0.00296	-0.00265	-0.00232	-0.00168	-0.00694
	0.817	-0.00304	-0.00309	-0.00281	-0.0024	-0.00176	-0.00713
	0.816	-0.00307	-0.00318	-0.00285	-0.00246	-0.00187	-0.00735
	0.815	-0.00305	-0.00306	-0.00269	-0.00245	-0.00197	-0.00756
	0.814	-0.00307	-0.00299	-0.00272	-0.00242	-0.00202	-0.00784
	0.813	-0.00308	-0.00312	-0.00287	-0.0024	-0.00198	-0.00809
	0.812	-0.00308	-0.00321	-0.00292	-0.00246	-0.00194	-0.00834
	0.811	-0.0031	-0.00312	-0.0028	-0.00256	-0.00202	-0.00861
	0.81	-0.0031	-0.00303	-0.00278	-0.00264	-0.00213	-0.0089
	0.809	-0.00311	-0.00317	-0.00293	-0.00264	-0.00222	-0.00919
	0.808	-0.00313	-0.00327	-0.00301	-0.0026	-0.00227	-0.00952
	0.807	-0.00312	-0.00313	-0.00287	-0.00256	-0.00226	-0.00984
	0.806	-0.00313	-0.00308	-0.00285	-0.00261	-0.00221	-0.01016
	0.805	-0.00315	-0.00324	-0.00303	-0.00272	-0.00227	-0.01053
	0.804	-0.00315	-0.00329	-0.00308	-0.00279	-0.00236	-0.0109
	0.803	-0.00317	-0.00316	-0.00292	-0.00281	-0.00247	-0.0113
	0.802	-0.00317	-0.00314	-0.00295	-0.0028	-0.00252	-0.01171
	0.801	-0.00318	-0.00329	-0.00311	-0.00274	-0.0025	-0.01214
	0.8	-0.0032	-0.00336	-0.00315	-0.00276	-0.00246	-0.0126
	0.799	-0.00319	-0.00321	-0.00299	-0.00282	-0.00248	-0.01305
	0.798	-0.00321	-0.00318	-0.00302	-0.00293	-0.00259	-0.01354
	0.797	-0.00322	-0.00333	-0.00318	-0.00299	-0.0027	-0.01405
	0.796	-0.00322	-0.0034	-0.00321	-0.00296	-0.00274	-0.01458
	0.795	-0.00325	-0.00328	-0.00308	-0.00292	-0.00272	-0.01517
	0.794	-0.00325	-0.00323	-0.00309	-0.00291	-0.00268	-0.01575
	0.793	-0.00325	-0.00336	-0.00324	-0.00297	-0.00272	-0.01637
	0.792	-0.00327	-0.00346	-0.00332	-0.00308	-0.00284	-0.017
	0.791	-0.00326	-0.00331	-0.00316	-0.00311	-0.00292	-0.01761
	0.79	-0.00328	-0.00327	-0.00315	-0.00312	-0.00296	-0.01833
	0.789	-0.0033	-0.00341	-0.0033	-0.00307	-0.00294	-0.01909
	0.788	-0.00332	-0.00351	-0.00339	-0.00307	-0.00291	-0.01985
	0.787	-0.00333	-0.0034	-0.00329	-0.00313	-0.00296	-0.0206
	0.786	-0.00333	-0.00331	-0.00321	-0.00324	-0.00306	-0.02144
	0.785	-0.00334	-0.00345	-0.00334	-0.00329	-0.00315	-0.02229
	0.784	-0.00335	-0.00356	-0.00348	-0.00327	-0.0032	-0.02317
	0.783	-0.00335	-0.00345	-0.00337	-0.00319	-0.00317	-0.02405
	0.782	-0.00337	-0.00338	-0.00329	-0.00322	-0.00314	-0.02502
	0.781	-0.00338	-0.00352	-0.00341	-0.00331	-0.00318	-0.02604
	0.78	-0.00338	-0.00361	-0.00353	-0.00339	-0.00326	-0.02706
	0.779	-0.0034	-0.00352	-0.00348	-0.00344	-0.00337	-0.02815
	0.778	-0.00342	-0.00343	-0.00336	-0.00343	-0.00342	-0.02934
	0.777	-0.00343	-0.00356	-0.00348	-0.00336	-0.00339	-0.03049
	0.776	-0.00345	-0.00368	-0.00363	-0.00337	-0.00335	-0.03173
	0.775	-0.00345	-0.00358	-0.00357	-0.00345	-0.0034	-0.03301
	0.774	-0.00345	-0.00347	-0.00343	-0.00354	-0.0035	-0.03431
	0.773	-0.00348	-0.00361	-0.00355	-0.00361	-0.00361	-0.0357
	0.772	-0.00348	-0.00373	-0.0037	-0.00361	-0.00365	-0.03712
	0.771	-0.0035	-0.00366	-0.00367	-0.00356	-0.00364	-0.0386
	0.77	-0.00352	-0.00355	-0.00353	-0.00353	-0.0036	-0.04012
	0.769	-0.00352	-0.00364	-0.00361	-0.00361	-0.00364	-0.0417
	0.768	-0.00354	-0.00379	-0.00379	-0.00372	-0.00373	-0.04336
	0.767	-0.00355	-0.00376	-0.00375	-0.00379	-0.00383	-0.04504
	0.766	-0.00355	-0.00363	-0.00361	-0.00379	-0.00392	-0.04683
	0.765	-0.00358	-0.00368	-0.00373	-0.00374	-0.00394	-0.04865
	0.764	-0.00359	-0.00384	-0.00388	-0.00371	-0.00389	-0.05052
	0.763	-0.00361	-0.00386	-0.00382	-0.0038	-0.00389	-0.05251
	0.762	-0.00363	-0.00368	-0.00371	-0.00389	-0.00399	-0.05452
	0.761	-0.00363	-0.00374	-0.00383	-0.00396	-0.00411	-0.05662
	0.76	-0.00365	-0.00392	-0.00398	-0.00401	-0.00421	-0.05877
	0.759	-0.00366	-0.00391	-0.0039	-0.00397	-0.00421	-0.06096
	0.758	-0.00366	-0.00375	-0.00379	-0.00392	-0.00417	-0.06321
	0.757	-0.00369	-0.00381	-0.00394	-0.00397	-0.0042	-0.06559
	0.756	-0.0037	-0.00399	-0.00408	-0.00407	-0.0043	-0.06804
	0.755	-0.00371	-0.00398	-0.00404	-0.00418	-0.00443	-0.07056
	0.754	-0.00373	-0.00381	-0.00391	-0.00423	-0.00453	-0.07314
	0.753	-0.00374	-0.00393	-0.00399	-0.0042	-0.00455	-0.07576
	0.752	-0.00376	-0.0041	-0.00416	-0.00415	-0.00452	-0.07852
	0.751	-0.00376	-0.00401	-0.00419	-0.00419	-0.00455	-0.08135
	0.75	-0.00379	-0.00389	-0.00403	-0.0043	-0.00467	-0.08424
	0.749	-0.00382	-0.00404	-0.0041	-0.00443	-0.0048	-0.08719
	0.748	-0.00381	-0.00417	-0.00426	-0.00446	-0.00488	-0.09022
	0.747	-0.00384	-0.00408	-0.00431	-0.00447	-0.00494	-0.09332
	0.746	-0.00386	-0.00398	-0.00416	-0.0044	-0.00494	-0.09654
	0.745	-0.00387	-0.00412	-0.00419	-0.00444	-0.00493	-0.09973
	0.744	-0.0039	-0.00427	-0.00439	-0.00457	-0.00504	-0.10302
	0.743	-0.00391	-0.00417	-0.00444	-0.00469	-0.00516	-0.10641
	0.742	-0.00391	-0.00406	-0.00429	-0.00473	-0.00529	-0.10998
	0.741	-0.00394	-0.00422	-0.00433	-0.00472	-0.00539	-0.11355
	0.74	-0.00397	-0.00438	-0.00453	-0.00468	-0.00542	-0.11703
	0.739	-0.00398	-0.00429	-0.00457	-0.00474	-0.00539	-0.12079
	0.738	-0.004	-0.00416	-0.00441	-0.00488	-0.00547	-0.12455
	0.737	-0.00402	-0.00431	-0.00449	-0.00501	-0.00563	-0.1284
	0.736	-0.00404	-0.00446	-0.00469	-0.00505	-0.00578	-0.13235
	0.735	-0.00404	-0.00438	-0.0047	-0.00501	-0.00587	-0.1363
	0.734	-0.00408	-0.00426	-0.00455	-0.00499	-0.00591	-0.14044
	0.733	-0.0041	-0.0044	-0.00462	-0.00507	-0.0059	-0.14457
	0.732	-0.0041	-0.00456	-0.0048	-0.00518	-0.00597	-0.1488
	0.731	-0.00413	-0.00451	-0.00487	-0.00532	-0.00612	-0.15313
	0.73	-0.00414	-0.00438	-0.00474	-0.00538	-0.00629	-0.15754
	0.729	-0.00416	-0.00449	-0.00474	-0.00539	-0.00639	-0.16196
	0.728	-0.00419	-0.00468	-0.00496	-0.00538	-0.00645	-0.16647
	0.727	-0.0042	-0.00462	-0.00504	-0.00541	-0.00643	-0.17099
	0.726	-0.00421	-0.00447	-0.00491	-0.00553	-0.00651	-0.17559
	0.725	-0.00424	-0.00461	-0.0049	-0.00567	-0.00667	-0.18029
	0.724	-0.00427	-0.00479	-0.00509	-0.00578	-0.00685	-0.18509
	0.723	-0.00429	-0.00475	-0.00523	-0.00581	-0.00695	-0.18988
	0.722	-0.00429	-0.00459	-0.00512	-0.00577	-0.007	-0.19467
	0.721	-0.00432	-0.00472	-0.00507	-0.00578	-0.00699	-0.19956
	0.72	-0.00434	-0.00491	-0.00526	-0.00592	-0.00709	-0.20445
	0.719	-0.00435	-0.00486	-0.0054	-0.00606	-0.00724	-0.20943
	0.718	-0.00438	-0.0047	-0.00532	-0.00617	-0.00741	-0.21441
	0.717	-0.00441	-0.00489	-0.00524	-0.0062	-0.00753	-0.21949
	0.716	-0.00441	-0.00503	-0.0054	-0.00613	-0.00757	-0.22457
	0.715	-0.00446	-0.00491	-0.00559	-0.00618	-0.00761	-0.22983
	0.714	-0.00447	-0.00485	-0.00547	-0.00632	-0.00772	-0.23491
	0.713	-0.00449	-0.00503	-0.00542	-0.00647	-0.0079	-0.24017
	0.712	-0.00451	-0.00517	-0.00564	-0.00658	-0.00813	-0.24534
	0.711	-0.00452	-0.00503	-0.00576	-0.00659	-0.00824	-0.2506
	0.71	-0.00454	-0.00495	-0.00562	-0.00655	-0.00825	-0.25577
	0.709	-0.00457	-0.00515	-0.00561	-0.00662	-0.0083	-0.26113
	0.708	-0.00459	-0.00529	-0.00581	-0.00676	-0.00841	-0.2664
	0.707	-0.00461	-0.00518	-0.00594	-0.00692	-0.00861	-0.27175
	0.706	-0.00463	-0.00507	-0.00583	-0.00702	-0.00882	-0.27702
	0.705	-0.00465	-0.00526	-0.00579	-0.007	-0.00893	-0.28238
	0.704	-0.00467	-0.00541	-0.00598	-0.00696	-0.00897	-0.28783
	0.703	-0.00468	-0.0053	-0.00611	-0.00703	-0.00897	-0.29309
	0.702	-0.00471	-0.0052	-0.00601	-0.00718	-0.00913	-0.29864
	0.701	-0.00475	-0.00537	-0.00596	-0.00733	-0.00933	-0.30409
	0.7	-0.00476	-0.00553	-0.00614	-0.00741	-0.00951	-0.30954
	0.699	-0.00479	-0.00546	-0.0063	-0.00744	-0.00966	-0.31481
	0.698	-0.0048	-0.00533	-0.00621	-0.0074	-0.00968	-0.32016
	0.697	-0.00481	-0.00545	-0.00611	-0.00744	-0.00966	-0.32543
	0.696	-0.00486	-0.00566	-0.0063	-0.00758	-0.00977	-0.33069
	0.695	-0.00486	-0.00559	-0.00649	-0.00772	-0.00996	-0.33596
	0.694	-0.00487	-0.00543	-0.00642	-0.00779	-0.01016	-0.34122
	0.693	-0.00491	-0.00557	-0.00631	-0.0078	-0.01032	-0.34658
	0.692	-0.00492	-0.00576	-0.00645	-0.00776	-0.01039	-0.35184
	0.691	-0.00494	-0.00571	-0.00664	-0.00783	-0.01041	-0.35711
	0.69	-0.00496	-0.00555	-0.0066	-0.00794	-0.01052	-0.36228
	0.689	-0.00496	-0.00567	-0.00642	-0.00807	-0.01066	-0.36745
	0.688	-0.00501	-0.00589	-0.00663	-0.00823	-0.01082	-0.37262
	0.687	-0.00502	-0.00585	-0.00682	-0.00824	-0.01091	-0.37769
	0.686	-0.00503	-0.00566	-0.00675	-0.00819	-0.01099	-0.38277
	0.685	-0.00506	-0.00579	-0.00665	-0.00817	-0.01099	-0.38775
	0.684	-0.00506	-0.00597	-0.00679	-0.00826	-0.01107	-0.39264
	0.683	-0.0051	-0.00595	-0.00696	-0.00845	-0.01124	-0.39762
	0.682	-0.00512	-0.00576	-0.00688	-0.00858	-0.01142	-0.40251
	0.681	-0.00514	-0.00585	-0.00674	-0.00854	-0.01152	-0.4074
	0.68	-0.00517	-0.00608	-0.00691	-0.00845	-0.01151	-0.4121
	0.679	-0.00517	-0.00604	-0.00709	-0.00847	-0.01151	-0.4168
	0.678	-0.00519	-0.00585	-0.00702	-0.00863	-0.01159	-0.4215
	0.677	-0.00522	-0.00602	-0.00687	-0.00877	-0.01183	-0.4261
	0.676	-0.00524	-0.00619	-0.007	-0.00886	-0.01202	-0.43061
	0.675	-0.00526	-0.00608	-0.00721	-0.0089	-0.01216	-0.43513
	0.674	-0.00526	-0.00596	-0.00715	-0.00884	-0.01214	-0.43945
	0.673	-0.00529	-0.00614	-0.00701	-0.00883	-0.01207	-0.44387
	0.672	-0.00532	-0.00629	-0.00716	-0.00888	-0.01218	-0.4481
	0.671	-0.00532	-0.00613	-0.00734	-0.00897	-0.01234	-0.45242
	0.67	-0.00534	-0.00605	-0.00733	-0.0091	-0.01251	-0.45665
	0.669	-0.00536	-0.00623	-0.00719	-0.0092	-0.01262	-0.46069
	0.668	-0.00537	-0.00636	-0.00727	-0.00917	-0.0127	-0.46455
	0.667	-0.00541	-0.00626	-0.00743	-0.00914	-0.01271	-0.46831
	0.666	-0.00542	-0.00614	-0.00747	-0.00922	-0.01267	-0.47207
	0.665	-0.00542	-0.00628	-0.00729	-0.00936	-0.01279	-0.47592
	0.664	-0.00545	-0.00647	-0.00744	-0.0095	-0.01296	-0.47987
	0.663	-0.00545	-0.00637	-0.00758	-0.0095	-0.01297	-0.48372
	0.662	-0.00548	-0.00622	-0.00753	-0.00947	-0.01297	-0.4872
	0.661	-0.0055	-0.00639	-0.00739	-0.0094	-0.01306	-0.49068
	0.66	-0.00553	-0.00656	-0.00752	-0.00949	-0.01304	-0.49397
	0.659	-0.00553	-0.00644	-0.00768	-0.00958	-0.01323	-0.49726
	0.658	-0.00555	-0.00629	-0.00764	-0.00965	-0.01352	-0.50064
	0.657	-0.00558	-0.00645	-0.0075	-0.00974	-0.0137	-0.50384
	0.656	-0.00559	-0.00664	-0.00764	-0.00975	-0.01365	-0.50704
	0.655	-0.00559	-0.00655	-0.00781	-0.00962	-0.01352	-0.51033
	0.654	-0.00563	-0.0064	-0.0078	-0.00967	-0.01353	-0.51371
	0.653	-0.00564	-0.00652	-0.00764	-0.00979	-0.0137	-0.51691
	0.652	-0.00564	-0.0067	-0.00766	-0.00995	-0.01393	-0.51991
	0.651	-0.00568	-0.00665	-0.00789	-0.01003	-0.01393	-0.52273
	0.65	-0.00569	-0.00646	-0.0079	-0.00995	-0.01385	-0.52546
	0.649	-0.0057	-0.00656	-0.00766	-0.00985	-0.01377	-0.528
	0.648	-0.00574	-0.00676	-0.00779	-0.0099	-0.01387	-0.53091
	0.647	-0.00574	-0.00672	-0.00802	-0.01001	-0.01395	-0.53354
	0.646	-0.00575	-0.00655	-0.00796	-0.01009	-0.01402	-0.53627
	0.645	-0.00579	-0.00667	-0.00777	-0.01016	-0.01423	-0.5389
	0.644	-0.0058	-0.00687	-0.0079	-0.0102	-0.01435	-0.54125
	0.643	-0.00581	-0.00684	-0.0081	-0.01013	-0.01428	-0.54351
	0.642	-0.00581	-0.00664	-0.00803	-0.01015	-0.01415	-0.54558
	0.641	-0.00584	-0.00674	-0.00785	-0.01026	-0.01438	-0.54783
	0.64	-0.00587	-0.00691	-0.008	-0.01038	-0.01453	-0.55028
	0.639	-0.00585	-0.00688	-0.00817	-0.01043	-0.01457	-0.55272
	0.638	-0.0059	-0.00672	-0.00822	-0.01036	-0.01466	-0.55488
	0.637	-0.00591	-0.00678	-0.00801	-0.01024	-0.01461	-0.55686
	0.636	-0.00592	-0.00696	-0.00806	-0.01022	-0.01448	-0.55845
	0.635	-0.00595	-0.00699	-0.00826	-0.01034	-0.01454	-0.56015
	0.634	-0.00597	-0.00681	-0.0083	-0.01055	-0.01465	-0.56156
	0.633	-0.00596	-0.00683	-0.00806	-0.01058	-0.01476	-0.56325
	0.632	-0.006	-0.00703	-0.00816	-0.01055	-0.01472	-0.56503
	0.631	-0.00601	-0.00705	-0.00838	-0.01046	-0.01473	-0.56701
	0.63	-0.00601	-0.00688	-0.00836	-0.01037	-0.01485	-0.56861
	0.629	-0.00605	-0.00691	-0.00817	-0.01051	-0.01483	-0.57049
	0.628	-0.00605	-0.00709	-0.00825	-0.01066	-0.01493	-0.57208
	0.627	-0.00608	-0.00714	-0.00848	-0.01075	-0.0152	-0.5734
	0.626	-0.0061	-0.00696	-0.0085	-0.01075	-0.01533	-0.57519
	0.625	-0.00611	-0.00695	-0.00829	-0.01077	-0.01532	-0.57641
	0.624	-0.00614	-0.00719	-0.00835	-0.01064	-0.0153	-0.57791
	0.623	-0.00614	-0.00722	-0.0085	-0.01071	-0.01507	-0.57904
	0.622	-0.00616	-0.00702	-0.00857	-0.01082	-0.01519	-0.58036
	0.621	-0.00618	-0.00701	-0.00843	-0.0109	-0.01537	-0.58177
	0.62	-0.00618	-0.00723	-0.0084	-0.01082	-0.01528	-0.5828
	0.619	-0.00621	-0.00729	-0.00864	-0.01079	-0.01537	-0.5844
	0.618	-0.00622	-0.0071	-0.00869	-0.01084	-0.01543	-0.58506
	0.617	-0.00623	-0.00709	-0.0085	-0.01084	-0.01548	-0.58618
	0.616	-0.00627	-0.00731	-0.0085	-0.01094	-0.01549	-0.58712
	0.615	-0.00628	-0.00737	-0.0086	-0.01106	-0.01568	-0.58835
	0.614	-0.00628	-0.00723	-0.00875	-0.01105	-0.01561	-0.58966
	0.613	-0.00631	-0.00717	-0.00858	-0.01099	-0.01557	-0.59098
	0.612	-0.00633	-0.00734	-0.00853	-0.01094	-0.01537	-0.59201
	0.611	-0.00635	-0.00743	-0.00874	-0.01102	-0.01549	-0.59286
	0.61	-0.00635	-0.00728	-0.00885	-0.01116	-0.01545	-0.5938
	0.609	-0.00639	-0.00722	-0.00869	-0.01123	-0.01563	-0.59464
	0.608	-0.0064	-0.00738	-0.00858	-0.01132	-0.01567	-0.59568
	0.607	-0.00638	-0.0075	-0.00875	-0.01115	-0.01572	-0.59662
	0.606	-0.00642	-0.00738	-0.00896	-0.011	-0.01602	-0.59756
	0.605	-0.00644	-0.00727	-0.00884	-0.01112	-0.01584	-0.59859
	0.604	-0.00644	-0.00745	-0.00865	-0.01123	-0.01599	-0.59944
	0.603	-0.00646	-0.00758	-0.00884	-0.01139	-0.01615	-0.60047
	0.602	-0.00649	-0.00738	-0.00901	-0.01138	-0.01613	-0.60094
	0.601	-0.00649	-0.00736	-0.00884	-0.01137	-0.01608	-0.6016
	0.6	-0.00654	-0.00763	-0.00877	-0.01127	-0.01615	-0.60216
	0.599	-0.00654	-0.00764	-0.00894	-0.01143	-0.01611	-0.60254
	0.598	-0.00655	-0.00739	-0.00912	-0.01143	-0.01612	-0.60329
	0.597	-0.00657	-0.00747	-0.00901	-0.01154	-0.01603	-0.60386
	0.596	-0.00659	-0.00768	-0.00889	-0.01154	-0.0161	-0.60451
	0.595	-0.00661	-0.00768	-0.00901	-0.01148	-0.0162	-0.60508
	0.594	-0.00661	-0.0075	-0.00914	-0.01128	-0.01605	-0.60583
	0.593	-0.00664	-0.00752	-0.009	-0.01141	-0.01608	-0.60639
	0.592	-0.00665	-0.0077	-0.00888	-0.01164	-0.0163	-0.60715
	0.591	-0.00666	-0.00772	-0.00907	-0.0117	-0.01635	-0.60733
	0.59	-0.0067	-0.00755	-0.00928	-0.01169	-0.01638	-0.60743
	0.589	-0.00671	-0.00759	-0.00919	-0.0116	-0.01649	-0.60771
	0.588	-0.00671	-0.00782	-0.00897	-0.01153	-0.01633	-0.6079
	0.587	-0.00674	-0.00784	-0.00912	-0.01161	-0.01638	-0.60837
	0.586	-0.00675	-0.00759	-0.00935	-0.01166	-0.01635	-0.60874
	0.585	-0.00677	-0.00772	-0.0092	-0.01177	-0.01661	-0.6094
	0.584	-0.00678	-0.00792	-0.00901	-0.01193	-0.01664	-0.60968
	0.583	-0.0068	-0.00787	-0.00926	-0.01189	-0.01671	-0.60987
	0.582	-0.0068	-0.00764	-0.00945	-0.01175	-0.01665	-0.61044
	0.581	-0.00684	-0.0078	-0.00933	-0.01175	-0.01654	-0.61062
	0.58	-0.00685	-0.00801	-0.00916	-0.01182	-0.01667	-0.611
	0.579	-0.00685	-0.00795	-0.00936	-0.01202	-0.01688	-0.611
	0.578	-0.00688	-0.00775	-0.00951	-0.01203	-0.01693	-0.61147
	0.577	-0.00691	-0.00787	-0.00939	-0.01194	-0.01713	-0.61185
	0.576	-0.00691	-0.00806	-0.00928	-0.01183	-0.01692	-0.61203
	0.575	-0.00691	-0.00801	-0.00941	-0.01186	-0.01651	-0.61203
	0.574	-0.00695	-0.0078	-0.00953	-0.01206	-0.01664	-0.61222
	0.573	-0.00696	-0.00789	-0.00939	-0.01217	-0.01701	-0.61307
	0.572	-0.00697	-0.00809	-0.00929	-0.01219	-0.01712	-0.61429
	0.571	-0.00701	-0.00815	-0.00951	-0.01222	-0.01722	-0.61514
	0.57	-0.00703	-0.00792	-0.00963	-0.0121	-0.01704	-0.61514
	0.569	-0.007	-0.00798	-0.00945	-0.01208	-0.01692	-0.61523
	0.568	-0.00705	-0.00819	-0.00939	-0.01213	-0.0172	-0.61485
	0.567	-0.00707	-0.00823	-0.00964	-0.01222	-0.01733	-0.61551
	0.566	-0.00707	-0.00803	-0.00977	-0.01233	-0.01733	-0.6157
	0.565	-0.0071	-0.00801	-0.00964	-0.01235	-0.01725	-0.61608
	0.564	-0.00711	-0.00822	-0.00949	-0.01224	-0.01715	-0.61645
	0.563	-0.00712	-0.00827	-0.0097	-0.01212	-0.01723	-0.61626
	0.562	-0.00714	-0.00803	-0.00983	-0.01218	-0.01729	-0.61617
	0.561	-0.00716	-0.00807	-0.00976	-0.0123	-0.01731	-0.61589
	0.56	-0.00718	-0.00834	-0.00958	-0.0125	-0.01739	-0.61598
	0.559	-0.00719	-0.00832	-0.00971	-0.01242	-0.01746	-0.61626
	0.558	-0.00721	-0.00808	-0.00999	-0.01234	-0.01727	-0.61655
	0.557	-0.00723	-0.00818	-0.0098	-0.01228	-0.01724	-0.61692
	0.556	-0.00723	-0.00842	-0.00965	-0.0124	-0.01745	-0.61702
	0.555	-0.00725	-0.0084	-0.00985	-0.01258	-0.01752	-0.6172
	0.554	-0.00728	-0.0082	-0.00999	-0.01266	-0.01755	-0.61702
	0.553	-0.00727	-0.00825	-0.00982	-0.01254	-0.0177	-0.61711
	0.552	-0.0073	-0.0085	-0.00974	-0.01257	-0.01759	-0.61739
	0.551	-0.0073	-0.00848	-0.00996	-0.01252	-0.01749	-0.61749
	0.55	-0.00731	-0.00823	-0.01011	-0.01259	-0.01773	-0.61749
	0.549	-0.00735	-0.00835	-0.00994	-0.01272	-0.01783	-0.61739
	0.548	-0.00736	-0.00858	-0.00977	-0.01283	-0.01778	-0.61749
	0.547	-0.00738	-0.00854	-0.01	-0.01269	-0.01787	-0.61767
	0.546	-0.00738	-0.0083	-0.01019	-0.01268	-0.01776	-0.61796
	0.545	-0.00741	-0.0084	-0.00999	-0.01268	-0.01784	-0.61805
	0.544	-0.00744	-0.00865	-0.00993	-0.01278	-0.01794	-0.6188
	0.543	-0.00742	-0.00863	-0.01008	-0.01289	-0.01793	-0.61927
	0.542	-0.00746	-0.00841	-0.01028	-0.01292	-0.0181	-0.61965
	0.541	-0.00749	-0.00845	-0.01012	-0.01295	-0.01815	-0.61965
	0.54	-0.00748	-0.00867	-0.00997	-0.01282	-0.01803	-0.61955
	0.539	-0.00752	-0.00869	-0.01017	-0.01277	-0.01782	-0.61955
	0.538	-0.00752	-0.00846	-0.01034	-0.01275	-0.01795	-0.61974
	0.537	-0.00752	-0.0085	-0.01019	-0.01295	-0.01815	-0.61937
	0.536	-0.00757	-0.00878	-0.01008	-0.01313	-0.01831	-0.61927
	0.535	-0.00759	-0.00882	-0.01034	-0.01308	-0.01824	-0.61899
	0.534	-0.00758	-0.00855	-0.01044	-0.01304	-0.0184	-0.61908
	0.533	-0.00761	-0.00864	-0.01021	-0.01301	-0.01844	-0.61955
	0.532	-0.00762	-0.00886	-0.01015	-0.01302	-0.01841	-0.61974
	0.531	-0.00763	-0.00887	-0.01038	-0.01315	-0.01839	-0.61974
	0.53	-0.00764	-0.00859	-0.01052	-0.01324	-0.01838	-0.61946
	0.529	-0.00766	-0.00872	-0.01038	-0.01317	-0.01843	-0.61927
	0.528	-0.00769	-0.00896	-0.01025	-0.01303	-0.01837	-0.61937
	0.527	-0.00768	-0.00885	-0.01042	-0.01304	-0.0185	-0.61946
	0.526	-0.00772	-0.00866	-0.01058	-0.01307	-0.0185	-0.61984
	0.525	-0.00774	-0.00877	-0.01049	-0.01321	-0.01859	-0.62002
	0.524	-0.00773	-0.009	-0.01031	-0.01337	-0.01856	-0.62012
	0.523	-0.00776	-0.00895	-0.01059	-0.01335	-0.01852	-0.62031
	0.522	-0.00778	-0.00872	-0.0107	-0.01323	-0.01862	-0.62059
	0.521	-0.00779	-0.00885	-0.0105	-0.01317	-0.01883	-0.62087
	0.52	-0.00781	-0.00907	-0.01043	-0.01331	-0.01859	-0.62115
	0.519	-0.00783	-0.009	-0.01066	-0.01337	-0.01867	-0.62115
	0.518	-0.00782	-0.00879	-0.01075	-0.0135	-0.01871	-0.62078
	0.517	-0.00786	-0.00893	-0.01055	-0.01356	-0.01887	-0.6204
	0.516	-0.00786	-0.00914	-0.01047	-0.01348	-0.01898	-0.62012
	0.515	-0.00789	-0.00909	-0.01071	-0.01335	-0.01864	-0.62012
	0.514	-0.00791	-0.00886	-0.01088	-0.0135	-0.01845	-0.61993
	0.513	-0.00792	-0.00893	-0.01076	-0.01364	-0.01872	-0.61965
	0.512	-0.00795	-0.00918	-0.01065	-0.01371	-0.01916	-0.61937
	0.511	-0.00793	-0.00919	-0.01078	-0.01368	-0.01908	-0.61918
	0.51	-0.00799	-0.00896	-0.01095	-0.01363	-0.01921	-0.61937
	0.509	-0.00799	-0.00903	-0.01084	-0.01357	-0.0192	-0.61974
	0.508	-0.00799	-0.00925	-0.01066	-0.01369	-0.01868	-0.61965
	0.507	-0.00802	-0.00927	-0.01088	-0.01385	-0.01893	-0.62002
	0.506	-0.00805	-0.00906	-0.01102	-0.01391	-0.01919	-0.61965
	0.505	-0.00804	-0.00906	-0.01089	-0.01389	-0.01915	-0.62002
	0.504	-0.00807	-0.00931	-0.01073	-0.01383	-0.0193	-0.62012
	0.503	-0.00808	-0.00939	-0.01094	-0.01374	-0.01942	-0.62021
	0.502	-0.00809	-0.00917	-0.01113	-0.01389	-0.0195	-0.62021
	0.501	-0.00812	-0.00913	-0.01094	-0.01395	-0.01945	-0.62031
	0.5	-0.00814	-0.00937	-0.01087	-0.014	-0.01947	-0.62078
	0.499	-0.00814	-0.0095	-0.01112	-0.01409	-0.0196	-0.62125
	0.498	-0.00816	-0.00923	-0.0112	-0.01408	-0.01984	-0.62172
	0.497	-0.00817	-0.0092	-0.01101	-0.01384	-0.01978	-0.62096
	0.496	-0.0082	-0.00948	-0.01094	-0.01377	-0.01955	-0.61984
	0.495	-0.00821	-0.00953	-0.01113	-0.01401	-0.01931	-0.61918
	0.494	-0.00824	-0.00927	-0.01127	-0.01425	-0.01962	-0.61937
	0.493	-0.00825	-0.00931	-0.01115	-0.01423	-0.01971	-0.61955
	0.492	-0.00825	-0.00954	-0.01099	-0.0142	-0.01982	-0.61984
	0.491	-0.00828	-0.00949	-0.01125	-0.01409	-0.01986	-0.62002
	0.49	-0.00828	-0.00932	-0.01142	-0.01407	-0.01956	-0.62012
	0.489	-0.0083	-0.0094	-0.01125	-0.0142	-0.01985	-0.62012
	0.488	-0.00833	-0.00965	-0.01106	-0.01426	-0.02007	-0.61965
	0.487	-0.00834	-0.0096	-0.01132	-0.0144	-0.02029	-0.61946
	0.486	-0.00834	-0.00933	-0.0115	-0.01431	-0.02024	-0.61918
	0.485	-0.00837	-0.00945	-0.01143	-0.01427	-0.02008	-0.61946
	0.484	-0.00835	-0.00966	-0.0112	-0.01428	-0.02016	-0.61955
	0.483	-0.00841	-0.00972	-0.01136	-0.01437	-0.02014	-0.61955
	0.482	-0.00842	-0.00945	-0.01156	-0.01442	-0.02024	-0.61993
	0.481	-0.00845	-0.00951	-0.01151	-0.01462	-0.02041	-0.61974
	0.48	-0.00846	-0.00972	-0.01134	-0.01465	-0.0204	-0.61993
	0.479	-0.00844	-0.00973	-0.01149	-0.01462	-0.02034	-0.62002
	0.478	-0.00848	-0.00955	-0.01168	-0.01444	-0.0202	-0.61993
	0.477	-0.00851	-0.00956	-0.01163	-0.01457	-0.02025	-0.62012
	0.476	-0.00851	-0.00978	-0.01141	-0.0147	-0.02048	-0.61993
	0.475	-0.00854	-0.00986	-0.0115	-0.01479	-0.0206	-0.62021
	0.474	-0.00855	-0.00968	-0.01179	-0.01484	-0.02088	-0.62002
	0.473	-0.00856	-0.00957	-0.01173	-0.01476	-0.02084	-0.62002
	0.472	-0.00858	-0.00985	-0.01153	-0.01467	-0.02064	-0.62021
	0.471	-0.00861	-0.00995	-0.01172	-0.01476	-0.02057	-0.62021
	0.47	-0.0086	-0.00974	-0.01197	-0.01482	-0.02072	-0.62031
	0.469	-0.00862	-0.00966	-0.01188	-0.01502	-0.02083	-0.62031
	0.468	-0.00864	-0.00994	-0.01168	-0.01507	-0.02105	-0.62031
	0.467	-0.00866	-0.01004	-0.01179	-0.015	-0.02116	-0.62012
	0.466	-0.00866	-0.00982	-0.01203	-0.01492	-0.02101	-0.62012
	0.465	-0.00868	-0.00974	-0.01192	-0.01487	-0.02079	-0.62012
	0.464	-0.00871	-0.01001	-0.01166	-0.01495	-0.02106	-0.62012
	0.463	-0.00869	-0.01008	-0.01183	-0.01518	-0.02115	-0.62021
	0.462	-0.00873	-0.00984	-0.01211	-0.01523	-0.02122	-0.62002
	0.461	-0.00876	-0.00981	-0.01206	-0.0151	-0.02136	-0.62012
	0.46	-0.00875	-0.01005	-0.0118	-0.01495	-0.02128	-0.61965
	0.459	-0.00877	-0.01021	-0.01194	-0.01497	-0.02131	-0.61984
	0.458	-0.00878	-0.00996	-0.01214	-0.01522	-0.02138	-0.61984
	0.457	-0.00879	-0.00988	-0.0122	-0.01548	-0.0215	-0.62012
	0.456	-0.00883	-0.01015	-0.01194	-0.01555	-0.02158	-0.6204
	0.455	-0.00882	-0.01025	-0.01204	-0.01545	-0.02165	-0.62049
	0.454	-0.00883	-0.01001	-0.0123	-0.01537	-0.02164	-0.62078
	0.453	-0.00887	-0.00996	-0.01236	-0.01531	-0.02154	-0.62068
	0.452	-0.00888	-0.01023	-0.01216	-0.01555	-0.02167	-0.62078
	0.451	-0.00889	-0.01032	-0.01215	-0.01568	-0.02198	-0.62059
	0.45	-0.00888	-0.01012	-0.01236	-0.01574	-0.02213	-0.62031
	0.449	-0.00892	-0.01004	-0.01246	-0.01568	-0.02232	-0.61984
	0.448	-0.00894	-0.01024	-0.01225	-0.01557	-0.02214	-0.61974
	0.447	-0.00892	-0.01036	-0.01219	-0.01558	-0.02199	-0.61955
	0.446	-0.00896	-0.01023	-0.01258	-0.01577	-0.02208	-0.61974
	0.445	-0.00899	-0.01009	-0.01264	-0.01596	-0.02214	-0.61984
	0.444	-0.00898	-0.01033	-0.01229	-0.01595	-0.02254	-0.61984
	0.443	-0.00902	-0.01048	-0.01243	-0.01601	-0.02248	-0.61974
	0.442	-0.00902	-0.01031	-0.01268	-0.0159	-0.02235	-0.61965
	0.441	-0.00902	-0.01012	-0.0127	-0.01589	-0.02238	-0.61955
	0.44	-0.00907	-0.01037	-0.01249	-0.016	-0.02258	-0.61946
	0.439	-0.00908	-0.01054	-0.01252	-0.01618	-0.02265	-0.61946
	0.438	-0.00907	-0.01042	-0.01276	-0.01633	-0.02285	-0.61946
	0.437	-0.0091	-0.01022	-0.0128	-0.01626	-0.02273	-0.61955
	0.436	-0.0091	-0.01041	-0.01253	-0.01612	-0.02293	-0.61955
	0.435	-0.00912	-0.01061	-0.01262	-0.01617	-0.0229	-0.61955
	0.434	-0.00913	-0.01048	-0.01292	-0.01628	-0.02301	-0.61946
	0.433	-0.00916	-0.01028	-0.01296	-0.01648	-0.02313	-0.61946
	0.432	-0.00917	-0.01042	-0.01278	-0.01651	-0.02335	-0.61974
	0.431	-0.00917	-0.01067	-0.01281	-0.01656	-0.02307	-0.61974
	0.43	-0.0092	-0.01061	-0.01305	-0.01656	-0.02312	-0.61993
	0.429	-0.00923	-0.0104	-0.01309	-0.01651	-0.0231	-0.61965
	0.428	-0.00921	-0.01056	-0.01277	-0.01654	-0.02323	-0.61974
	0.427	-0.00924	-0.01078	-0.01288	-0.01679	-0.02353	-0.61984
	0.426	-0.00925	-0.01062	-0.01325	-0.01688	-0.02364	-0.62031
	0.425	-0.00924	-0.01045	-0.01319	-0.01679	-0.02364	-0.62096
	0.424	-0.00929	-0.01067	-0.01296	-0.0169	-0.02376	-0.62115
	0.423	-0.00928	-0.01086	-0.01313	-0.01676	-0.02379	-0.62106
	0.422	-0.00929	-0.01068	-0.01338	-0.01678	-0.02391	-0.62096
	0.421	-0.00933	-0.01054	-0.0133	-0.01688	-0.02408	-0.62106
	0.42	-0.00933	-0.01073	-0.01307	-0.0171	-0.02426	-0.62106
	0.419	-0.00935	-0.01092	-0.01319	-0.01742	-0.02431	-0.62106
	0.418	-0.00935	-0.01076	-0.01356	-0.01719	-0.02446	-0.62106
	0.417	-0.00938	-0.01059	-0.01357	-0.01699	-0.0245	-0.62096
	0.416	-0.0094	-0.0108	-0.01333	-0.0171	-0.02452	-0.62106
	0.415	-0.00937	-0.01099	-0.0133	-0.01719	-0.02457	-0.62125
	0.414	-0.00941	-0.01091	-0.01367	-0.01748	-0.02477	-0.62153
	0.413	-0.00943	-0.01072	-0.01372	-0.01759	-0.02488	-0.62181
	0.412	-0.00944	-0.01087	-0.01346	-0.01753	-0.02488	-0.62181
	0.411	-0.00945	-0.01111	-0.01356	-0.0174	-0.0249	-0.6219
	0.41	-0.00948	-0.01094	-0.01383	-0.01745	-0.02488	-0.62143
	0.409	-0.00946	-0.01074	-0.01382	-0.01757	-0.02489	-0.62143
	0.408	-0.00948	-0.01098	-0.01359	-0.01778	-0.02504	-0.62153
	0.407	-0.0095	-0.01115	-0.01377	-0.01779	-0.02522	-0.62153
	0.406	-0.00952	-0.01095	-0.01402	-0.01785	-0.02541	-0.62143
	0.405	-0.00954	-0.01088	-0.01399	-0.01776	-0.02548	-0.62125
	0.404	-0.00955	-0.01111	-0.01378	-0.01785	-0.02539	-0.62115
	0.403	-0.00957	-0.01122	-0.01388	-0.018	-0.02548	-0.62106
	0.402	-0.00959	-0.01105	-0.01413	-0.01817	-0.02576	-0.62115
	0.401	-0.00959	-0.01091	-0.01415	-0.01828	-0.0259	-0.62115
	0.4	-0.00963	-0.01117	-0.01399	-0.01828	-0.02608	-0.62162
	0.399	-0.0096	-0.01133	-0.01409	-0.01821	-0.02603	-0.62153
	0.398	-0.00964	-0.01117	-0.01428	-0.01817	-0.02587	-0.62115
	0.397	-0.00966	-0.011	-0.01437	-0.01836	-0.02618	-0.62125
	0.396	-0.00964	-0.01121	-0.01413	-0.0186	-0.02619	-0.62106
	0.395	-0.00969	-0.01143	-0.01426	-0.01883	-0.02649	-0.62078
	0.394	-0.00969	-0.01126	-0.01454	-0.01878	-0.02679	-0.62106
	0.393	-0.00969	-0.01109	-0.01455	-0.01868	-0.02669	-0.62172
	0.392	-0.00974	-0.01132	-0.01436	-0.01873	-0.02649	-0.62172
	0.391	-0.00972	-0.01155	-0.01448	-0.01885	-0.02669	-0.62181
	0.39	-0.00973	-0.01139	-0.01473	-0.0191	-0.02692	-0.6219
	0.389	-0.00977	-0.01121	-0.01475	-0.01934	-0.02715	-0.62219
	0.388	-0.00977	-0.01138	-0.01452	-0.01925	-0.02739	-0.62237
	0.387	-0.0098	-0.01158	-0.01472	-0.01916	-0.02762	-0.62275
	0.386	-0.0098	-0.01152	-0.01494	-0.0192	-0.02735	-0.62275
	0.385	-0.00982	-0.01128	-0.01494	-0.01936	-0.02753	-0.62256
	0.384	-0.00985	-0.01145	-0.01474	-0.01968	-0.02768	-0.62247
	0.383	-0.00984	-0.01166	-0.01485	-0.01973	-0.02786	-0.62256
	0.382	-0.00982	-0.01158	-0.01509	-0.0197	-0.02801	-0.62331
	0.381	-0.00986	-0.01136	-0.01517	-0.01962	-0.02843	-0.62322
	0.38	-0.00988	-0.01156	-0.01501	-0.01966	-0.0284	-0.62331
	0.379	-0.00991	-0.01184	-0.01507	-0.01996	-0.02838	-0.62313
	0.378	-0.00992	-0.01167	-0.01537	-0.02015	-0.02872	-0.62313
	0.377	-0.00992	-0.01145	-0.01546	-0.02019	-0.02878	-0.62313
	0.376	-0.00995	-0.01177	-0.01525	-0.02025	-0.02892	-0.62322
	0.375	-0.00997	-0.01193	-0.01531	-0.02024	-0.029	-0.62313
	0.374	-0.00997	-0.01169	-0.01564	-0.02023	-0.02893	-0.62341
	0.373	-0.01	-0.0116	-0.01566	-0.02041	-0.02913	-0.6235
	0.372	-0.01001	-0.01184	-0.01544	-0.02061	-0.02912	-0.6236
	0.371	-0.01003	-0.01198	-0.01561	-0.02077	-0.02957	-0.62378
	0.37	-0.01003	-0.01178	-0.01588	-0.02081	-0.02982	-0.6236
	0.369	-0.01005	-0.0117	-0.01591	-0.02087	-0.02998	-0.62378
	0.368	-0.01007	-0.01198	-0.01572	-0.02087	-0.03003	-0.62369
	0.367	-0.01006	-0.0121	-0.01586	-0.02101	-0.03012	-0.62378
	0.366	-0.01008	-0.01191	-0.01619	-0.02123	-0.03035	-0.62397
	0.365	-0.01011	-0.01179	-0.01623	-0.0215	-0.03052	-0.62388
	0.364	-0.01011	-0.012	-0.01599	-0.02149	-0.03069	-0.62435
	0.363	-0.01014	-0.01223	-0.01612	-0.02133	-0.03083	-0.62472
	0.362	-0.01015	-0.01209	-0.01644	-0.02137	-0.03098	-0.62501
	0.361	-0.01015	-0.01192	-0.01649	-0.02167	-0.03109	-0.6251
	0.36	-0.01018	-0.01211	-0.01644	-0.02179	-0.03137	-0.62519
	0.359	-0.0102	-0.01235	-0.01635	-0.02209	-0.03171	-0.62529
	0.358	-0.01018	-0.01224	-0.01666	-0.02216	-0.03202	-0.62519
	0.357	-0.01022	-0.01204	-0.01686	-0.02212	-0.03212	-0.62519
	0.356	-0.01023	-0.0122	-0.01666	-0.02213	-0.03238	-0.62519
	0.355	-0.01026	-0.01248	-0.01668	-0.02235	-0.03226	-0.6251
	0.354	-0.01027	-0.01237	-0.01699	-0.02253	-0.03238	-0.62529
	0.353	-0.01028	-0.01218	-0.01714	-0.02272	-0.03263	-0.62548
	0.352	-0.0103	-0.0124	-0.01692	-0.0228	-0.03285	-0.62557
	0.351	-0.0103	-0.01256	-0.01698	-0.02271	-0.03319	-0.62548
	0.35	-0.01033	-0.01246	-0.01733	-0.0228	-0.03323	-0.62538
	0.349	-0.01034	-0.01231	-0.01742	-0.0231	-0.03344	-0.62538
	0.348	-0.01036	-0.01252	-0.01724	-0.02334	-0.03379	-0.62538
	0.347	-0.01038	-0.01275	-0.01732	-0.0236	-0.03396	-0.62548
	0.346	-0.01039	-0.01258	-0.01767	-0.02365	-0.0342	-0.62576
	0.345	-0.01038	-0.01239	-0.01781	-0.02359	-0.03447	-0.62566
	0.344	-0.01042	-0.01263	-0.01764	-0.02375	-0.03462	-0.62604
	0.343	-0.01043	-0.01287	-0.01766	-0.02394	-0.03477	-0.62604
	0.342	-0.01045	-0.0127	-0.01797	-0.02419	-0.03477	-0.62632
	0.341	-0.01048	-0.01251	-0.01819	-0.02435	-0.03516	-0.62651
	0.34	-0.01049	-0.01273	-0.01799	-0.02439	-0.03558	-0.6267
	0.339	-0.0105	-0.01297	-0.01807	-0.02448	-0.03574	-0.62717
	0.338	-0.0105	-0.01288	-0.01842	-0.0244	-0.03598	-0.62679
	0.337	-0.01052	-0.01267	-0.01856	-0.0247	-0.03591	-0.62698
	0.336	-0.01055	-0.01289	-0.01838	-0.02497	-0.03615	-0.6267
	0.335	-0.01054	-0.01311	-0.01845	-0.0252	-0.03643	-0.62651
	0.334	-0.01058	-0.01305	-0.0188	-0.02528	-0.03659	-0.6266
	0.333	-0.0106	-0.01279	-0.01889	-0.0254	-0.03712	-0.62651
	0.332	-0.01058	-0.01294	-0.01866	-0.02531	-0.03727	-0.62689
	0.331	-0.01063	-0.01328	-0.0188	-0.02545	-0.03746	-0.6267
	0.33	-0.01063	-0.01321	-0.01919	-0.02586	-0.03741	-0.62707
	0.329	-0.01065	-0.01295	-0.01936	-0.02612	-0.03776	-0.62689
	0.328	-0.01067	-0.01327	-0.01923	-0.02634	-0.03841	-0.62707
	0.327	-0.0107	-0.01348	-0.01934	-0.02645	-0.03895	-0.62745
	0.326	-0.01069	-0.0133	-0.01961	-0.02639	-0.03898	-0.62745
	0.325	-0.01073	-0.01313	-0.0198	-0.02653	-0.0392	-0.62783
	0.324	-0.01073	-0.0134	-0.0197	-0.02686	-0.03935	-0.62783
	0.323	-0.01075	-0.01361	-0.01974	-0.02716	-0.03974	-0.62811
	0.322	-0.01076	-0.01345	-0.02007	-0.02737	-0.04008	-0.6282
	0.321	-0.01079	-0.01328	-0.02028	-0.02736	-0.04064	-0.6282
	0.32	-0.01081	-0.01355	-0.02022	-0.02741	-0.04093	-0.6282
	0.319	-0.01079	-0.01375	-0.02022	-0.02768	-0.04098	-0.6282
	0.318	-0.01083	-0.01358	-0.02063	-0.028	-0.04083	-0.62848
	0.317	-0.01086	-0.01347	-0.02093	-0.02837	-0.04127	-0.62877
	0.316	-0.01085	-0.01372	-0.02073	-0.02858	-0.04165	-0.62933
	0.315	-0.0109	-0.01394	-0.02072	-0.0287	-0.04228	-0.62989
	0.314	-0.0109	-0.01382	-0.0211	-0.02875	-0.04259	-0.6298
	0.313	-0.01089	-0.01365	-0.02134	-0.02891	-0.04265	-0.62971
	0.312	-0.01093	-0.01391	-0.02133	-0.02931	-0.04285	-0.62999
	0.311	-0.01094	-0.01415	-0.02122	-0.02961	-0.04319	-0.63036
	0.31	-0.01096	-0.01405	-0.02161	-0.02987	-0.04382	-0.63065
	0.309	-0.01099	-0.01389	-0.02191	-0.02989	-0.04433	-0.63065
	0.308	-0.011	-0.01407	-0.02193	-0.02994	-0.04456	-0.63055
	0.307	-0.01103	-0.01435	-0.0218	-0.03017	-0.04466	-0.63055
	0.306	-0.01102	-0.01427	-0.0221	-0.03048	-0.04513	-0.63083
	0.305	-0.01105	-0.01402	-0.02249	-0.03094	-0.04543	-0.63093
	0.304	-0.01107	-0.01422	-0.02251	-0.03122	-0.04585	-0.63093
	0.303	-0.01108	-0.01449	-0.02238	-0.03143	-0.04634	-0.63102
	0.302	-0.01111	-0.01453	-0.02275	-0.03151	-0.04675	-0.63102
	0.301	-0.01112	-0.01433	-0.02315	-0.03168	-0.04714	-0.6313
	0.3	-0.0111	-0.01443	-0.0231	-0.03205	-0.04755	-0.6314
