# Supplementary material for: Constructing sulfur and oxygen super-coordinated main-group electrocatalysts for selective and cumulative H2O2 production
Source: Nat Commun. 2024 Jan 2;15:193. doi: 10.1038/s41467-023-44585-1 (PMC10761824; doi:10.1038/s41467-023-44585-1)
Supplement: Supplementary file 3 — Source Data [file 41467_2023_44585_MOESM3_ESM.zip › Source Data/Fig. 5.xlsx]

## Sheet: Fig. 5b
Fig. 5b
		Pb SA/OSC		Pb SA/OC		OSC
	0.80033	2.08928	0.80125	-0.84513	0.80033	1.71771
	0.79972	2.10707	0.80033	-0.88301	0.79911	1.80282
	0.79819	2.04496	0.79941	-0.87243	0.79849	1.86324
	0.79757	1.97396	0.79819	-0.89926	0.79757	1.93056
	0.79635	2.06015	0.79757	-0.9557	0.79665	1.96139
	0.79543	1.96001	0.79635	-0.95616	0.79543	1.97442
	0.7942	1.87996	0.79543	-0.96843	0.79451	2.0215
	0.79328	2.00356	0.79451	-0.98023	0.79328	2.10186
	0.79267	1.96737	0.79359	-1.05323	0.79267	2.1336
	0.79113	1.94881	0.79236	-0.97885	0.79113	2.19188
	0.79052	1.95771	0.79144	-1.02363	0.79021	2.17792
	0.7896	1.93639	0.79052	-1.11043	0.78929	2.18084
	0.78868	1.86892	0.7896	-1.15046	0.78837	2.18958
	0.78745	1.81371	0.78837	-1.10598	0.78745	2.24862
	0.78653	1.78089	0.78745	-1.15046	0.78653	2.23681
	0.78531	1.6786	0.78653	-1.22621	0.78592	2.21304
	0.78439	1.53553	0.78561	-1.19953	0.78439	2.28312
	0.78347	1.46023	0.78469	-1.14708	0.78347	2.2135
	0.78224	1.39229	0.78377	-1.22882	0.78255	2.19617
	0.78163	1.25397	0.78255	-1.23633	0.78163	2.177
	0.7804	1.26286	0.78163	-1.244	0.7804	2.1474
	0.77948	1.2667	0.78101	-1.21195	0.77979	2.14066
	0.77856	1.18833	0.77948	-1.25443	0.77856	2.07333
	0.77764	1.15766	0.77856	-1.27897	0.77764	2.01997
	0.77672	1.0586	0.77764	-1.26286	0.77672	1.68658
	0.7758	0.97993	0.77641	-1.31669	0.7758	1.25213
	0.77488	1.0129	0.7758	-1.34905	0.77518	1.0977
	0.77396	1.00186	0.77488	-1.36914	0.77396	0.85387
	0.77304	0.80296	0.77334	-1.38095	0.77334	0.8393
	0.77181	0.76324	0.77242	-1.41928	0.77212	0.82903
	0.77089	0.74162	0.77181	-1.42772	0.77089	0.80066
	0.76997	0.67813	0.77058	-1.44566	0.76997	0.79422
	0.76905	0.62767	0.76997	-1.42971	0.76905	0.76539
	0.76782	0.72061	0.76874	-1.46636	0.76813	0.72107
	0.7669	0.70634	0.76752	-1.50301	0.76721	0.70818
	0.76629	0.63504	0.7669	-1.53154	0.76629	0.6881
	0.76476	0.58566	0.76568	-1.50409	0.76476	0.71125
	0.76414	0.64654	0.76506	-1.50225	0.76384	0.68365
	0.76292	0.59915	0.76384	-1.54227	0.76292	0.70374
	0.762	0.54946	0.76261	-1.60668	0.762	0.70312
	0.76077	0.47417	0.76169	-1.60254	0.76077	0.69622
	0.75985	0.42402	0.76077	-1.58414	0.76016	0.71478
	0.75924	0.4116	0.75954	-1.65269	0.75862	0.74806
	0.75801	0.3314	0.75893	-1.64487	0.7577	0.75097
	0.7577	0.45971	0.7577	-1.62784	0.75678	0.77489
	0.75617	0.3225	0.75678	-1.67078	0.75586	0.77627
	0.75556	0.50251	0.75556	-1.74516	0.75525	0.76554
	0.75464	0.31943	0.75494	-1.70483	0.75402	0.83762
	0.75341	0.50251	0.75371	-1.68458	0.75279	0.79928
	0.75187	0.29628	0.75279	-1.7171	0.75218	0.78547
	0.75157	0.50251	0.75187	-1.7812	0.75095	0.75419
	0.75003	0.16685	0.75065	-1.76126	0.75003	0.77505
	0.74942	0.50251	0.75003	-1.77016	0.74881	0.72122
	0.74819	0.23586	0.7485	-1.81279	0.74789	0.68227
	0.74727	0.50251	0.74789	-1.81539	0.74697	0.64424
	0.74635	0.01794	0.74666	-1.81217	0.74635	0.59593
	0.75065	-0.05025	0.74574	-1.85864	0.74513	0.52569
	0.74421	-0.30076	0.74482	-1.91676	0.74421	0.57661
	0.7439	-0.00524	0.7439	-1.89514	0.74329	0.55943
	0.74758	-0.05025	0.74267	-1.90679	0.74175	0.51128
	0.74175	-0.37806	0.74206	-1.94176	0.74083	0.47141
	0.74022	-0.0461	0.74083	-2.00019	0.73991	0.43276
	0.73961	0.01199	0.73961	-2.00877	0.73899	0.4665
	0.74482	-0.05025	0.73869	-2.02672	0.73807	0.44472
	0.73777	-0.50249	0.73777	-2.00187	0.73715	0.46144
	0.73623	-0.21745	0.73715	-2.07686	0.73623	0.37924
	0.73531	-0.22347	0.73593	-2.11137	0.73501	0.41175
	0.7347	-0.31733	0.73501	-2.07962	0.73378	0.41114
	0.73347	-0.49292	0.73409	-2.09879	0.73317	0.40685
	0.73225	-0.42279	0.73286	-2.12302	0.73194	0.42816
	0.73163	-0.38568	0.73194	-2.20092	0.73133	0.4461
	0.73041	-0.50085	0.73102	-2.15538	0.7301	0.39059
	0.72918	-0.48306	0.72979	-2.19801	0.72887	0.36053
	0.72857	-0.50377	0.72887	-2.24908	0.72795	0.39672
	0.72764	-0.54548	0.72795	-2.2868	0.72703	0.39795
	0.72672	-0.70251	0.72672	-2.28834	0.7258	0.41083
	0.7255	-0.65083	0.72611	-2.32836	0.72519	0.39228
	0.72458	-0.75864	0.72519	-2.35903	0.72427	0.41206
	0.72335	-0.86169	0.72396	-2.35765	0.72304	0.40393
	0.72243	-0.95002	0.72274	-2.35458	0.72243	0.41114
	0.7212	-1.08114	0.72182	-2.37789	0.7209	0.38308
	0.72059	-1.16579	0.7209	-2.45503	0.71998	0.37771
	0.71967	-1.21532	0.72028	-2.40013	0.71906	0.33155
	0.71844	-1.36684	0.71906	-2.42666	0.71752	0.24767
	0.71752	-1.45977	0.71783	-2.47343	0.7166	0.33459
	0.7163	-1.44627	0.71722	-2.53125	0.71538	0.36862
	0.71568	-1.45578	0.71599	-2.48754	0.71446	0.4235
	0.71507	-1.5984	0.71507	-2.54919	0.71384	0.34526
	0.71354	-1.66204	0.71415	-2.60486	0.71292	0.29085
	0.71262	-1.65269	0.71323	-2.60992	0.712	0.27622
	0.7117	-1.80221	0.712	-2.59397	0.71108	0.28479
	0.71078	-1.95219	0.71139	-2.70346	0.71047	0.16374
	0.70986	-2.03929	0.70986	-2.7464	0.70955	0.09355
	0.70894	-2.1333	0.70955	-2.77201	0.70863	0.09401
	0.70802	-2.27392	0.70832	-2.74656	0.70771	-0.06452
	0.7071	-2.40672	0.7071	-2.80652	0.70648	-0.15525
	0.70587	-2.44215	0.70618	-2.82783	0.70587	-0.17154
	0.70495	-2.48478	0.70526	-2.86464	0.70495	-0.26156
	0.70434	-2.56422	0.70403	-2.89853	0.70372	-0.31425
	0.70311	-2.61252	0.70342	-2.90252	0.70311	-0.40852
	0.70219	-2.68276	0.7025	-3.00127	0.70219	-0.50249
	0.70127	-2.75668	0.70127	-3.00266	0.70065	-0.60421
	0.70035	-2.81434	0.70035	-3.04038	0.69973	-0.6953
	0.69943	-2.94193	0.69943	-3.09114	0.69851	-0.78839
	0.6982	-3.02719	0.69851	-3.11154	0.69759	-0.84467
	0.69759	-3.13193	0.69759	-3.13883	0.69636	-0.91736
	0.69667	-3.25293	0.69636	-3.1922	0.69575	-1.00324
	0.69575	-3.44753	0.69544	-3.26136	0.69452	-1.07577
	0.69452	-3.47314	0.69452	-3.327	0.6936	-1.14064
	0.6936	-3.49753	0.6936	-3.327	0.69237	-1.17821
	0.69268	-3.60319	0.69237	-3.29387	0.69145	-1.26915
	0.69176	-3.65088	0.69145	-3.42453	0.69084	-1.35488
	0.69053	-3.66851	0.69084	-3.46425	0.68992	-1.37328
	0.68961	-3.77816	0.68931	-3.49875	0.68869	-1.47403
	0.68869	-3.88658	0.68869	-3.50136	0.68777	-1.51498
	0.68777	-3.97215	0.68777	-3.57926	0.68685	-1.64548
	0.68655	-4.11094	0.68655	-3.66437	0.68593	-1.65637
	0.68593	-4.26905	0.68563	-3.65747	0.68471	-1.76479
	0.68501	-4.39679	0.68471	-3.68554	0.68379	-1.77828
	0.68409	-4.58081	0.68379	-3.79258	0.68287	-1.81739
	0.68409	-4.53619	0.68256	-3.77402	0.68195	-1.8795
	0.68317	-4.64354	0.68164	-3.8277	0.68103	-1.88164
	0.68256	-4.74628	0.68041	-3.91373	0.68011	-1.96476
	0.68133	-4.87663	0.67949	-4.00298	0.67888	-2.0146
	0.68072	-4.93184	0.67888	-4.04638	0.67796	-1.99144
	0.67949	-5.00852	0.67796	-4.06294	0.67704	-2.06904
	0.67857	-5.08979	0.67704	-4.17029	0.67581	-2.13759
	0.67796	-5.25541	0.67581	-4.17964	0.6752	-2.21779
	0.67673	-5.41337	0.67489	-4.2557	0.67428	-2.29677
	0.67581	-5.53912	0.67397	-4.30018	0.67336	-2.33802
	0.6752	-5.74154	0.67274	-4.3813	0.67213	-2.49444
	0.67397	-5.86116	0.67213	-4.39878	0.6709	-2.57081
	0.67336	-6.06359	0.67121	-4.52146	0.67029	-2.73735
	0.67244	-6.29055	0.66968	-4.53373	0.66937	-2.81894
	0.67182	-6.37183	0.67029	-4.44418	0.66845	-2.84869
	0.6706	-6.4347	0.66937	-4.53619	0.66722	-2.93457
	0.66968	-6.58192	0.66814	-4.67267	0.66661	-2.98318
	0.66876	-6.71687	0.66753	-4.6374	0.66538	-3.08439
	0.66784	-6.78435	0.6663	-4.79536	0.66477	-3.13546
	0.66692	-6.89783	0.666	-4.8843	0.66354	-3.22977
	0.666	-7.11712	0.66477	-4.93184	0.66262	-3.29694
	0.66508	-7.21373	0.66354	-5.01772	0.6617	-3.4325
	0.66446	-7.38242	0.66262	-5.1082	0.66078	-3.51117
	0.66354	-7.59252	0.6617	-5.23088	0.65986	-3.55105
	0.66262	-7.80261	0.66048	-5.24315	0.65864	-3.60656
	0.6614	-7.95903	0.65956	-5.35356	0.65772	-3.71329
	0.66109	-8.05104	0.65894	-5.49465	0.65649	-3.80715
	0.65986	-8.15379	0.65802	-5.59126	0.65588	-3.89946
	0.65894	-8.25654	0.6568	-5.59433	0.65496	-3.99485
	0.65772	-8.34855	0.65618	-5.74308	0.65373	-4.06401
	0.65741	-8.49577	0.65496	-5.84122	0.65281	-4.17274
	0.65618	-8.5157	0.65404	-5.97157	0.65189	-4.26751
	0.65496	-8.72733	0.65312	-6.02065	0.65128	-4.40476
	0.65465	-8.85155	0.6522	-6.17247	0.65005	-4.49708
	0.65373	-8.92669	0.65128	-6.29055	0.64913	-4.61624
	0.6525	-9.17666	0.65035	-6.36723	0.64943	-4.55152
	0.65158	-9.44196	0.64974	-6.50831	0.64851	-4.63893
	0.65066	-9.60144	0.64851	-6.62793	0.64759	-4.78769
	0.65005	-9.62138	0.64759	-6.72761	0.64698	-4.88277
	0.64913	-9.82074	0.64698	-6.84415	0.64575	-4.94871
	0.6479	-10.0124	0.64575	-6.93156	0.64483	-5.09899
	0.64698	-10.0262	0.64483	-7.04045	0.64391	-5.18947
	0.64637	-10.0354	0.64422	-7.18613	0.64299	-5.29682
	0.64514	-10.2701	0.64299	-7.25361	0.64177	-5.4057
	0.64453	-10.3682	0.64207	-7.39316	0.64085	-5.50385
	0.64361	-10.5108	0.64115	-7.4775	0.64023	-5.64647
	0.64269	-10.5676	0.64054	-7.61092	0.63931	-5.71394
	0.64146	-10.8451	0.63931	-7.729	0.63839	-5.87343
	0.64085	-11.0966	0.63839	-7.83942	0.63778	-5.93477
	0.63993	-11.2776	0.63747	-7.95596	0.63655	-6.08352
	0.63931	-11.3282	0.63655	-8.08171	0.63563	-6.1372
	0.63809	-11.5444	0.63563	-8.18906	0.63471	-6.29515
	0.63717	-11.7852	0.63471	-8.29334	0.63349	-6.37796
	0.63625	-11.8297	0.63379	-8.43903	0.63226	-6.49604
	0.63533	-11.7975	0.63318	-8.58931	0.63195	-6.58652
	0.63471	-12.0858	0.63165	-8.62612	0.63073	-6.67853
	0.63349	-12.2621	0.63103	-8.73653	0.62981	-6.81348
	0.63226	-12.2744	0.63011	-8.89602	0.62919	-6.93463
	0.63165	-12.4983	0.62919	-9.01257	0.62797	-7.04658
	0.63073	-12.8142	0.62827	-9.07238	0.62735	-7.10945
	0.63011	-12.9998	0.62735	-9.20426	0.62613	-7.24594
	0.62889	-13.1194	0.62705	-9.33614	0.62521	-7.36555
	0.62858	-13.3877	0.62582	-9.40515	0.62459	-7.52504
	0.62735	-13.6469	0.6249	-9.47569	0.62336	-7.57258
	0.62674	-13.8631	0.62398	-9.61985	0.62275	-7.71367
	0.62551	-13.8723	0.62306	-9.7548	0.62183	-7.78114
	0.6249	-14.0564	0.62183	-9.75786	0.6206	-7.89616
	0.62398	-14.222	0.62091	-9.90355	0.61999	-8.02957
	0.62306	-14.4612	0.6203	-10.0201	0.61876	-8.17219
	0.62214	-14.4535	0.61907	-10.1152	0.61784	-8.255
	0.62122	-14.6836	0.61815	-10.1903	0.61692	-8.38382
	0.6203	-14.9887	0.61723	-10.3452	0.616	-8.47583
	0.61938	-15.2464	0.61631	-10.3866	0.61539	-8.60465
	0.61876	-15.4197	0.61539	-10.5093	0.61416	-8.75493
	0.61784	-15.7156	0.61478	-10.5936	0.61324	-8.88528
	0.61692	-16.0407	0.61355	-10.6473	0.61232	-9.00183
	0.61631	-16.1665	0.61294	-10.7654	0.6114	-9.10611
	0.61508	-16.1726	0.61171	-10.9034	0.61048	-9.26253
	0.61416	-16.4671	0.61079	-10.9786	0.60956	-9.40975
	0.61355	-16.7109	0.60987	-11.0813	0.60895	-9.5309
	0.61263	-16.7385	0.60926	-11.2071	0.60803	-9.66739
	0.61171	-16.8474	0.60834	-11.3558	0.6068	-9.77473
	0.61079	-17.1572	0.60711	-11.4171	0.60619	-9.90662
	0.60987	-17.3688	0.60619	-11.5306	0.60527	-10.0201
	0.60926	-17.5175	0.60558	-11.6732	0.60466	-10.1704
	0.60834	-17.789	0.60466	-11.753	0.60343	-10.3145
	0.60742	-18.1309	0.60343	-11.8097	0.6022	-10.4142
	0.6065	-18.3763	0.60251	-11.9186	0.60159	-10.5078
	0.60588	-18.4269	0.6019	-12.0827	0.60067	-10.6412
	0.60466	-18.5297	0.60067	-12.1502	0.59975	-10.8099
	0.60404	-18.7904	0.60006	-12.2284	0.59852	-10.931
	0.60312	-19.0143	0.59883	-12.3603	0.59791	-11.0261
	0.6022	-18.9959	0.59821	-12.5213	0.59699	-11.184
	0.60098	-19.0725	0.59699	-12.5903	0.59607	-11.3236
	0.60036	-19.4406	0.59576	-12.7222	0.59515	-11.4371
	0.59944	-19.6767	0.59515	-12.9077	0.59423	-11.5567
	0.59883	-19.7366	0.59423	-13.0105	0.59331	-11.707
	0.5976	-20.0157	0.59331	-13.1102	0.59239	-11.845
	0.59699	-20.4957	0.59208	-13.2697	0.59177	-11.9447
	0.59637	-20.6199	0.59147	-13.4936	0.59055	-12.1118
	0.59515	-20.5877	0.59024	-13.6101	0.58963	-12.2238
	0.59423	-20.8514	0.58963	-13.7282	0.58871	-12.3679
	0.59361	-21.106	0.58871	-13.8923	0.58779	-12.4293
	0.59269	-21.1443	0.58779	-14.0625	0.58687	-12.5903
	0.59177	-21.1827	0.58687	-14.202	0.58595	-12.6976
	0.59055	-21.451	0.58595	-14.3109	0.58503	-12.8709
	0.58993	-21.7071	0.58503	-14.4949	0.58411	-12.989
	0.58901	-21.77	0.58441	-14.6544	0.58319	-13.1194
	0.58809	-21.9525	0.58319	-14.8507	0.58257	-13.2635
	0.58717	-22.3221	0.58227	-14.9381	0.58165	-13.3908
	0.58625	-22.6395	0.58135	-15.1007	0.58073	-13.5166
	0.58564	-22.819	0.58073	-15.2648	0.57981	-13.6714
	0.58472	-22.911	0.57951	-15.4197	0.57889	-13.8739
	0.58411	-23.2054	0.57889	-15.5347	0.57797	-13.9628
	0.58288	-23.4477	0.57797	-15.7279	0.57675	-14.0472
	0.58227	-23.4201	0.57705	-15.8031	0.57613	-14.2373
	0.58104	-23.552	0.57644	-15.9518	0.57491	-14.3815
	0.58043	-23.8725	0.57521	-16.0131	0.57399	-14.4888
	0.57981	-24.101	0.57429	-16.2432	0.57306	-14.5777
	0.57859	-24.0489	0.57337	-16.3904	0.57245	-14.7526
	0.57736	-24.3878	0.57276	-16.4701	0.57122	-14.9213
	0.57705	-24.7849	0.57153	-16.5897	0.57061	-15.0271
	0.57613	-25.0472	0.57061	-16.7799	0.56969	-15.1988
	0.57491	-25.0963	0.56969	-16.8827	0.56877	-15.3415
	0.5746	-25.4122	0.56908	-16.967	0.56785	-15.4917
	0.57368	-25.7771	0.56816	-17.1142	0.56662	-15.5684
	0.57276	-25.7986	0.56754	-17.3166	0.56601	-15.754
	0.57153	-25.7342	0.56601	-17.4148	0.56509	-15.9227
	0.57092	-26.0854	0.56509	-17.4807	0.56417	-16.1144
	0.57	-26.3384	0.56448	-17.7108	0.56325	-16.1864
	0.56908	-26.481	0.56325	-17.8856	0.56233	-16.3321
	0.56816	-26.5746	0.56233	-17.9822	0.56141	-16.4977
	0.56754	-26.915	0.56172	-18.0987	0.56049	-16.6695
	0.56662	-27.2984	0.5608	-18.2812	0.55957	-16.7676
	0.5657	-27.4364	0.55957	-18.4668	0.55865	-16.9225
	0.56448	-27.6051	0.55865	-18.5527	0.55804	-17.1219
	0.56417	-28.0038	0.55804	-18.7183	0.55712	-17.2062
	0.56356	-28.2891	0.55712	-18.8854	0.55589	-17.3258
	0.56233	-28.2323	0.55589	-19.0219	0.55558	-17.5283
	0.56141	-28.3197	0.55528	-19.1063	0.55436	-17.7353
	0.5608	-28.6893	0.55405	-19.2627	0.55344	-17.815
	0.55988	-29.0068	0.55374	-19.4636	0.55252	-17.8902
	0.55865	-28.8365	0.55252	-19.6277	0.5516	-18.0665
	0.55773	-29.1248	0.5519	-19.7749	0.55098	-18.2582
	0.55712	-29.545	0.55068	-19.9267	0.54976	-18.3809
	0.5565	-29.772	0.54976	-20.1383	0.54884	-18.5251
	0.55528	-29.8195	0.54914	-20.3024	0.54792	-18.6539
	0.55436	-30.1983	0.54792	-20.4266	0.5473	-18.867
	0.55374	-30.64	0.5473	-20.626	0.54607	-18.9407
	0.55282	-30.7949	0.54638	-20.8668	0.54546	-19.1247
	0.5519	-30.7565	0.54546	-20.9618	0.54423	-19.324
	0.55068	-31.0356	0.54454	-21.0861	0.54362	-19.5464
	0.55006	-31.3669	0.54362	-21.244	0.54239	-19.5479
	0.54945	-31.5125	0.5427	-21.494	0.54117	-19.6645
	0.54853	-31.4328	0.54209	-21.632	0.54086	-19.8914
	0.5473	-31.7073	0.54086	-21.7286	0.53994	-20.0494
	0.54699	-32.2164	0.54025	-21.8728	0.53871	-20.0985
	0.54607	-32.3177	0.53902	-22.0599	0.5381	-20.3009
	0.54515	-32.3836	0.5381	-22.2055	0.53687	-20.4941
	0.54423	-32.8713	0.53749	-22.3236	0.53626	-20.6505
	0.54362	-33.3006	0.53657	-22.5245	0.53534	-20.7778
	0.54239	-33.296	0.53534	-22.6395	0.53442	-20.9388
	0.54178	-33.3911	0.53503	-22.7177	0.53381	-21.1535
	0.54086	-33.7837	0.53381	-22.8987	0.53258	-21.2762
	0.54025	-33.9984	0.53289	-23.1349	0.53197	-21.379
	0.53902	-33.9233	0.53197	-23.233	0.53105	-21.5829
	0.53779	-34.0674	0.53105	-23.2944	0.53013	-21.813
	0.53749	-34.4631	0.53013	-23.4339	0.52921	-21.8559
	0.53687	-34.7299	0.52921	-23.644	0.52798	-21.9034
	0.53534	-34.6992	0.52829	-23.7314	0.52737	-22.1028
	0.53442	-35.0167	0.52737	-23.8188	0.52645	-22.316
	0.53411	-35.5381	0.52645	-23.94	0.52522	-22.3528
	0.53319	-35.8095	0.52583	-24.0857	0.52461	-22.5261
	0.53227	-35.7374	0.52491	-24.1531	0.52369	-22.7499
	0.53135	-36.084	0.52399	-24.2896	0.52277	-22.9447
	0.53074	-36.4229	0.52307	-24.4169	0.52184	-23.026
	0.52951	-36.5456	0.52215	-24.5534	0.52092	-23.21
	0.52859	-36.4168	0.52092	-24.6362	0.52031	-23.4339
	0.52798	-36.7005	0.52	-24.6991	0.51939	-23.5965
	0.52737	-37.0869	0.51939	-24.8509	0.51847	-23.6869
	0.52614	-37.205	0.51816	-25.041	0.51724	-23.8725
	0.52522	-37.1682	0.51724	-25.1101	0.51663	-23.9906
	0.52461	-37.7126	0.51632	-25.176	0.5154	-24.1332
	0.52399	-38.1113	0.5154	-25.3692	0.51448	-24.1332
	0.52307	-38.1834	0.51448	-25.5287	0.51356	-24.3111
	0.52184	-38.2846	0.51387	-25.633	0.51295	-24.5503
	0.52154	-38.8091	0.51264	-25.7173	0.51203	-24.7205
	0.52062	-39.0637	0.51172	-25.9673	0.51142	-24.7773
	0.5197	-38.9486	0.51111	-26.1115	0.50988	-24.9966
	0.51816	-39.1235	0.51019	-26.2295	0.50927	-25.2787
	0.51755	-39.5851	0.50896	-26.3645	0.50835	-25.3662
	0.51694	-39.8013	0.50835	-26.6559	0.50712	-25.403
	0.51602	-39.6571	0.50712	-26.7433	0.50651	-25.7051
	0.51479	-39.9899	0.5062	-26.8644	0.5059	-25.9474
	0.51418	-40.519	0.50559	-27.0438	0.50498	-25.9903
	0.51326	-40.7505	0.50467	-27.3551	0.50375	-26.0624
	0.51234	-40.7582	0.50375	-27.4456	0.50283	-26.2357
	0.51203	-41.1677	0.50283	-27.5407	0.50191	-26.4212
	0.51142	-41.6185	0.50222	-27.7523	0.5013	-26.4304
	0.51019	-41.7826	0.5013	-28.0437	0.50007	-26.6037
	0.50896	-41.5955	0.50038	-28.102	0.49915	-26.8092
	0.50835	-41.9896	0.49915	-28.2461	0.49854	-27.0469
	0.50774	-42.485	0.49854	-28.4731	0.49762	-27.0898
	0.50651	-42.4896	0.49792	-28.6893	0.4967	-27.2754
	0.50559	-42.3362	0.4967	-28.789	0.49608	-27.5284
	0.50498	-42.876	0.49577	-28.9163	0.49485	-27.7907
	0.50436	-43.4404	0.49516	-29.1632	0.49424	-27.7907
	0.50344	-43.422	0.49424	-29.3825	0.49301	-27.9854
	0.50222	-43.4664	0.49332	-29.5052	0.4924	-28.1771
	0.50222	-44.155	0.49209	-29.6401	0.49117	-28.3151
	0.5013	-44.5614	0.49148	-29.9008	0.49025	-28.3289
	0.50038	-44.3789	0.49087	-30.1124	0.48964	-28.5712
	0.49915	-44.5384	0.48964	-30.2259	0.48872	-28.8611
	0.49823	-45.0598	0.48872	-30.3977	0.4878	-28.9546
	0.49762	-45.3741	0.48811	-30.689	0.48688	-29.0666
	0.49547	-45.8219	0.48688	-30.8669	0.48596	-29.3595
	0.49639	-45.1472	0.48627	-30.9513	0.48504	-29.6294
	0.4967	-45.4232	0.48535	-31.143	0.48443	-29.6738
	0.49639	-45.6839	0.48443	-31.4819	0.4832	-29.7751
	0.49547	-45.4232	0.48351	-31.6199	0.48228	-30.0128
	0.49424	-45.8066	0.48259	-31.718	0.48136	-30.2919
	0.49393	-46.512	0.48167	-31.9174	0.48075	-30.3011
	0.49301	-46.8954	0.48105	-32.2532	0.47952	-30.436
	0.49179	-46.6194	0.48013	-32.3499	0.47891	-30.6722
	0.49087	-47.0334	0.47891	-32.4664	0.47799	-30.9359
	0.49025	-47.6008	0.47829	-32.724	0.47707	-30.9283
	0.48903	-47.7235	0.47737	-33.0491	0.47645	-31.0801
	0.4878	-47.4475	0.47645	-33.0752	0.47553	-31.3623
	0.48719	-47.9229	0.47553	-33.2608	0.47461	-31.6092
	0.48657	-48.5056	0.47461	-33.5567	0.47339	-31.6061
	0.48504	-48.5516	0.474	-33.8374	0.47277	-31.7825
	0.48412	-48.5056	0.47308	-33.865	0.47185	-32.0339
	0.48351	-49.1344	0.47216	-34.0321	0.47093	-32.2164
	0.48289	-49.7784	0.47155	-34.325	0.47001	-32.2256
	0.48136	-49.7784	0.47032	-34.5505	0.46909	-32.4357
	0.48044	-49.7631	0.4697	-34.6272	0.46848	-32.7194
	0.47983	-50.3765	0.46848	-34.8326	0.46725	-32.8145
	0.47921	-50.7752	0.46786	-35.0995	0.46633	-32.8666
	0.47768	-50.6525	0.46725	-35.2758	0.46541	-33.112
	0.47676	-50.6832	0.46602	-35.3755	0.46449	-33.3911
	0.47615	-51.1586	0.4651	-35.5963	0.46357	-33.5
	0.47523	-51.6953	0.46418	-35.9107	0.46265	-33.5169
	0.474	-51.496	0.46326	-36.0365	0.46204	-33.7607
	0.47308	-51.6187	0.46265	-36.13	0.46112	-34.0582
	0.47247	-52.3548	0.46173	-36.3616	0.4602	-34.0628
	0.47185	-52.8455	0.46112	-36.7066	0.45928	-34.1395
	0.47063	-52.6615	0.4602	-36.8124	0.45836	-34.3757
	0.47001	-52.8762	0.45928	-36.8845	0.45774	-34.6501
	0.4694	-53.5509	0.45836	-37.0915	0.45652	-34.5919
	0.46817	-53.7963	0.45744	-37.4458	0.4556	-34.687
	0.46694	-53.4896	0.45621	-37.4795	0.45468	-35.0136
	0.46633	-53.8423	0.4556	-37.6175	0.45406	-35.2176
	0.46572	-54.4864	0.45468	-37.8399	0.45284	-35.1639
	0.4648	-54.5631	0.45406	-38.1543	0.45192	-35.3479
	0.46326	-54.379	0.45314	-38.165	0.4513	-35.6132
	0.46265	-54.8238	0.45192	-38.3245	0.45008	-35.7942
	0.46234	-55.5138	0.4513	-38.6312	0.44946	-35.7451
	0.46112	-55.6519	0.45038	-38.8827	0.44793	-35.9353
	0.4602	-55.5905	0.44916	-38.9026	0.44732	-36.2067
	0.45958	-56.0659	0.44854	-39.0759	0.4467	-36.3769
	0.45897	-56.572	0.44762	-39.4179	0.44548	-36.3999
	0.45774	-56.5413	0.4467	-39.6249	0.44486	-36.6131
	0.45652	-56.48	0.44578	-39.6403	0.44394	-36.8906
	0.45621	-57.0167	0.44486	-39.878	0.44302	-37.0241
	0.45529	-57.5228	0.44425	-40.2046	0.4421	-36.9781
	0.45376	-57.2621	0.44333	-40.3472	0.44118	-37.2173
	0.45314	-57.3541	0.44241	-40.43	0.44026	-37.5562
	0.45253	-57.9522	0.44118	-40.6846	0.43934	-37.5853
	0.45192	-58.5196	0.44057	-41.0235	0.43842	-37.6053
	0.45069	-58.3049	0.43995	-41.0941	0.4375	-37.9012
	0.44977	-58.6576	0.43903	-41.1968	0.43689	-38.2309
	0.44916	-59.2557	0.43811	-41.4468	0.43566	-38.1819
	0.44854	-59.593	0.43719	-41.8286	0.43474	-38.2938
	0.44732	-59.317	0.43658	-41.8715	0.43382	-38.5959
	0.44609	-59.6697	0.43535	-42.0188	0.43321	-38.8674
	0.44548	-60.1451	0.43474	-42.2718	0.43229	-38.8183
	0.44486	-60.3445	0.43382	-42.6659	0.43137	-38.9824
	0.44333	-60.0378	0.4329	-42.6828	0.43045	-39.2446
	0.44302	-60.5438	0.43198	-42.8239	0.42983	-39.4823
	0.4421	-61.0652	0.43106	-43.126	0.42861	-39.421
	0.44118	-61.2799	0.43045	-43.4526	0.42769	-39.6096
	0.44026	-61.1572	0.42953	-43.471	0.42707	-39.8749
	0.43965	-61.8167	0.42861	-43.5922	0.42615	-40.1279
	0.43903	-62.4761	0.42769	-44.0001	0.42523	-40.0513
	0.43781	-62.3994	0.42677	-44.2271	0.42431	-40.2307
	0.43658	-62.2154	0.42615	-44.2593	0.42339	-40.519
	0.43627	-62.7981	0.42493	-44.4417	0.42217	-40.7076
	0.43505	-63.3042	0.42431	-44.8328	0.42155	-40.657
	0.43443	-63.0895	0.42339	-45.023	0.42063	-40.9422
	0.43351	-63.0742	0.42278	-45.0506	0.42002	-41.2535
	0.43259	-63.7336	0.42155	-45.322	0.41879	-41.3302
	0.43198	-64.209	0.41848	-46.466	0.41787	-41.3195
	0.43075	-63.9023	0.41787	-46.2666	0.41726	-41.6063
	0.42953	-64.255	0.41726	-46.236	0.41634	-41.9222
	0.42922	-64.9757	0.41634	-46.512	0.41542	-41.8639
	0.42861	-65.4051	0.41572	-46.9107	0.41419	-41.9406
	0.42707	-65.0371	0.4148	-47.0027	0.41358	-42.2657
	0.42677	-65.4051	0.41388	-47.0487	0.41266	-42.5923
	0.42615	-65.9725	0.41296	-47.3094	0.41174	-42.5141
	0.42493	-66.1566	0.41235	-47.6928	0.41082	-42.6659
	0.4237	-65.7732	0.41143	-47.7082	0.4102	-42.9818
	0.42309	-66.1872	0.41051	-47.8308	0.40898	-43.2855
	0.42217	-66.8773	0.40959	-48.0762	0.40836	-43.2134
	0.42155	-67.046	0.40867	-48.4596	0.40714	-43.3944
	0.42033	-66.7086	0.40806	-48.4443	0.40652	-43.6719
	0.41971	-67.2454	0.40683	-48.5516	0.4056	-43.9878
	0.4191	-68.0735	0.40622	-48.9197	0.40468	-43.7977
	0.41818	-68.0581	0.4053	-49.211	0.40346	-44.0047
	0.41695	-67.7821	0.40438	-49.211	0.40284	-44.3068
	0.41664	-68.4875	0.40346	-49.3337	0.40192	-44.5445
	0.41572	-69.1009	0.40254	-49.7324	0.401	-44.4832
	0.4145	-68.7636	0.40162	-50.0238	0.40039	-44.727
	0.41327	-68.7176	0.401	-49.9778	0.39947	-45.0935
	0.41266	-69.4536	0.39978	-50.1618	0.39855	-45.1809
	0.41235	-69.9291	0.39947	-50.6219	0.39732	-45.1288
	0.41082	-69.5457	0.39824	-50.7446	0.39671	-45.4447
	0.4102	-69.7604	0.39702	-50.7292	0.39487	-46.7727
	0.40959	-70.5578	0.3964	-50.9899	0.39487	-45.8679
	0.40898	-71.1252	0.39579	-51.45	0.39548	-45.5306
	0.40744	-70.8032	0.39487	-51.496	0.39579	-45.5612
	0.40683	-71.0178	0.39395	-51.5267	0.3961	-45.7146
	0.40622	-71.7693	0.39303	-51.864	0.39518	-45.5766
	0.4056	-72.168	0.39211	-52.2781	0.39364	-45.7146
	0.40407	-71.6313	0.39149	-52.2781	0.39272	-46.1286
	0.40346	-71.9533	0.39027	-52.3548	0.39149	-46.512
	0.40284	-72.7201	0.38965	-52.6921	0.39057	-46.4353
	0.40192	-72.9808	0.38904	-53.1369	0.38965	-46.6194
	0.4007	-72.3827	0.38781	-53.0755	0.38843	-46.9567
	0.40008	-72.9808	0.3872	-53.2289	0.38781	-47.3401
	0.39947	-73.8396	0.38628	-53.5663	0.38628	-47.2021
	0.39855	-74.0236	0.38567	-53.9343	0.38536	-47.4015
	0.39732	-73.6555	0.38444	-53.9036	0.38413	-47.7695
	0.39671	-74.4223	0.38383	-54.0877	0.38321	-48.0455
	0.3964	-75.1431	0.3826	-54.4097	0.38229	-47.9075
	0.39487	-75.097	0.38229	-54.7471	0.38076	-48.1529
	0.39395	-74.7137	0.38107	-54.7011	0.38045	-48.4596
	0.39364	-75.4958	0.38045	-54.9004	0.37953	-48.6436
	0.39303	-76.1245	0.37953	-55.3298	0.37831	-48.6129
	0.39149	-75.8945	0.37861	-55.5598	0.37739	-48.8583
	0.39027	-75.7105	0.37769	-55.5292	0.37647	-49.1804
	0.39027	-76.5846	0.37708	-55.7899	0.37555	-49.303
	0.38935	-77.3207	0.37616	-56.2653	0.37432	-49.2264
	0.38812	-76.9833	0.37524	-56.4186	0.3734	-49.5484
	0.38751	-77.0293	0.37432	-56.388	0.37248	-49.9471
	0.38689	-77.9647	0.3734	-56.664	0.37156	-49.9778
	0.38628	-78.6702	0.37309	-57.1854	0.37064	-50.0085
	0.38475	-78.1028	0.37187	-57.1854	0.36972	-50.3152
	0.38413	-78.1334	0.37064	-57.2007	0.36911	-50.7446
	0.38352	-78.9922	0.37003	-57.5074	0.36788	-50.6372
	0.38321	-79.4676	0.36972	-57.9982	0.36696	-50.6832
	0.38137	-78.7775	0.36849	-57.9215	0.36604	-51.0359
	0.38045	-79.1609	0.36757	-58.0288	0.36512	-51.404
	0.38015	-80.0657	0.36696	-58.3662	0.36389	-51.1893
	0.37923	-80.3571	0.36604	-58.8263	0.36328	-51.3733
	0.378	-79.8817	0.36481	-58.6883	0.36236	-51.772
	0.37708	-80.5564	0.36389	-58.8569	0.36144	-52.0634
	0.37708	-81.5532	0.36328	-59.2557	0.36021	-51.8947
	0.37585	-81.6146	0.36236	-59.6084	0.35929	-52.0941
	0.37463	-81.1392	0.36144	-59.501	0.35898	-52.4314
	0.37401	-81.7372	0.36021	-59.7004	0.35806	-52.7075
	0.37371	-82.6114	0.3596	-60.0991	0.35684	-52.5848
	0.37248	-82.4887	0.35898	-60.4058	0.35592	-52.8608
	0.37125	-82.136	0.35776	-60.3291	0.355	-53.1982
	0.37064	-82.826	0.35714	-60.5285	0.35408	-53.3209
	0.37033	-83.7155	0.35592	-60.9886	0.35316	-53.1829
	0.36911	-83.3935	0.355	-61.1572	0.35193	-53.4589
	0.36819	-83.3014	0.35408	-61.1112	0.35162	-53.8423
	0.36757	-84.2216	0.35346	-61.3566	0.35009	-53.8576
	0.36726	-85.0957	0.35285	-61.8933	0.34948	-53.781
	0.36573	-84.5743	0.35162	-61.9087	0.34825	-54.1797
	0.36481	-84.6203	0.3504	-61.8627	0.34764	-54.6091
	0.3645	-85.5404	0.34978	-62.1847	0.34641	-54.5017
	0.36389	-86.1078	0.34917	-62.7674	0.34549	-54.5477
	0.36236	-85.3871	0.34825	-62.7061	0.34488	-54.9464
	0.36144	-85.7244	0.34733	-62.7061	0.34396	-55.2991
	0.36082	-86.5065	0.3461	-63.0588	0.34273	-55.1151
	0.36021	-86.9513	0.3458	-63.6109	0.34212	-55.2531
	0.35898	-86.3532	0.34457	-63.4575	0.34089	-55.5905
	0.35837	-86.9206	0.34365	-63.5189	0.34027	-55.9432
	0.35806	-87.8867	0.34304	-63.9789	0.33935	-55.6979
	0.35714	-88.2701	0.34242	-64.4083	0.33813	-55.8512
	0.35561	-87.7027	0.34119	-64.2396	0.33751	-56.1579
	0.355	-88.3008	0.34027	-64.393	0.3369	-56.5106
	0.35469	-89.2515	0.33966	-64.8684	0.33567	-56.2806
	0.35377	-89.2209	0.33874	-65.1904	0.33445	-56.5106
	0.35224	-88.6535	0.33721	-65.0371	0.33414	-56.9247
	0.35193	-89.4969	0.33659	-65.2824	0.33322	-57.2161
	0.35132	-90.3097	0.33598	-65.7732	0.33199	-56.9707
	0.35009	-90.0643	0.33506	-65.9879	0.33107	-57.2774
	0.34886	-89.865	0.33414	-65.9265	0.33046	-57.7221
	0.34856	-90.8924	0.33322	-66.1872	0.32923	-57.7835
	0.34825	-91.7205	0.3323	-66.8006	0.32801	-57.6301
	0.34702	-91.3678	0.33169	-67.0307	0.32739	-57.9828
	0.3461	-91.4445	0.33046	-66.9693	0.32678	-58.4122
	0.3458	-92.5333	0.32985	-67.2914	0.32555	-58.3049
	0.34518	-93.3001	0.32893	-67.9508	0.32463	-58.2435
	0.34396	-92.748	0.32831	-67.8894	0.32371	-58.6116
	0.34304	-92.84	0.32709	-67.8281	0.3231	-59.0716
	0.34242	-93.8521	0.32647	-68.1962	0.32218	-58.9336
	0.34212	-94.4962	0.32555	-68.8862	0.32065	-59.0256
	0.34058	-93.8675	0.32433	-68.7022	0.32034	-59.4397
	0.33966	-94.2662	0.32341	-68.7329	0.31942	-59.8691
	0.33935	-95.4317	0.32279	-69.2236	0.31819	-59.6697
	0.33874	-95.9224	0.32218	-69.8064	0.31758	-59.8537
	0.33721	-95.2937	0.32095	-69.561	0.31666	-60.2218
	0.33659	-95.9991	0.32003	-69.6684	0.31605	-60.6512
	0.33659	-97.0112	0.31911	-70.2204	0.31451	-60.3291
	0.33537	-97.0419	0.3185	-70.6958	0.3139	-60.4671
	0.33414	-96.3211	0.31727	-70.4351	0.31267	-60.8659
	0.33353	-97.1492	0.31666	-70.6345	0.31236	-61.1572
	0.33291	-98.0847	0.31605	-71.2326	0.31114	-60.9425
	0.33169	-97.8087	0.31543	-71.5546	0.31022	-61.2186
	0.33046	-97.3026	0.3139	-71.2939	0.3096	-61.6633
	0.33015	-98.284	0.31328	-71.5699	0.30868	-61.8627
	0.32954	-99.2348	0.31236	-72.26	0.30746	-61.6326
	0.32831	-99.0201	0.31175	-72.3367	0.30654	-62.016
	0.32801	-98.9895	0.31052	-72.122	0.30623	-62.4607
	0.32739	-100.002	0.30991	-72.49	0.305	-62.5221
	0.32678	-100.937	0.3093	-73.2721	0.30378	-62.3994
	0.32525	-100.354	0.30807	-73.2108	0.30316	-62.7674
	0.32402	-100.216	0.30715	-72.9654	0.30224	-63.2122
	0.32371	-101.198	0.30623	-73.3795	0.30102	-63.0435
	0.3231	-101.949	0.30592	-74.2536	0.3004	-62.9821
	0.32126	-101.075	0.3047	-73.9929	0.29948	-63.3655
	0.32095	-101.336	0.30347	-73.8242	0.29887	-63.8716
	0.32065	-102.409	0.30286	-74.361	0.29764	-63.5802
	0.31973	-103.053	0.30224	-75.1431	0.29672	-63.6876
	0.31819	-102.195	0.30102	-74.775	0.2958	-64.1016
	0.31789	-102.931	0.3004	-74.7443	0.29519	-64.5924
	0.31758	-104.081	0.29948	-75.4191	0.29396	-64.2243
	0.31666	-104.326	0.29887	-76.0785	0.29304	-64.393
	0.31512	-103.483	0.29795	-75.5418	0.29212	-64.8224
	0.31482	-104.219	0.29672	-75.6031	0.2912	-65.2058
	0.31451	-105.338	0.29611	-76.4159	0.28997	-64.8684
	0.31328	-105.231	0.2955	-76.8299	0.28905	-65.0217
	0.31175	-104.48	0.29427	-76.3545	0.28875	-65.4818
	0.31144	-105.354	0.29335	-76.5386	0.28783	-65.6658
	0.31114	-106.32	0.29274	-77.428	0.2866	-65.3745
	0.30991	-106.09	0.29182	-77.612	0.28568	-65.6505
	0.30868	-105.722	0.29028	-77.2747	0.28476	-66.0799
	0.30838	-106.856	0.28967	-77.612	0.28384	-66.1719
	0.30776	-107.961	0.28905	-78.5322	0.28292	-66.0492
	0.30654	-107.24	0.28813	-78.3788	0.28231	-66.4173
	0.305	-106.979	0.28691	-78.1334	0.28169	-66.8927
	0.305	-108.099	0.28629	-78.6088	0.28047	-66.8313
	0.30439	-109.08	0.28568	-79.6976	0.27924	-66.724
	0.30286	-108.083	0.28476	-79.2989	0.27863	-67.138
	0.30194	-107.991	0.28353	-79.0229	0.27801	-67.5981
	0.30194	-109.341	0.28323	-79.6823	0.27679	-67.3374
	0.30132	-110.108	0.28261	-80.7865	0.27556	-67.2914
	0.29948	-109.095	0.28108	-80.1424	0.27464	-67.6901
	0.29918	-109.555	0.28016	-79.989	0.27433	-68.1808
	0.29856	-110.89	0.27985	-80.8171	0.2728	-67.8588
	0.29795	-111.38	0.27924	-81.7679	0.27188	-67.9968
	0.29611	-110.307	0.27801	-81.0318	0.27127	-68.4569
	0.2955	-110.905	0.27648	-81.0318	0.27065	-68.9169
	0.2955	-112.086	0.27617	-82.0133	0.26943	-68.5335
	0.29427	-112.285	0.27587	-82.734	0.26851	-68.7329
	0.29304	-111.365	0.27403	-81.9213	0.26759	-69.1929
	0.29243	-112.132	0.27341	-82.0593	0.26697	-69.5763
	0.29212	-113.251	0.2728	-83.1328	0.26544	-69.1929
	0.2912	-113.113	0.27219	-83.4395	0.26513	-69.4383
	0.28967	-112.5	0.27065	-82.8721	0.26421	-69.8217
	0.28905	-113.527	0.26973	-83.1481	0.26329	-70.0671
	0.28875	-114.8	0.26973	-84.2522	0.26206	-69.7297
	0.28752	-114.34	0.26851	-84.1142	0.26114	-70.0364
	0.2866	-113.926	0.26759	-83.7922	0.26053	-70.5578
	0.28599	-115.03	0.26667	-84.2062	0.25961	-70.6191
	0.28568	-115.996	0.26636	-85.3871	0.25838	-70.4505
	0.28384	-115.184	0.26513	-84.9577	0.25777	-70.9105
	0.28292	-115.061	0.2639	-84.697	0.25685	-71.4166
	0.28261	-116.211	0.26298	-85.2644	0.25624	-71.2479
	0.282	-117.054	0.26298	-86.4299	0.2547	-71.2019
	0.28077	-116.119	0.26176	-85.8624	0.2544	-71.6619
	0.27985	-116.364	0.26053	-85.6784	0.25348	-72.1373
	0.27955	-117.653	0.25961	-86.3838	0.25194	-71.7846
	0.27924	-118.573	0.2593	-87.3806	0.25133	-71.8153
	0.27771	-117.576	0.25808	-86.6906	0.25041	-72.2754
	0.27709	-118.005	0.25685	-86.6292	0.2498	-72.6894
	0.27679	-119.217	0.25624	-87.5186	0.24826	-72.2754
	0.27587	-119.6	0.25624	-88.3468	0.24765	-72.4747
	0.27403	-118.527	0.2544	-87.5647	0.24673	-72.9041
	0.27341	-119.217	0.25348	-87.5953	0.24612	-73.3488
	0.27341	-120.428	0.25348	-88.6841	0.2452	-72.9194
	0.2728	-120.812	0.25256	-89.2822	0.24397	-73.1495
	0.27096	-119.815	0.25102	-88.5615	0.24336	-73.6862
	0.27065	-120.934	0.25041	-88.7455	0.24244	-74.1156
	0.27065	-122.268	0.2498	-89.819	0.24152	-73.7322
	0.26973	-122.023	0.24888	-89.9876	0.24029	-73.9929
	0.2682	-121.502	0.24765	-89.4049	0.23998	-74.4836
	0.26759	-122.667	0.24642	-89.6809	0.23876	-74.7137
	0.26728	-123.894	0.24673	-90.9538	0.23753	-74.2689
	0.26605	-123.035	0.2452	-90.5857	0.23691	-74.6983
	0.26483	-122.744	0.24397	-90.2023	0.2363	-75.2964
	0.26452	-124.093	0.24366	-90.7237	0.23538	-75.2657
	0.26421	-125.351	0.24336	-91.9812	0.23415	-74.9897
	0.26268	-124.415	0.24213	-91.2758	0.23323	-75.5571
	0.26176	-124.385	0.24029	-91.0458	0.23293	-76.2472
	0.26145	-125.826	0.23998	-91.7665	0.2317	-75.8331
	0.26145	-127.053	0.23968	-93.024	0.23047	-75.7718
	0.25961	-125.918	0.23814	-92.0579	0.22986	-76.3239
	0.25838	-126.348	0.23691	-91.9199	0.22925	-77.06
	0.259	-127.897	0.23661	-92.794	0.22802	-76.3852
	0.25869	-128.939	0.2363	-93.7908	0.2271	-76.4466
	0.25654	-127.605	0.23477	-92.794	0.22649	-76.968
	0.25624	-128.142	0.23354	-92.7787	0.22587	-77.704
	0.25593	-129.675	0.23323	-93.7755	0.22434	-76.9986
	0.25501	-129.813	0.23262	-94.5422	0.22342	-77.198
	0.25317	-128.525	0.23109	-93.5608	0.2225	-77.7347
	0.25286	-129.384	0.23017	-93.6681	0.22219	-78.4095
	0.25286	-131.086	0.22986	-94.8029	0.22066	-77.8267
	0.25194	-131.194	0.22894	-95.1556	0.22005	-78.2101
	0.2501	-129.951	0.22741	-94.5269	0.21974	-79.0842
	0.24949	-131.102	0.22679	-94.7723	0.21913	-79.6976
	0.2498	-132.819	0.22649	-96.0604	0.21759	-78.9616
	0.24857	-132.221	0.22526	-95.9531	0.21637	-79.4216
	0.24704	-131.362	0.22403	-95.4624	0.21637	-80.1117
	0.24673	-132.727	0.22373	-95.9377	0.21514	-80.1884
	0.24673	-134.552	0.22342	-97.3793	0.21391	-79.5136
	0.24489	-133.172	0.22189	-96.6738	0.2133	-80.0197
	0.24397	-132.758	0.22097	-96.4131	0.21268	-80.8785
	0.24366	-134.199	0.22005	-97.1646	0.21146	-80.5104
	0.24397	-136.116	0.22005	-98.5907	0.20992	-80.173
	0.24182	-134.491	0.21851	-97.5173	0.20962	-80.8018
	0.2409	-134.613	0.21698	-97.3486	0.20931	-81.8753
	0.2409	-135.978	0.21698	-98.3914	0.20778	-81.1392
	0.2406	-137.435	0.21667	-99.7409	0.20686	-81.1545
	0.23845	-135.518	0.21483	-98.4987	0.20624	-81.7372
	0.23783	-135.948	0.21391	-98.3607	0.20563	-82.6574
	0.23753	-137.205	0.21391	-99.6642	0.2041	-81.7372
	0.23722	-138.371	0.2133	-100.784	0.20348	-81.7679
	0.23507	-136.454	0.21146	-99.3115	0.20256	-82.366
	0.23446	-137.19	0.21054	-99.4342	0.20195	-83.1941
	0.23446	-138.631	0.21023	-100.906	0.20042	-82.182
	0.23354	-139.091	0.20962	-101.688	0.1995	-82.3967
	0.2317	-137.696	0.20808	-100.278	0.19919	-83.1634
	0.23109	-138.662	0.20747	-100.768	0.19858	-83.8228
	0.23139	-140.103	0.20747	-102.731	0.19674	-82.9027
	0.22986	-139.781	0.20686	-102.931	0.19582	-83.2861
	0.22833	-138.616	0.20502	-101.535	0.19551	-83.9915
	0.22802	-139.751	0.2044	-102.317	0.19459	-84.3289
	0.22833	-141.499	0.2044	-103.958	0.19275	-83.5008
	0.22649	-140.594	0.20287	-103.329	0.19275	-83.9915
	0.22495	-139.965	0.20134	-102.44	0.19183	-84.7123
	0.22495	-141.254	0.20103	-103.575	0.19091	-84.5743
	0.22495	-143.232	0.20072	-105.216	0.18968	-84.0222
	0.22342	-141.79	0.19919	-104.05	0.18907	-84.5896
	0.22219	-141.622	0.19796	-103.452	0.18846	-85.433
	0.22189	-143.247	0.19796	-104.878	0.18692	-84.881
	0.2225	-145.425	0.19766	-106.335	0.18539	-84.6663
	0.22005	-143.339	0.19551	-104.786	0.18539	-85.3257
	0.21943	-143.677	0.19459	-104.618	0.18508	-86.2918
	0.21913	-145.133	0.19459	-106.274	0.18324	-85.3717
	0.21974	-147.142	0.19428	-107.424	0.18232	-85.4177
	0.21698	-144.566	0.19214	-105.599	0.18171	-86.1231
	0.21637	-144.995	0.19122	-105.645	0.18109	-87.0126
	0.21637	-146.713	0.19122	-107.332	0.17925	-85.8471
	0.21637	-148.339	0.19091	-108.298	0.17864	-85.9851
	0.21361	-145.824	0.18876	-106.381	0.17803	-86.6445
	0.2133	-146.805	0.18784	-106.703	0.17741	-87.3653
	0.21361	-148.86	0.18784	-108.467	0.17557	-86.3992
	0.21268	-149.259	0.18723	-109.049	0.17496	-86.7212
	0.21054	-147.142	0.18539	-107.286	0.17435	-87.396
	0.21054	-148.461	0.18447	-107.961	0.17373	-88.0094
	0.21084	-150.823	0.18477	-109.709	0.1722	-87.1353
	0.20931	-149.872	0.18385	-109.648	0.17159	-87.6413
	0.20747	-148.308	0.18201	-108.237	0.17097	-88.4388
	0.20716	-149.964	0.1814	-109.126	0.17005	-88.6995
	0.20778	-152.571	0.1814	-110.997	0.16883	-87.9174
	0.20563	-150.485	0.18017	-110.506	0.16791	-88.5001
	0.2041	-149.795	0.17864	-109.463	0.1676	-89.3589
	0.20471	-152.234	0.17864	-111.012	0.16637	-89.0675
	0.20563	-155.485	0.17864	-112.745	0.16515	-88.5001
	0.20287	-152.77	0.17649	-111.089	0.16423	-89.1595
	0.20195	-152.617	0.17496	-110.552	0.16392	-90.2177
	0.20195	-154.488	0.17527	-112.439	0.16239	-89.3896
	0.20226	-156.758	0.17527	-113.911	0.16147	-89.2055
	0.1995	-153.66	0.17281	-111.794	0.16116	-89.9723
	0.19858	-153.905	0.17189	-111.641	0.16054	-91.0764
	0.19888	-155.822	0.17189	-113.573	0.1587	-89.9416
	0.19919	-157.524	0.17159	-114.708	0.15809	-90.0183
	0.19582	-154.181	0.16944	-112.546	0.15748	-90.7544
	0.1949	-154.779	0.16852	-112.745	0.15717	-91.6899
	0.19612	-157.478	0.16852	-114.831	0.15533	-90.4937
	0.19551	-158.736	0.16791	-115.49	0.15441	-90.6931
	0.19306	-155.991	0.16576	-113.512	0.1538	-91.4598
	0.19275	-157.294	0.16515	-114.141	0.15318	-92.2879
	0.19336	-159.779	0.16545	-115.981	0.15165	-91.0918
	0.19214	-159.365	0.16484	-116.671	0.15073	-91.5058
	0.18968	-157.095	0.16269	-114.816	0.15042	-92.3339
	0.18968	-158.813	0.16208	-115.874	0.1495	-92.886
	0.18999	-161.527	0.16208	-117.775	0.14797	-91.7359
	0.18815	-159.779	0.16116	-117.146	0.14736	-92.3186
	0.18631	-158.276	0.15932	-115.858	0.14705	-93.2387
	0.18692	-160.438	0.1587	-117.223	0.14582	-93.162
	0.18754	-163.597	0.15901	-119.063	0.1446	-92.6406
	0.18477	-161.128	0.15748	-117.653	0.14368	-93.3921
	0.18385	-160.438	0.15594	-116.947	0.14368	-94.3429
	0.18508	-164.303	0.15564	-118.496	0.14184	-93.6068
	0.18631	-167.952	0.15564	-120.183	0.14061	-93.162
	0.18324	-164.763	0.1538	-118.419	0.14	-93.9288
	0.18201	-164.41	0.15226	-117.99	0.13969	-95.0023
	0.18232	-166.71	0.15257	-119.738	0.13816	-93.8521
	0.18293	-169.225	0.15257	-121.18	0.13724	-93.9902
	0.18017	-165.836	0.15042	-119.155	0.13632	-94.8336
	0.17925	-166.388	0.1492	-119.017	0.13662	-95.9684
	0.17987	-169.041	0.1492	-120.858	0.13478	-94.6342
	0.17956	-170.805	0.14889	-122.084	0.13355	-94.7876
	0.17741	-167.799	0.14674	-120.122	0.13325	-95.6617
	0.1768	-168.934	0.14613	-120.336	0.13294	-96.6738
	0.17741	-171.449	0.14613	-122.437	0.13079	-95.217
	0.1768	-172.047	0.14582	-123.081	0.13018	-95.4777
	0.17373	-169.348	0.14337	-121.026	0.12957	-96.3825
	0.17404	-170.912	0.14276	-121.548	0.12895	-97.1799
	0.17465	-173.565	0.14306	-123.495	0.12711	-95.8304
	0.17281	-172.584	0.14184	-123.449	0.1265	-96.4438
	0.17097	-170.943	0.14	-122.529	0.12619	-97.3179
	0.17128	-173.028	0.14	-123.465	0.12558	-97.732
	0.17189	-175.973	0.1403	-125.612	0.12374	-96.5665
	0.16975	-174.041	0.13846	-124.615	0.12313	-97.3946
	0.16821	-173.105	0.13693	-123.618	0.12313	-98.3914
	0.16852	-175.068	0.13693	-125.06	0.12159	-97.9773
	0.16944	-178.058	0.13693	-127.068	0.12006	-97.2873
	0.16668	-175.252	0.13509	-125.228	0.11975	-98.1
	0.16545	-174.7	0.13325	-124.707	0.11945	-99.0815
	0.16545	-176.602	0.13355	-126.532	0.1173	-98.008
	0.16607	-179.377	0.13355	-128.234	0.11607	-97.732
	0.163	-175.957	0.13141	-126.225	0.11577	-98.5294
	0.16239	-176.233	0.13018	-125.918	0.11546	-99.6642
	0.16269	-178.365	0.13049	-128.28	0.11362	-98.2994
	0.163	-180.88	0.13049	-129.706	0.11239	-98.284
	0.15993	-177.445	0.12742	-127.053	0.11209	-99.1275
	0.15932	-178.212	0.12711	-127.237	0.11209	-100.308
	0.15993	-180.558	0.12742	-129.629	0.10963	-98.7134
	0.15962	-182.046	0.12711	-130.55	0.10902	-98.8668
	0.15686	-178.764	0.12435	-128.019	0.1084	-99.8176
	0.15656	-180.067	0.12374	-128.878	0.1081	-100.676
	0.15748	-182.72	0.12466	-131.255	0.10626	-99.0968
	0.15625	-183.211	0.12374	-131.608	0.10534	-99.5262
	0.1538	-180.65	0.12098	-129.108	0.10503	-100.308
	0.1538	-182.337	0.12098	-130.35	0.10442	-100.937
	0.15472	-185.174	0.12129	-132.635	0.10258	-99.9556
	0.15288	-184.131	0.12006	-132.16	0.10227	-100.799
	0.15104	-182.46	0.11761	-130.059	0.10166	-101.704
	0.15134	-184.591	0.11761	-131.761	0.10074	-101.903
	0.15196	-187.643	0.11791	-133.985	0.0992	-100.952
	0.14981	-185.327	0.11607	-132.466	0.0989	-101.965
	0.14797	-184.146	0.11393	-131.071	0.09859	-102.992
	0.14858	-186.385	0.11454	-133.387	0.09706	-102.363
	0.1492	-189.299	0.11485	-135.257	0.09552	-101.796
	0.14613	-186.155	0.1127	-133.08	0.09552	-102.701
	0.14521	-185.956	0.11117	-132.451	0.09491	-103.943
	0.14582	-188.44	0.11178	-134.935	0.09307	-102.563
	0.14644	-191.139	0.11147	-136.392	0.09246	-102.455
	0.14337	-187.72	0.10902	-133.801	0.09154	-103.345
	0.14245	-187.996	0.10779	-133.678	0.09154	-104.587
	0.14306	-190.817	0.1081	-136.162	0.08939	-102.992
	0.14368	-192.918	0.10779	-137.266	0.08878	-103.084
	0.1403	-189.268	0.10534	-134.537	0.08816	-104.096
	0.13969	-190.051	0.10472	-134.951	0.08786	-105.231
	0.1403	-192.75	0.10503	-137.45	0.08602	-103.713
	0.14	-193.93	0.10442	-138.171	0.0854	-104.449
	0.13724	-190.664	0.10166	-135.457	0.0851	-105.354
	0.13693	-191.814	0.10135	-136.346	0.08448	-106.136
	0.13754	-194.789	0.10227	-138.984	0.08233	-104.679
	0.13662	-194.805	0.10104	-139.153	0.08203	-105.676
	0.13386	-192.044	0.09859	-136.76	0.08172	-106.657
	0.13386	-194.099	0.09859	-138.294	0.0808	-107.102
	0.1354	-197.764	0.09859	-140.41	0.07896	-105.89
	0.13325	-196.323	0.09736	-139.475	0.07865	-106.749
	0.13141	-194.375	0.09491	-137.957	0.07835	-107.777
	0.13171	-196.629	0.09552	-140.011	0.07681	-107.455
	0.13294	-200.433	0.09552	-141.882	0.07559	-106.795
	0.13049	-197.642	0.09338	-139.981	0.07528	-107.669
	0.12834	-196.445	0.09215	-139.045	0.07497	-108.865
	0.12895	-198.914	0.09246	-141.315	0.07313	-107.746
	0.13018	-202.503	0.09246	-143.063	0.07191	-107.516
	0.12711	-198.899	0.0897	-140.886	0.0716	-108.451
	0.12589	-198.73	0.08878	-140.656	0.0716	-109.663
	0.12681	-201.491	0.08939	-143.247	0.06945	-108.053
	0.12803	-205.079	0.08939	-144.75	0.06853	-108.267
	0.12435	-201.107	0.08694	-142.312	0.06823	-109.157

## Sheet: Fig. 5c
Fig. 5c
	time	H2O2 concentration (mM)		H2O2 FE (%)
	7.5	88.5029	2.07888	95.1653	2.23681
	15	179.272	2.56829	96.3597	1.35511
	22.5	272.387	3.53255	97.6315	1.26799
	30	358.202	4.62256	96.2891	1.24481
	45	535.979	6.68529	96.0555	1.19755
	60	685.933	9.85363	92.1958	1.32509
	75	879.42	20.2619	94.5627	2.17951
	90	1023.19	17.4861	91.6825	1.56551
	105	1195.69	4.9184	91.8345	0.37782
	120	1357.74	5.68137	91.246	0.38184

## Sheet: Fig. 5d
Fig. 5d
	Jtotal (mA/cm2)	H2O2 FE (%)	Jtotal (mA/cm2)	JH2O2 (mA/cm2)
	50	96.34	50	48.17	1.10014
	100	94.09	100	94.09	2.08545
	150	97.2533	150	145.88	0.9703
	200	96.6133	200	193.227	2.22767
	250	96.6233	250	241.558	4.2512
	300	97.13	300	291.39	4.85027
	350	96.8633	350	339.022	7.6798
	400	92.6933	400	370.773	4.80355

## Sheet: Fig. 5e
Fig. 5e
	j	productvity			N3-In1-S1		NADE		Vertical graphene array		N-doped carbon		NiN2O2/C		Co-N-C		OCNS900		N-FLG-8		C-O		B-C		CoN4/VG		Pt-S-C		molecular Co–N–C		CoPc-OCNT		Sb-NSCF		HCNFs		Co-POC-O		Co-N-C
	50	0.89851	200	3.7	110	1.29	60	0.9	100	1.8	100	1.7	65	1.18	50	0.9	50	0.8	36	0.7	15	0.3	300	3.17	21	0.304	10	0.097	411	5.38	300	5.48	50	0.746	13	0.03	10	0.12	50	0.4
	100	1.75505	300	5.1			240	2	200	3
	150	2.72108	350	5.7
	200	3.60423
	250	4.50575
	300	5.43525
	350	6.32372
	400	6.91598

## Sheet: Fig. 5f
Fig. 5f
	Time	E (V vs. RHE)	Time	H2O2 FE (%)
	0.000277778	0.60736	2	93.4716
	0.000555556	0.60736	4	95.8252
	0.000833333	0.60705	6	94.1522
	0.00111	0.60736	8	95.2203
	0.00139	0.60675	10	93.7836
	0.00167	0.60705	16	93.4716
	0.00194	0.60675	22	95.0218
	0.00222	0.60705	28	96.6003
	0.0025	0.60705	34	95.8914
	0.00278	0.60705	40	96.9027
	0.00306	0.60705	46	94.9178
	0.00333	0.60736	52	95.5416
	0.00361	0.60705	58	93.8781
	0.00389	0.60705	64	92.914
	0.00417	0.60736	70	93.303
	0.00444	0.60705	76	93.689
	0.00472	0.60705	82	95.4566
	0.005	0.60767	88	93.5567
	0.00528	0.60736	94	93.9442
	0.00556	0.60736	100	92.5831
	0.00583	0.60797
	0.00611	0.60797
	0.00639	0.60797
	0.00667	0.60828
	0.00694	0.60859
	0.00722	0.60859
	0.0075	0.60981
	0.00778	0.60981
	0.00806	0.61073
	0.00833	0.61196
	0.00861	0.61165
	0.00889	0.61227
	0.00917	0.61595
	0.00944	0.61625
	0.00972	0.61687
	0.01	0.61871
	0.01028	0.61901
	0.01056	0.61963
	0.01083	0.62147
	0.01111	0.62116
	0.01139	0.62177
	0.01167	0.62331
	0.01194	0.62392
	0.01222	0.62668
	0.0125	0.62852
	0.01278	0.62852
	0.01306	0.62944
	0.01333	0.63098
	0.01361	0.63098
	0.01389	0.6319
	0.01417	0.63312
	0.01444	0.63312
	0.01472	0.63404
	0.015	0.63588
	0.01528	0.63558
	0.01556	0.63619
	0.01583	0.63772
	0.01611	0.63772
	0.01639	0.62024
	0.01667	0.62147
	0.01694	0.62208
	0.01722	0.62362
	0.0175	0.62484
	0.01778	0.62484
	0.01806	0.62484
	0.01833	0.62668
	0.01861	0.62699
	0.01889	0.6276
	0.01917	0.62822
	0.01944	0.62883
	0.01972	0.63006
	0.02	0.6319
	0.02028	0.6322
	0.02056	0.63312
	0.02083	0.60705
	0.02111	0.60767
	0.02139	0.60767
	0.02167	0.60828
	0.02194	0.60828
	0.02222	0.60797
	0.0225	0.60859
	0.02278	0.60859
	0.02306	0.60859
	0.02333	0.60889
	0.02361	0.6092
	0.02389	0.60889
	0.02417	0.60981
	0.02444	0.61073
	0.02472	0.61135
	0.025	0.61165
	0.02528	0.61227
	0.02556	0.61288
	0.02583	0.61472
	0.02611	0.61533
	0.02639	0.61687
	0.02667	0.61779
	0.02694	0.61809
	0.02722	0.61871
	0.0275	0.61932
	0.02778	0.61993
	0.02806	0.62024
	0.02833	0.62208
	0.02861	0.623
	0.02889	0.62331
	0.02917	0.62515
	0.02944	0.62607
	0.02972	0.62668
	0.03	0.62791
	0.03028	0.62852
	0.03056	0.62914
	0.03083	0.63067
	0.03111	0.63128
	0.03139	0.63251
	0.03167	0.63435
	0.03194	0.63435
	0.03222	0.63527
	0.0325	0.63496
	0.03278	0.63588
	0.03306	0.6365
	0.03333	0.6368
	0.03361	0.63711
	0.03389	0.63864
	0.03417	0.63956
	0.03444	0.62883
	0.03472	0.63006
	0.035	0.63067
	0.03528	0.63098
	0.03556	0.6322
	0.03583	0.6322
	0.03611	0.62914
	0.03639	0.63036
	0.03667	0.63067
	0.03694	0.63159
	0.03722	0.63282
	0.0375	0.63343
	0.03778	0.63404
	0.03806	0.62208
	0.03833	0.62147
	0.03861	0.62208
	0.03889	0.62362
	0.03917	0.62423
	0.03944	0.62484
	0.03972	0.62668
	0.04	0.62576
	0.04028	0.62607
	0.04056	0.62791
	0.04083	0.62852
	0.04111	0.62883
	0.04139	0.63098
	0.04167	0.63251
	0.04194	0.63251
	0.04222	0.63435
	0.0425	0.63435
	0.04278	0.63435
	0.04306	0.63558
	0.04333	0.63619
	0.04361	0.63558
	0.04389	0.6368
	0.04417	0.6368
	0.04444	0.63742
	0.04472	0.63834
	0.045	0.6273
	0.04528	0.62883
	0.04556	0.63098
	0.04583	0.62791
	0.04611	0.62852
	0.04639	0.62944
	0.04667	0.63036
	0.04694	0.63036
	0.04722	0.63128
	0.0475	0.63128
	0.04778	0.6319
	0.04806	0.63312
	0.04833	0.63404
	0.04861	0.63466
	0.04889	0.63588
	0.04917	0.62944
	0.04944	0.62975
	0.04972	0.63067
	0.05	0.63128
	0.05028	0.62576
	0.05056	0.62668
	0.05083	0.62668
	0.05111	0.62699
	0.05139	0.62791
	0.05167	0.62852
	0.05194	0.63098
	0.05222	0.63159
	0.0525	0.63251
	0.05278	0.62822
	0.05306	0.62914
	0.05333	0.62883
	0.05361	0.62454
	0.05389	0.62484
	0.05417	0.62055
	0.05444	0.61932
	0.05472	0.62024
	0.055	0.61993
	0.05528	0.62116
	0.05556	0.62208
	0.05583	0.62239
	0.05611	0.62331
	0.05639	0.62515
	0.05667	0.62331
	0.05694	0.62576
	0.05722	0.62699
	0.0575	0.61595
	0.05778	0.60889
	0.05806	0.60951
	0.05833	0.60981
	0.05861	0.60951
	0.05889	0.61043
	0.05917	0.61043
	0.05944	0.61043
	0.05972	0.61104
	0.06	0.61073
	0.06028	0.61073
	0.06056	0.61073
	0.06083	0.61104
	0.06111	0.61104
	0.06139	0.61165
	0.06167	0.61349
	0.06194	0.61564
	0.06222	0.61779
	0.0625	0.6184
	0.06278	0.61932
	0.06306	0.62208
	0.06333	0.62239
	0.06361	0.62331
	0.06389	0.62362
	0.06417	0.62392
	0.06444	0.62423
	0.06472	0.62515
	0.065	0.62607
	0.06528	0.62883
	0.06556	0.63036
	0.06583	0.63067
	0.06611	0.63159
	0.06639	0.6322
	0.06667	0.63251
	0.06694	0.63282
	0.06722	0.63404
	0.0675	0.63527
	0.06778	0.63619
	0.06806	0.63742
	0.06833	0.63312
	0.06861	0.63374
	0.06889	0.63435
	0.06917	0.63527
	0.06944	0.63588
	0.06972	0.63619
	0.07	0.62392
	0.07028	0.62392
	0.07056	0.62392
	0.07083	0.62607
	0.07111	0.6273
	0.07139	0.62822
	0.07167	0.62484
	0.07194	0.62423
	0.07222	0.62423
	0.0725	0.62484
	0.07278	0.6184
	0.07306	0.61932
	0.07333	0.62177
	0.07361	0.62239
	0.07389	0.62239
	0.07417	0.62423
	0.07444	0.62638
	0.07472	0.62638
	0.075	0.62699
	0.07528	0.62791
	0.07556	0.62822
	0.07583	0.62914
	0.07611	0.63006
	0.07639	0.63006
	0.07667	0.63128
	0.07694	0.6322
	0.07722	0.63282
	0.0775	0.63404
	0.07778	0.62699
	0.07806	0.62699
	0.07833	0.62699
	0.07861	0.6276
	0.07889	0.62852
	0.07917	0.63006
	0.07944	0.63159
	0.07972	0.6322
	0.08	0.63067
	0.08028	0.63128
	0.08056	0.63159
	0.08083	0.6319
	0.08111	0.63312
	0.08139	0.63282
	0.08167	0.63466
	0.08194	0.63558
	0.08222	0.62116
	0.0825	0.62085
	0.08278	0.62177
	0.08306	0.623
	0.08333	0.62546
	0.08361	0.62699
	0.08389	0.6276
	0.08417	0.62607
	0.08444	0.62576
	0.08472	0.62546
	0.085	0.62576
	0.08528	0.62699
	0.08556	0.62944
	0.08583	0.63067
	0.08611	0.6276
	0.08639	0.62791
	0.08667	0.62883
	0.08694	0.62944
	0.08722	0.63006
	0.0875	0.63036
	0.08778	0.6322
	0.08806	0.6322
	0.08833	0.63374
	0.08861	0.62546
	0.08889	0.62546
	0.08917	0.62576
	0.08944	0.6273
	0.08972	0.6276
	0.09	0.6273
	0.09028	0.62883
	0.09056	0.62944
	0.09083	0.63128
	0.09111	0.63036
	0.09139	0.63006
	0.09167	0.63067
	0.09194	0.62239
	0.09222	0.6227
	0.0925	0.62331
	0.09278	0.62515
	0.09306	0.62576
	0.09333	0.62638
	0.09361	0.6276
	0.09389	0.6276
	0.09417	0.62883
	0.09444	0.62944
	0.09472	0.63006
	0.095	0.63128
	0.09528	0.6319
	0.09556	0.63282
	0.09583	0.63374
	0.09611	0.62208
	0.09639	0.6227
	0.09667	0.62331
	0.09694	0.62454
	0.09722	0.62546
	0.0975	0.6273
	0.09778	0.62791
	0.09806	0.62085
	0.09833	0.62085
	0.09861	0.62177
	0.09889	0.62208
	0.09917	0.6227
	0.09944	0.62362
	0.09972	0.62484
	0.1	0.6273
	0.10028	0.62914
	0.10056	0.62914
	0.10083	0.63006
	0.10111	0.63067
	0.10139	0.63128
	0.10167	0.6322
	0.10194	0.63343
	0.10222	0.62331
	0.1025	0.623
	0.10278	0.60981
	0.10306	0.60981
	0.10333	0.61043
	0.10361	0.61135
	0.10389	0.61135
	0.10417	0.61165
	0.10444	0.61135
	0.10472	0.61165
	0.105	0.61196
	0.10528	0.61196
	0.10556	0.61288
	0.10583	0.61288
	0.10611	0.61411
	0.10639	0.61595
	0.10667	0.61779
	0.10694	0.62024
	0.10722	0.62116
	0.1075	0.62208
	0.10778	0.623
	0.10806	0.62239
	0.10833	0.6227
	0.10861	0.62239
	0.10889	0.62423
	0.10917	0.62546
	0.10944	0.62576
	0.10972	0.6273
	0.11	0.6273
	0.11028	0.62914
	0.11056	0.63067
	0.11083	0.6322
	0.11111	0.6319
	0.11139	0.6322
	0.11167	0.63312
	0.11194	0.63312
	0.11222	0.63527
	0.1125	0.63619
	0.11278	0.63588
	0.11306	0.63772
	0.11333	0.63864
	0.11361	0.63864
	0.11389	0.6276
	0.11417	0.62822
	0.11444	0.62914
	0.11472	0.62944
	0.115	0.63159
	0.11528	0.6319
	0.11556	0.63312
	0.11583	0.62085
	0.11611	0.62085
	0.11639	0.62116
	0.11667	0.62177
	0.11694	0.62239
	0.11722	0.62362
	0.1175	0.62515
	0.11778	0.62699
	0.11806	0.6276
	0.11833	0.62791
	0.11861	0.62852
	0.11889	0.62944
	0.11917	0.63036
	0.11944	0.63067
	0.11972	0.6273
	0.12	0.6276
	0.12028	0.62791
	0.12056	0.62944
	0.12083	0.62362
	0.12111	0.62116
	0.12139	0.62147
	0.12167	0.62208
	0.12194	0.62177
	0.12222	0.62239
	0.1225	0.62331
	0.12278	0.62484
	0.12306	0.62668
	0.12333	0.62607
	0.12361	0.62668
	0.12389	0.61073
	0.12417	0.61043
	0.12444	0.61073
	0.12472	0.61104
	0.125	0.61165
	0.12528	0.61227
	0.12556	0.61349
	0.12583	0.6138
	0.12611	0.6138
	0.12639	0.61441
	0.12667	0.61411
	0.12694	0.6138
	0.12722	0.61411
	0.1275	0.61564
	0.12778	0.61717
	0.12806	0.62024
	0.12833	0.62147
	0.12861	0.62147
	0.12889	0.62239
	0.12917	0.62362
	0.12944	0.62362
	0.12972	0.62515
	0.13	0.62791
	0.13028	0.62791
	0.13056	0.62914
	0.13083	0.62975
	0.13111	0.63006
	0.13139	0.63036
	0.13167	0.63098
	0.13194	0.63098
	0.13222	0.6319
	0.1325	0.63466
	0.13278	0.63527
	0.13306	0.63588
	0.13333	0.60981
	0.13361	0.61043
	0.13389	0.61073
	0.13417	0.61135
	0.13444	0.61227
	0.13472	0.61227
	0.135	0.61288
	0.13528	0.61288
	0.13556	0.61288
	0.13583	0.61319
	0.13611	0.61319
	0.13639	0.61411
	0.13667	0.61472
	0.13694	0.6184
	0.13722	0.62116
	0.1375	0.62239
	0.13778	0.62362
	0.13806	0.62392
	0.13833	0.62484
	0.13861	0.62576
	0.13889	0.62607
	0.13917	0.62638
	0.13944	0.62699
	0.13972	0.62822
	0.14	0.62883
	0.14028	0.62944
	0.14056	0.63006
	0.14083	0.63098
	0.14111	0.6319
	0.14139	0.63312
	0.14167	0.63374
	0.14194	0.63435
	0.14222	0.63619
	0.1425	0.6365
	0.14278	0.63742
	0.14306	0.63864
	0.14333	0.63803
	0.14361	0.63895
	0.14389	0.62454
	0.14417	0.62515
	0.14444	0.62576
	0.14472	0.6273
	0.145	0.62791
	0.14528	0.62852
	0.14556	0.62975
	0.14583	0.62975
	0.14611	0.63036
	0.14639	0.63128
	0.14667	0.6319
	0.14694	0.63282
	0.14722	0.63435
	0.1475	0.63466
	0.14778	0.63619
	0.14806	0.63098
	0.14833	0.63036
	0.14861	0.63067
	0.14889	0.62975
	0.14917	0.63006
	0.14944	0.63067
	0.14972	0.63159
	0.15	0.63159
	0.15028	0.63312
	0.15056	0.63374
	0.15083	0.62423
	0.15111	0.62607
	0.15139	0.6276
	0.15167	0.62791
	0.15194	0.62852
	0.15222	0.63006
	0.1525	0.63098
	0.15278	0.63128
	0.15306	0.6319
	0.15333	0.63251
	0.15361	0.63343
	0.15389	0.63404
	0.15417	0.63435
	0.15444	0.63588
	0.15472	0.6368
	0.155	0.63711
	0.15528	0.62392
	0.15556	0.62423
	0.15583	0.62454
	0.15611	0.62638
	0.15639	0.62668
	0.15667	0.6276
	0.15694	0.6276
	0.15722	0.62822
	0.1575	0.62822
	0.15778	0.62944
	0.15806	0.63098
	0.15833	0.63128
	0.15861	0.6322
	0.15889	0.63404
	0.15917	0.63404
	0.15944	0.63435
	0.15972	0.63619
	0.16	0.6365
	0.16028	0.63742
	0.16056	0.6322
	0.16083	0.6322
	0.16111	0.63282
	0.16139	0.62423
	0.16167	0.6227
	0.16194	0.62331
	0.16222	0.62423
	0.1625	0.62607
	0.16278	0.62668
	0.16306	0.6276
	0.16333	0.62852
	0.16361	0.63006
	0.16389	0.63067
	0.16417	0.63067
	0.16444	0.63128
	0.16472	0.6322
	0.165	0.6322
	0.16528	0.63343
	0.16556	0.63527
	0.16583	0.62454
	0.16611	0.62055
	0.16639	0.62024
	0.16667	0.62147
	0.16694	0.62208
	0.16722	0.62331
	0.1675	0.62423
	0.16778	0.62423
	0.16806	0.62515
	0.16833	0.62576
	0.16861	0.62638
	0.16889	0.62699
	0.16917	0.62822
	0.16944	0.62944
	0.16972	0.63098
	0.17	0.6184
	0.17028	0.61932
	0.17056	0.62208
	0.17083	0.6227
	0.17111	0.61932
	0.17139	0.61717
	0.17167	0.61595
	0.17194	0.61625
	0.17222	0.61656
	0.1725	0.61656
	0.17278	0.61779
	0.17306	0.61932
	0.17333	0.62208
	0.17361	0.623
	0.17389	0.623
	0.17417	0.62392
	0.17444	0.62454
	0.17472	0.62484
	0.175	0.62423
	0.17528	0.61963
	0.17556	0.61963
	0.17583	0.62177
	0.17611	0.623
	0.17639	0.62331
	0.17667	0.62454
	0.17694	0.62668
	0.17722	0.62699
	0.1775	0.62791
	0.17778	0.62822
	0.17806	0.62822
	0.17833	0.62914
	0.17861	0.62975
	0.17889	0.63128
	0.17917	0.63159
	0.17944	0.6322
	0.17972	0.63343
	0.18	0.63374
	0.18028	0.63496
	0.18056	0.63619
	0.18083	0.63711
	0.18111	0.62699
	0.18139	0.6276
	0.18167	0.62883
	0.18194	0.62699
	0.18222	0.62822
	0.1825	0.62975
	0.18278	0.63067
	0.18306	0.63128
	0.18333	0.6319
	0.18361	0.6322
	0.18389	0.63282
	0.18417	0.63374
	0.18444	0.63374
	0.18472	0.63558
	0.185	0.63619
	0.18528	0.6368
	0.18556	0.62515
	0.18583	0.62607
	0.18611	0.6273
	0.18639	0.62515
	0.18667	0.62454
	0.18694	0.6184
	0.18722	0.6184
	0.1875	0.61871
	0.18778	0.61809
	0.18806	0.6184
	0.18833	0.62055
	0.18861	0.62116
	0.18889	0.62362
	0.18917	0.62423
	0.18944	0.62515
	0.18972	0.62668
	0.19	0.6273
	0.19028	0.6276
	0.19056	0.62852
	0.19083	0.62975
	0.19111	0.63006
	0.19139	0.63098
	0.19167	0.61257
	0.19194	0.61288
	0.19222	0.61349
	0.1925	0.61441
	0.19278	0.61503
	0.19306	0.61595
	0.19333	0.61288
	0.19361	0.61257
	0.19389	0.61288
	0.19417	0.61319
	0.19444	0.61349
	0.19472	0.6138
	0.195	0.61411
	0.19528	0.6138
	0.19556	0.61625
	0.19583	0.61779
	0.19611	0.61748
	0.19639	0.61932
	0.19667	0.62055
	0.19694	0.62239
	0.19722	0.62423
	0.1975	0.62454
	0.19778	0.62484
	0.19806	0.62607
	0.19833	0.62638
	0.19861	0.62699
	0.19889	0.6276
	0.19917	0.62883
	0.19944	0.62883
	0.19972	0.62024
	0.2	0.62208
	0.20028	0.6227
	0.20056	0.623
	0.20083	0.62055
	0.20111	0.62085
	0.20139	0.62147
	0.20167	0.62147
	0.20194	0.62177
	0.20222	0.62208
	0.2025	0.62423
	0.20278	0.62454
	0.20306	0.62576
	0.20333	0.6276
	0.20361	0.62914
	0.20389	0.62944
	0.20417	0.63036
	0.20444	0.63098
	0.20472	0.63159
	0.205	0.6322
	0.20528	0.63312
	0.20556	0.63435
	0.20583	0.63588
	0.20611	0.63742
	0.20639	0.63772
	0.20667	0.63803
	0.20694	0.63956
	0.20722	0.63987
	0.2075	0.64018
	0.20778	0.6411
	0.20806	0.63926
	0.20833	0.63987
	0.20861	0.63742
	0.20889	0.63803
	0.20917	0.63895
	0.20944	0.63987
	0.20972	0.62454
	0.21	0.62055
	0.21028	0.6227
	0.21056	0.62362
	0.21083	0.62484
	0.21111	0.62515
	0.21139	0.62576
	0.21167	0.62791
	0.21194	0.62791
	0.21222	0.62852
	0.2125	0.62822
	0.21278	0.62975
	0.21306	0.63067
	0.21333	0.63006
	0.21361	0.63128
	0.21389	0.61809
	0.21417	0.61135
	0.21444	0.61165
	0.21472	0.61196
	0.215	0.61227
	0.21528	0.61288
	0.21556	0.61349
	0.21583	0.61349
	0.21611	0.61472
	0.21639	0.61533
	0.21667	0.61595
	0.21694	0.61809
	0.21722	0.6184
	0.2175	0.61809
	0.21778	0.61993
	0.21806	0.62024
	0.21833	0.61993
	0.21861	0.62177
	0.21889	0.62239
	0.21917	0.62239
	0.21944	0.62055
	0.21972	0.61441
	0.22	0.61503
	0.22028	0.61441
	0.22056	0.61625
	0.22083	0.61717
	0.22111	0.61871
	0.22139	0.61901
	0.22167	0.6184
	0.22194	0.61993
	0.22222	0.62116
	0.2225	0.61963
	0.22278	0.62055
	0.22306	0.62208
	0.22333	0.623
	0.22361	0.62423
	0.22389	0.62515
	0.22417	0.62484
	0.22444	0.62607
	0.22472	0.62699
	0.225	0.62822
	0.22528	0.62944
	0.22556	0.63006
	0.22583	0.62975
	0.22611	0.63098
	0.22639	0.6227
	0.22667	0.62208
	0.22694	0.623
	0.22722	0.62454
	0.2275	0.62423
	0.22778	0.62638
	0.22806	0.62852
	0.22833	0.63006
	0.22861	0.63128
	0.22889	0.6322
	0.22917	0.6319
	0.22944	0.63251
	0.22972	0.63282
	0.23	0.63312
	0.23028	0.63466
	0.23056	0.63558
	0.23083	0.6365
	0.23111	0.63742
	0.23139	0.63772
	0.23167	0.63834
	0.23194	0.63956
	0.23222	0.64018
	0.2325	0.62085
	0.23278	0.62085
	0.23306	0.6227
	0.23333	0.62362
	0.23361	0.62607
	0.23389	0.62668
	0.23417	0.6273
	0.23444	0.62822
	0.23472	0.62791
	0.235	0.62791
	0.23528	0.62822
	0.23556	0.62914
	0.23583	0.63006
	0.23611	0.62208
	0.23639	0.61809
	0.23667	0.61901
	0.23694	0.62208
	0.23722	0.623
	0.2375	0.62362
	0.23778	0.62484
	0.23806	0.62484
	0.23833	0.62515
	0.23861	0.62576
	0.23889	0.62515
	0.23917	0.62515
	0.23944	0.62668
	0.23972	0.62822
	0.24	0.62883
	0.24028	0.6319
	0.24056	0.6319
	0.24083	0.63251
	0.24111	0.63312
	0.24139	0.63404
	0.24167	0.63496
	0.24194	0.63527
	0.24222	0.63588
	0.2425	0.63803
	0.24278	0.63772
	0.24306	0.63834
	0.24333	0.63895
	0.24361	0.63987
	0.24389	0.64018
	0.24417	0.6411
	0.24444	0.64171
	0.24472	0.64202
	0.245	0.63067
	0.24528	0.63098
	0.24556	0.6319
	0.24583	0.6322
	0.24611	0.62822
	0.24639	0.62055
	0.24667	0.61227
	0.24694	0.61227
	0.24722	0.61257
	0.2475	0.61288
	0.24778	0.61288
	0.24806	0.61319
	0.24833	0.61319
	0.24861	0.61288
	0.24889	0.61288
	0.24917	0.61288
	0.24944	0.61319
	0.24972	0.61288
	0.25	0.61319
	0.25028	0.61319
	0.25056	0.61349
	0.25083	0.6138
	0.25111	0.6138
	0.25139	0.61411
	0.25167	0.61411
	0.25194	0.6138
	0.25222	0.61533
	0.2525	0.61564
	0.25278	0.61595
	0.25306	0.61687
	0.25333	0.61779
	0.25361	0.6184
	0.25389	0.6184
	0.25417	0.62024
	0.25444	0.62177
	0.25472	0.62116
	0.255	0.62208
	0.25528	0.62331
	0.25556	0.62454
	0.25583	0.62576
	0.25611	0.6273
	0.25639	0.62791
	0.25667	0.62852
	0.25694	0.62975
	0.25722	0.63128
	0.2575	0.6319
	0.25778	0.6322
	0.25806	0.6322
	0.25833	0.63343
	0.25861	0.63374
	0.25889	0.63466
	0.25917	0.63588
	0.25944	0.63742
	0.25972	0.63803
	0.26	0.6227
	0.26028	0.62362
	0.26056	0.62515
	0.26083	0.62546
	0.26111	0.62607
	0.26139	0.62791
	0.26167	0.6276
	0.26194	0.6276
	0.26222	0.62607
	0.2625	0.62576
	0.26278	0.62607
	0.26306	0.62576
	0.26333	0.62791
	0.26361	0.62914
	0.26389	0.62116
	0.26417	0.6138
	0.26444	0.61349
	0.26472	0.61411
	0.265	0.6138
	0.26528	0.61411
	0.26556	0.61472
	0.26583	0.61441
	0.26611	0.61411
	0.26639	0.61441
	0.26667	0.61472
	0.26694	0.61441
	0.26722	0.61441
	0.2675	0.61472
	0.26778	0.61441
	0.26806	0.61503
	0.26833	0.61503
	0.26861	0.61472
	0.26889	0.61503
	0.26917	0.61533
	0.26944	0.61533
	0.26972	0.61687
	0.27	0.61687
	0.27028	0.61656
	0.27056	0.61748
	0.27083	0.61809
	0.27111	0.61871
	0.27139	0.61932
	0.27167	0.62055
	0.27194	0.62116
	0.27222	0.62239
	0.2725	0.62331
	0.27278	0.62392
	0.27306	0.62392
	0.27333	0.62576
	0.27361	0.62607
	0.27389	0.62668
	0.27417	0.62822
	0.27444	0.62914
	0.27472	0.62944
	0.275	0.63036
	0.27528	0.63128
	0.27556	0.63282
	0.27583	0.63404
	0.27611	0.63374
	0.27639	0.63374
	0.27667	0.63466
	0.27694	0.63558
	0.27722	0.63558
	0.2775	0.62914
	0.27778	0.62484
	0.27806	0.62638
	0.27833	0.62852
	0.27861	0.62944
	0.27889	0.63067
	0.27917	0.63128
	0.27944	0.63036
	0.27972	0.63159
	0.28	0.6319
	0.28028	0.63282
	0.28056	0.63374
	0.28083	0.63466
	0.28111	0.63558
	0.28139	0.63619
	0.28167	0.63803
	0.28194	0.63834
	0.28222	0.63711
	0.2825	0.62638
	0.28278	0.62668
	0.28306	0.6276
	0.28333	0.62883
	0.28361	0.63006
	0.28389	0.62454
	0.28417	0.62515
	0.28444	0.62515
	0.28472	0.62638
	0.285	0.62668
	0.28528	0.62638
	0.28556	0.62822
	0.28583	0.62914
	0.28611	0.63006
	0.28639	0.63128
	0.28667	0.63159
	0.28694	0.6322
	0.28722	0.63343
	0.2875	0.63435
	0.28778	0.63404
	0.28806	0.63466
	0.28833	0.63588
	0.28861	0.6365
	0.28889	0.63036
	0.28917	0.63098
	0.28944	0.6273
	0.28972	0.6276
	0.29	0.62914
	0.29028	0.62975
	0.29056	0.63067
	0.29083	0.63128
	0.29111	0.6322
	0.29139	0.63343
	0.29167	0.63374
	0.29194	0.63374
	0.29222	0.63404
	0.2925	0.63558
	0.29278	0.63588
	0.29306	0.63742
	0.29333	0.63834
	0.29361	0.63895
	0.29389	0.63895
	0.29417	0.63987
	0.29444	0.63466
	0.29472	0.63496
	0.295	0.63527
	0.29528	0.6365
	0.29556	0.63742
	0.29583	0.6322
	0.29611	0.63159
	0.29639	0.6319
	0.29667	0.63312
	0.29694	0.63343
	0.29722	0.63496
	0.2975	0.63558
	0.29778	0.62576
	0.29806	0.62668
	0.29833	0.62791
	0.29861	0.62852
	0.29889	0.63006
	0.29917	0.63067
	0.29944	0.63098
	0.29972	0.63251
	0.3	0.63343
	0.30028	0.63435
	0.30056	0.63466
	0.30083	0.62852
	0.30111	0.62852
	0.30139	0.62944
	0.30167	0.63036
	0.30194	0.63067
	0.30222	0.6322
	0.3025	0.63282
	0.30278	0.63282
	0.30306	0.63282
	0.30333	0.63435
	0.30361	0.63282
	0.30389	0.63496
	0.30417	0.61901
	0.30444	0.61932
	0.30472	0.62208
	0.305	0.61748
	0.30528	0.61595
	0.30556	0.61687
	0.30583	0.61717
	0.30611	0.61717
	0.30639	0.61779
	0.30667	0.61656
	0.30694	0.61871
	0.30722	0.61932
	0.3075	0.62085
	0.30778	0.62055
	0.30806	0.6227
	0.30833	0.62362
	0.30861	0.62638
	0.30889	0.62883
	0.30917	0.62883
	0.30944	0.62944
	0.30972	0.62975
	0.31	0.63006
	0.31028	0.62975
	0.31056	0.63128
	0.31083	0.63128
	0.31111	0.63251
	0.31139	0.63374
	0.31167	0.63374
	0.31194	0.63466
	0.31222	0.63527
	0.3125	0.63619
	0.31278	0.63742
	0.31306	0.62362
	0.31333	0.62484
	0.31361	0.6273
	0.31389	0.62852
	0.31417	0.62944
	0.31444	0.62944
	0.31472	0.63036
	0.315	0.63036
	0.31528	0.63067
	0.31556	0.63159
	0.31583	0.6322
	0.31611	0.63251
	0.31639	0.63435
	0.31667	0.61748
	0.31694	0.61932
	0.31722	0.61656
	0.3175	0.61779
	0.31778	0.61809
	0.31806	0.61963
	0.31833	0.61993
	0.31861	0.62239
	0.31889	0.62331
	0.31917	0.62331
	0.31944	0.62515
	0.31972	0.62576
	0.32	0.62576
	0.32028	0.62607
	0.32056	0.62668
	0.32083	0.62607
	0.32111	0.6276
	0.32139	0.62944
	0.32167	0.63128
	0.32194	0.6322
	0.32222	0.63343
	0.3225	0.63343
	0.32278	0.63404
	0.32306	0.63496
	0.32333	0.63588
	0.32361	0.6365
	0.32389	0.63711
	0.32417	0.63895
	0.32444	0.63895
	0.32472	0.63956
	0.325	0.63864
	0.32528	0.63926
	0.32556	0.63956
	0.32583	0.64079
	0.32611	0.6414
	0.32639	0.64202
	0.32667	0.64232
	0.32694	0.64324
	0.32722	0.6414
	0.3275	0.63496
	0.32778	0.63588
	0.32806	0.63711
	0.32833	0.63558
	0.32861	0.63588
	0.32889	0.6365
	0.32917	0.63772
	0.32944	0.63834
	0.32972	0.62454
	0.33	0.62362
	0.33028	0.62362
	0.33056	0.62546
	0.33083	0.6273
	0.33111	0.62791
	0.33139	0.62944
	0.33167	0.62975
	0.33194	0.62975
	0.33222	0.63036
	0.3325	0.63036
	0.33278	0.63159
	0.33306	0.63312
	0.33333	0.62576
	0.33361	0.62546
	0.33389	0.62607
	0.33417	0.62607
	0.33444	0.62699
	0.33472	0.62791
	0.335	0.62883
	0.33528	0.62883
	0.33556	0.623
	0.33583	0.623
	0.33611	0.62239
	0.33639	0.62177
	0.33667	0.62239
	0.33694	0.61779
	0.33722	0.62055
	0.3375	0.61871
	0.33778	0.6227
	0.33806	0.62576
	0.33833	0.62607
	0.33861	0.62668
	0.33889	0.62699
	0.33917	0.6273
	0.33944	0.62699
	0.33972	0.62883
	0.34	0.62914
	0.34028	0.63098
	0.34056	0.6319
	0.34083	0.63251
	0.34111	0.63374
	0.34139	0.63466
	0.34167	0.63527
	0.34194	0.62515
	0.34222	0.62546
	0.3425	0.62791
	0.34278	0.63006
	0.34306	0.63036
	0.34333	0.6322
	0.34361	0.62024
	0.34389	0.61963
	0.34417	0.61993
	0.34444	0.62147
	0.34472	0.62147
	0.345	0.62177
	0.34528	0.62362
	0.34556	0.62423
	0.34583	0.62392
	0.34611	0.62454
	0.34639	0.62515
	0.34667	0.62638
	0.34694	0.6276
	0.34722	0.62914
	0.3475	0.63006
	0.34778	0.63098
	0.34806	0.6322
	0.34833	0.63312
	0.34861	0.62423
	0.34889	0.62423
	0.34917	0.62484
	0.34944	0.62454
	0.34972	0.62546
	0.35	0.62638
	0.35028	0.6273
	0.35056	0.63036
	0.35083	0.61901
	0.35111	0.61932
	0.35139	0.61932
	0.35167	0.62116
	0.35194	0.62208
	0.35222	0.62331
	0.3525	0.62484
	0.35278	0.62576
	0.35306	0.62668
	0.35333	0.6273
	0.35361	0.62791
	0.35389	0.6276
	0.35417	0.6276
	0.35444	0.63006
	0.35472	0.63159
	0.355	0.6322
	0.35528	0.63251
	0.35556	0.63282
	0.35583	0.63374
	0.35611	0.63435
	0.35639	0.63527
	0.35667	0.63588
	0.35694	0.63772
	0.35722	0.62454
	0.3575	0.61871
	0.35778	0.62055
	0.35806	0.62116
	0.35833	0.62362
	0.35861	0.62546
	0.35889	0.62546
	0.35917	0.62607
	0.35944	0.6273
	0.35972	0.6273
	0.36	0.6276
	0.36028	0.62883
	0.36056	0.62944
	0.36083	0.63036
	0.36111	0.63251
	0.36139	0.63312
	0.36167	0.63312
	0.36194	0.63435
	0.36222	0.63558
	0.3625	0.63619
	0.36278	0.6368
	0.36306	0.6365
	0.36333	0.63466
	0.36361	0.63527
	0.36389	0.6368
	0.36417	0.63742
	0.36444	0.63772
	0.36472	0.63834
	0.365	0.63834
	0.36528	0.63956
	0.36556	0.63926
	0.36583	0.62944
	0.36611	0.63036
	0.36639	0.63128
	0.36667	0.63251
	0.36694	0.63374
	0.36722	0.63404
	0.3675	0.63404
	0.36778	0.63466
	0.36806	0.63558
	0.36833	0.63588
	0.36861	0.6368
	0.36889	0.63772
	0.36917	0.63895
	0.36944	0.63987
	0.36972	0.63006
	0.37	0.63128
	0.37028	0.62515
	0.37056	0.62546
	0.37083	0.62638
	0.37111	0.6184
	0.37139	0.61871
	0.37167	0.61809
	0.37194	0.61963
	0.37222	0.62024
	0.3725	0.62055
	0.37278	0.62239
	0.37306	0.62362
	0.37333	0.62362
	0.37361	0.62454
	0.37389	0.62392
	0.37417	0.62454
	0.37444	0.62638
	0.37472	0.62791
	0.375	0.62883
	0.37528	0.63006
	0.37556	0.63098
	0.37583	0.6319
	0.37611	0.62362
	0.37639	0.62362
	0.37667	0.62392
	0.37694	0.62576
	0.37722	0.6273
	0.3775	0.62852
	0.37778	0.63036
	0.37806	0.63036
	0.37833	0.6319
	0.37861	0.63282
	0.37889	0.63343
	0.37917	0.63312
	0.37944	0.63466
	0.37972	0.63496
	0.38	0.63527
	0.38028	0.63742
	0.38056	0.63558
	0.38083	0.63588
	0.38111	0.6368
	0.38139	0.63772
	0.38167	0.63803
	0.38194	0.63895
	0.38222	0.64018
	0.3825	0.64079
	0.38278	0.6411
	0.38306	0.64171
	0.38333	0.64202
	0.38361	0.64263
	0.38389	0.62331
	0.38417	0.62484
	0.38444	0.62515
	0.38472	0.6273
	0.385	0.62914
	0.38528	0.62975
	0.38556	0.63036
	0.38583	0.63098
	0.38611	0.63159
	0.38639	0.6322
	0.38667	0.6319
	0.38694	0.63282
	0.38722	0.63312
	0.3875	0.63527
	0.38778	0.63282
	0.38806	0.63343
	0.38833	0.61779
	0.38861	0.61779
	0.38889	0.61809
	0.38917	0.61901
	0.38944	0.61932
	0.38972	0.62085
	0.39	0.62116
	0.39028	0.62116
	0.39056	0.62147
	0.39083	0.62177
	0.39111	0.62208
	0.39139	0.62515
	0.39167	0.62638
	0.39194	0.62638
	0.39222	0.62852
	0.3925	0.63006
	0.39278	0.62607
	0.39306	0.62668
	0.39333	0.62791
	0.39361	0.62852
	0.39389	0.62975
	0.39417	0.63128
	0.39444	0.6319
	0.39472	0.63251
	0.395	0.63343
	0.39528	0.63374
	0.39556	0.63404
	0.39583	0.63527
	0.39611	0.63588
	0.39639	0.6368
	0.39667	0.62791
	0.39694	0.62576
	0.39722	0.62638
	0.3975	0.62822
	0.39778	0.62852
	0.39806	0.62944
	0.39833	0.62975
	0.39861	0.62975
	0.39889	0.63006
	0.39917	0.63159
	0.39944	0.6322
	0.39972	0.6322
	0.4	0.63343
	0.40028	0.63496
	0.40056	0.63558
	0.40083	0.6365
	0.40111	0.63803
	0.40139	0.63834
	0.40167	0.63098
	0.40194	0.62515
	0.40222	0.62668
	0.4025	0.62791
	0.40278	0.63006
	0.40306	0.62362
	0.40333	0.62362
	0.40361	0.62423
	0.40389	0.62423
	0.40417	0.62423
	0.40444	0.62423
	0.40472	0.62484
	0.405	0.62638
	0.40528	0.62791
	0.40556	0.62975
	0.40583	0.63067
	0.40611	0.6319
	0.40639	0.63251
	0.40667	0.63312
	0.40694	0.63374
	0.40722	0.63496
	0.4075	0.63558
	0.40778	0.63588
	0.40806	0.6368
	0.40833	0.62638
	0.40861	0.62607
	0.40889	0.62699
	0.40917	0.62914
	0.40944	0.62944
	0.40972	0.62791
	0.41	0.6273
	0.41028	0.6273
	0.41056	0.6273
	0.41083	0.62791
	0.41111	0.62852
	0.41139	0.62914
	0.41167	0.63282
	0.41194	0.63312
	0.41222	0.62484
	0.4125	0.62484
	0.41278	0.62576
	0.41306	0.62668
	0.41333	0.62852
	0.41361	0.62914
	0.41389	0.62975
	0.41417	0.63036
	0.41444	0.6319
	0.41472	0.63251
	0.415	0.63312
	0.41528	0.63435
	0.41556	0.63558
	0.41583	0.63558
	0.41611	0.63619
	0.41639	0.6365
	0.41667	0.63803
	0.41694	0.63926
	0.41722	0.63466
	0.4175	0.63527
	0.41778	0.63588
	0.41806	0.6365
	0.41833	0.6368
	0.41861	0.63834
	0.41889	0.63895
	0.41917	0.63987
	0.41944	0.64018
	0.41972	0.6411
	0.42	0.6414
	0.42028	0.64202
	0.42056	0.63466
	0.42083	0.63496
	0.42111	0.63496
	0.42139	0.62944
	0.42167	0.6273
	0.42194	0.62699
	0.42222	0.62883
	0.4225	0.62883
	0.42278	0.62883
	0.42306	0.63006
	0.42333	0.62914
	0.42361	0.63067
	0.42389	0.63374
	0.42417	0.63466
	0.42444	0.62576
	0.42472	0.62638
	0.425	0.6273
	0.42528	0.62791
	0.42556	0.62944
	0.42583	0.62515
	0.42611	0.62515
	0.42639	0.62668
	0.42667	0.62699
	0.42694	0.62699
	0.42722	0.6276
	0.4275	0.62944
	0.42778	0.63036
	0.42806	0.6322
	0.42833	0.63282
	0.42861	0.63312
	0.42889	0.63404
	0.42917	0.63527
	0.42944	0.63619
	0.42972	0.6368
	0.43	0.63742
	0.43028	0.63895
	0.43056	0.63926
	0.43083	0.63312
	0.43111	0.63312
	0.43139	0.63343
	0.43167	0.62423
	0.43194	0.61533
	0.43222	0.61533
	0.4325	0.61503
	0.43278	0.61595
	0.43306	0.61595
	0.43333	0.61595
	0.43361	0.61564
	0.43389	0.61595
	0.43417	0.61625
	0.43444	0.61809
	0.43472	0.61932
	0.435	0.62085
	0.43528	0.6227
	0.43556	0.62454
	0.43583	0.62546
	0.43611	0.62546
	0.43639	0.62607
	0.43667	0.62607
	0.43694	0.62638
	0.43722	0.6276
	0.4375	0.62914
	0.43778	0.63036
	0.43806	0.63128
	0.43833	0.6319
	0.43861	0.63251
	0.43889	0.63343
	0.43917	0.63404
	0.43944	0.63527
	0.43972	0.63588
	0.44	0.6368
	0.44028	0.63742
	0.44056	0.63834
	0.44083	0.63926
	0.44111	0.63926
	0.44139	0.64048
	0.44167	0.6414
	0.44194	0.64171
	0.44222	0.64171
	0.4425	0.64324
	0.44278	0.64355
	0.44306	0.64447
	0.44333	0.64447
	0.44361	0.64508
	0.44389	0.6227
	0.44417	0.6227
	0.44444	0.62454
	0.44472	0.6273
	0.445	0.62822
	0.44528	0.62024
	0.44556	0.61963
	0.44583	0.6184
	0.44611	0.61871
	0.44639	0.61993
	0.44667	0.62085
	0.44694	0.62208
	0.44722	0.62331
	0.4475	0.62331
	0.44778	0.62423
	0.44806	0.62546
	0.44833	0.62576
	0.44861	0.62699
	0.44889	0.62883
	0.44917	0.62944
	0.44944	0.62975
	0.44972	0.63067
	0.45	0.63128
	0.45028	0.63159
	0.45056	0.6322
	0.45083	0.63312
	0.45111	0.63343
	0.45139	0.63496
	0.45167	0.63558
	0.45194	0.63619
	0.45222	0.6368
	0.4525	0.63772
	0.45278	0.63834
	0.45306	0.63956
	0.45333	0.63987
	0.45361	0.64018
	0.45389	0.6411
	0.45417	0.64171
	0.45444	0.64202
	0.45472	0.64324
	0.455	0.64386
	0.45528	0.64294
	0.45556	0.64324
	0.45583	0.6411
	0.45611	0.6414
	0.45639	0.64171
	0.45667	0.64263
	0.45694	0.64386
	0.45722	0.63864
	0.4575	0.63588
	0.45778	0.63588
	0.45806	0.63619
	0.45833	0.6368
	0.45861	0.63742
	0.45889	0.63803
	0.45917	0.63834
	0.45944	0.63159
	0.45972	0.63159
	0.46	0.6319
	0.46028	0.63312
	0.46056	0.63435
	0.46083	0.63527
	0.46111	0.6365
	0.46139	0.63803
	0.46167	0.63864
	0.46194	0.63834
	0.46222	0.63834
	0.4625	0.63895
	0.46278	0.63956
	0.46306	0.64263
	0.46333	0.64355
	0.46361	0.63926
	0.46389	0.63895
	0.46417	0.63128
	0.46444	0.63006
	0.46472	0.62699
	0.465	0.62454
	0.46528	0.62515
	0.46556	0.62791
	0.46583	0.63006
	0.46611	0.63067
	0.46639	0.63006
	0.46667	0.63159
	0.46694	0.6322
	0.46722	0.63251
	0.4675	0.63404
	0.46778	0.63558
	0.46806	0.63558
	0.46833	0.63558
	0.46861	0.63742
	0.46889	0.63742
	0.46917	0.63834
	0.46944	0.63864
	0.46972	0.64079
	0.47	0.62791
	0.47028	0.62975
	0.47056	0.63067
	0.47083	0.6319
	0.47111	0.63251
	0.47139	0.63404
	0.47167	0.63466
	0.47194	0.6273
	0.47222	0.62668
	0.4725	0.62576
	0.47278	0.62668
	0.47306	0.62699
	0.47333	0.62852
	0.47361	0.63067
	0.47389	0.6322
	0.47417	0.63282
	0.47444	0.63404
	0.47472	0.63527
	0.475	0.63527
	0.47528	0.63619
	0.47556	0.6368
	0.47583	0.63742
	0.47611	0.63803
	0.47639	0.63864
	0.47667	0.63956
	0.47694	0.64079
	0.47722	0.6414
	0.4775	0.64171
	0.47778	0.63466
	0.47806	0.63558
	0.47833	0.63558
	0.47861	0.62822
	0.47889	0.62944
	0.47917	0.62975
	0.47944	0.63159
	0.47972	0.6322
	0.48	0.63159
	0.48028	0.6319
	0.48056	0.63251
	0.48083	0.63282
	0.48111	0.63466
	0.48139	0.63558
	0.48167	0.63588
	0.48194	0.63711
	0.48222	0.63742
	0.4825	0.63742
	0.48278	0.63834
	0.48306	0.63956
	0.48333	0.63987
	0.48361	0.64018
	0.48389	0.63987
	0.48417	0.63619
	0.48444	0.63772
	0.48472	0.63895
	0.485	0.63006
	0.48528	0.62177
	0.48556	0.62116
	0.48583	0.62147
	0.48611	0.62331
	0.48639	0.62454
	0.48667	0.62546
	0.48694	0.62668
	0.48722	0.6273
	0.4875	0.62822
	0.48778	0.62883
	0.48806	0.62883
	0.48833	0.62883
	0.48861	0.63098
	0.48889	0.6319
	0.48917	0.63282
	0.48944	0.63374
	0.48972	0.63496
	0.49	0.63588
	0.49028	0.63711
	0.49056	0.63742
	0.49083	0.63834
	0.49111	0.63895
	0.49139	0.63987
	0.49167	0.6411
	0.49194	0.63926
	0.49222	0.64018
	0.4925	0.64018
	0.49278	0.6411
	0.49306	0.64171
	0.49333	0.64324
	0.49361	0.64324
	0.49389	0.64386
	0.49417	0.64447
	0.49444	0.64508
	0.49472	0.646
	0.495	0.63803
	0.49528	0.63803
	0.49556	0.63926
	0.49583	0.63987
	0.49611	0.63496
	0.49639	0.63496
	0.49667	0.63496
	0.49694	0.63588
	0.49722	0.63588
	0.4975	0.63619
	0.49778	0.6365
	0.49806	0.63803
	0.49833	0.64018
	0.49861	0.64079
	0.49889	0.63926
	0.49917	0.63987
	0.49944	0.64048
	0.49972	0.64079
	0.5	0.6411
	0.50028	0.64202
	0.50056	0.64324
	0.50083	0.62791
	0.50111	0.6276
	0.50139	0.62914
	0.50167	0.623
	0.50194	0.62331
	0.50222	0.62484
	0.5025	0.62085
	0.50278	0.62024
	0.50306	0.62085
	0.50333	0.62177
	0.50361	0.62147
	0.50389	0.62423
	0.50417	0.62607
	0.50444	0.62607
	0.50472	0.6276
	0.505	0.62883
	0.50528	0.62883
	0.50556	0.62975
	0.50583	0.63128
	0.50611	0.6319
	0.50639	0.63282
	0.50667	0.63343
	0.50694	0.63343
	0.50722	0.63496
	0.5075	0.63619
	0.50778	0.6368
	0.50806	0.63772
	0.50833	0.63864
	0.50861	0.63956
	0.50889	0.64018
	0.50917	0.6411
	0.50944	0.6414
	0.50972	0.6414
	0.51	0.64294
	0.51028	0.64355
	0.51056	0.64355
	0.51083	0.64294
	0.51111	0.64202
	0.51139	0.62454
	0.51167	0.62331
	0.51194	0.62362
	0.51222	0.62423
	0.5125	0.62607
	0.51278	0.62638
	0.51306	0.62208
	0.51333	0.6184
	0.51361	0.6184
	0.51389	0.61748
	0.51417	0.61779
	0.51444	0.61993
	0.51472	0.61963
	0.515	0.62454
	0.51528	0.62331
	0.51556	0.62147
	0.51583	0.6227
	0.51611	0.62331
	0.51639	0.62362
	0.51667	0.62484
	0.51694	0.62454
	0.51722	0.62546
	0.5175	0.62638
	0.51778	0.62607
	0.51806	0.6273
	0.51833	0.62791
	0.51861	0.62822
	0.51889	0.62883
	0.51917	0.63159
	0.51944	0.6319
	0.51972	0.63312
	0.52	0.63435
	0.52028	0.63527
	0.52056	0.63527
	0.52083	0.63619
	0.52111	0.62024
	0.52139	0.62116
	0.52167	0.6227
	0.52194	0.62362
	0.52222	0.62576
	0.5225	0.62638
	0.52278	0.6273
	0.52306	0.62852
	0.52333	0.62852
	0.52361	0.62883
	0.52389	0.62914
	0.52417	0.63006
	0.52444	0.63098
	0.52472	0.63282
	0.525	0.63435
	0.52528	0.63435
	0.52556	0.63496
	0.52583	0.63588
	0.52611	0.63619
	0.52639	0.62484
	0.52667	0.61809
	0.52694	0.61871
	0.52722	0.61993
	0.5275	0.62147
	0.52778	0.62239
	0.52806	0.62484
	0.52833	0.62576
	0.52861	0.62546
	0.52889	0.62607
	0.52917	0.62515
	0.52944	0.62546
	0.52972	0.62668
	0.53	0.62791
	0.53028	0.62852
	0.53056	0.62975
	0.53083	0.6319
	0.53111	0.63159
	0.53139	0.6322
	0.53167	0.63251
	0.53194	0.63404
	0.53222	0.63496
	0.5325	0.63588
	0.53278	0.6368
	0.53306	0.63742
	0.53333	0.63772
	0.53361	0.63987
	0.53389	0.64048
	0.53417	0.64079
	0.53444	0.6411
	0.53472	0.64294
	0.535	0.64355
	0.53528	0.64324
	0.53556	0.62822
	0.53583	0.62914
	0.53611	0.63067
	0.53639	0.63128
	0.53667	0.6322
	0.53694	0.63343
	0.53722	0.63404
	0.5375	0.63496
	0.53778	0.63558
	0.53806	0.6365
	0.53833	0.6368
	0.53861	0.63711
	0.53889	0.63772
	0.53917	0.63834
	0.53944	0.64048
	0.53972	0.64079
	0.54	0.6411
	0.54028	0.64171
	0.54056	0.6411
	0.54083	0.6414
	0.54111	0.64171
	0.54139	0.64263
	0.54167	0.64355
	0.54194	0.64416
	0.54222	0.64416
	0.5425	0.64478
	0.54278	0.6457
	0.54306	0.64631
	0.54333	0.646
	0.54361	0.63926
	0.54389	0.64018
	0.54417	0.6411
	0.54444	0.6414
	0.54472	0.63343
	0.545	0.61656
	0.54528	0.61717
	0.54556	0.61717
	0.54583	0.61748
	0.54611	0.61779
	0.54639	0.61748
	0.54667	0.61748
	0.54694	0.61779
	0.54722	0.61809
	0.5475	0.6184
	0.54778	0.61901
	0.54806	0.61901
	0.54833	0.61871
	0.54861	0.61901
	0.54889	0.61932
	0.54917	0.61932
	0.54944	0.61932
	0.54972	0.61993
	0.55	0.62024
	0.55028	0.62024
	0.55056	0.62208
	0.55083	0.623
	0.55111	0.62423
	0.55139	0.62484
	0.55167	0.62638
	0.55194	0.62668
	0.55222	0.6276
	0.5525	0.6276
	0.55278	0.62914
	0.55306	0.62975
	0.55333	0.63036
	0.55361	0.63067
	0.55389	0.63067
	0.55417	0.63159
	0.55444	0.63374
	0.55472	0.63435
	0.555	0.63466
[truncated: 73,421 more rows]

## Sheet: Fig. 5g
Fig. 5g
	Temperature	Obtained H2O2	Commercial H2O2
	120	85.1581	76.5635
	150	90.0395	89.349
	180	86.7644	89.5399
